# Supplementary material for: Temperature-responsive regulation of the fermentation of hypocrellin A by Shiraia bambusicola (GDMCC 60438)
Source: Microb Cell Fact. 2022 Jul 5;21:135. doi: 10.1186/s12934-022-01862-w (PMC9254528; doi:10.1186/s12934-022-01862-w)
Supplement: Supplementary file 1 — Additional file 1: Table S1. Forward and reverse primers used in qRT–PCR. [file 12934_2022_1862_MOESM1_ESM.xlsx]

## Sheet: Sheet1
Forward and reverse primers in RT-qPCR
Gene ID	Forward primer (5'→3')	Reverse primer (5'→3')
MH01c13g0084281	AAGGAGGGCGAGGGTA	GTTGGCGTCGGTGTATG
MH01c01g0006641	TTCGGCGGTCGTCTTA	GCTGGGTGATAGCGTCT
MH01c03g0017691	AGTTGCCCGAGGTGATT	CCCTTGATAGGCTGTGGAG
MH01c04g0029531	GGCTGTCCTGATTGGTG	TGCGAAATGAAACTCCTTGT
MH01c04g0030701	CAGCAGAAGATGCCAGAC	CGCAATGAATCGTCCAG
MH01c22g0111101	AGGCTTCGGGAGTTGT	TGTCTGCGATGTCTTGC
