# Supplementary material for: Temperature-responsive regulation of the fermentation of hypocrellin A by Shiraia bambusicola (GDMCC 60438)
Source: Microb Cell Fact. 2022 Jul 5;21:135. doi: 10.1186/s12934-022-01862-w (PMC9254528; doi:10.1186/s12934-022-01862-w)
Supplement: Supplementary file 2 — Additional file 2: Table S2. Identified genes of S. bambusicola (GDMCC 60438) and their TPM values. [file 12934_2022_1862_MOESM2_ESM.xlsx]

## Sheet: Table S2
Identified genes of Shiraia bambusicola (GDMCC 60438) and their TPM values
Number	GeneID	T26_1	T26_2	T26_3	T28_1	T28_2	T28_3	T32_1	T32_2	T32_3
1	MH01c01g0000001	0.460185	0	0	0	0	0	0	0	0
2	MH01c01g0000011	0.047824	0	0	0	0	0.100734	0	0	0
3	MH01c01g0000021	0	0	0.127768	0	0	0.071324	0	0	0
4	MH01c01g0000031	0	0	0	0	0	0	0	0	0
5	MH01c01g0000041	0.289005	0.087735	0	0.079338	0.225173	0.079081	0	0	0.052092
6	MH01c01g0000051	0	0	0.325097	0.653652	0.622279	0.409004	3.41732	1.72656	1.63785
7	MH01c01g0000061	0	0	0	0.299565	0.198629	0	0.381028	0.176171	0
8	MH01c01g0000071	0.268383	0.144141	0	0.168424	0	0	0.075749	0	0
9	MH01c01g0000081	2.71498	0.533961	1.31886	8.18751	6.68796	2.12391	15.2866	12.1745	12.9519
10	MH01c01g0000091	2.09706	1.3437	0.249361	0.818094	0.310346	0.928699	2.19241	1.14498	0.919026
11	MH01c01g0000101	17.6186	8.14702	10.0117	28.2633	24.1396	14.6309	55.7267	49.7092	49.7124
12	MH01c01g0000111	2.90624	1.5548	1.36922	3.54707	3.57	1.94687	3.69489	3.56426	3.91481
13	MH01c01g0000121	0	0	0	0	0	0	0	0.117323	0
14	MH01c01g0000131	15.4269	6.9543	8.27288	22.3688	19.9622	13.9437	31.2002	26.6907	23.9674
15	MH01c01g0000141	0.163847	0	0	0.083528	0	0.185398	0.22082	0	0
16	MH01c01g0000151	0.228491	0.760762	0	0.295375	0.551919	0	0.230228	0.20645	0
17	MH01c01g0000161	0.748146	0.258319	0.584424	0.150153	0.683914	0.341353	0.041443	0.579223	0
18	MH01c01g0000171	2.67666	1.14011	1.64081	1.63512	2.42352	3.08757	1.45937	0.190895	1.72857
19	MH01c01g0000181	11.4164	6.95308	8.07911	7.994	9.10696	8.5061	7.69935	5.4164	4.72876
20	MH01c01g0000191	0.752643	0.271965	0.34414	0.59418	0	1.11716	0.46961	0.236377	0.133281
21	MH01c01g0000201	0.507385	0	0.802907	0.590621	0.118761	0.790402	0.336837	0.668455	0.093149
22	MH01c01g0000211	0.696595	0.405559	0.966288	1.38325	1.30849	1.1851	0.484523	0.43712	0.332761
23	MH01c01g0000221	0	0.554484	0	0	0	0	0	0	0
24	MH01c01g0000231	0	0.817966	0	0	0	0	0	0	0
25	MH01c01g0000241	0	0.045556	0	0	0	0	0	0	0
26	MH01c01g0000251	0.65733	0	0	0	0	0.232344	0.396678	0.29926	0.205964
27	MH01c01g0000261	1.75647	1.27493	1.05211	2.72661	2.69258	2.0798	2.82994	3.33888	1.9754
28	MH01c01g0000271	0.043634	0.098107	0	0.034711	0	0	0.040713	0.022806	0.034925
29	MH01c01g0000281	1.04811	1.38244	0.684229	1.19812	0.65383	0.625995	4.10337	4.74227	3.52863
30	MH01c01g0000291	123.877	92.2621	73.9585	144.813	142.14	134.643	232.648	199.782	186.889
31	MH01c01g0000301	153.955	68.5549	82.2778	192.436	171.983	221.886	452.675	315.998	302.929
32	MH01c01g0000311	14.728	10.3955	8.42576	16.8873	15.9444	19.8465	43.1338	29.8142	25.2074
33	MH01c01g0000321	29.9252	20.7362	15.9598	35.8865	29.8155	45.1403	153.068	101.427	71.6775
34	MH01c01g0000331	8.62459	6.56703	4.92771	9.38632	10.0685	9.46984	57.2315	37.8809	30.9732
35	MH01c01g0000341	29.0927	26.3548	21.231	43.9187	39.3268	45.538	153.662	118.726	116.01
36	MH01c01g0000351	3.57662	0.938576	1.50686	6.12372	5.8439	5.53769	22.2105	15.8507	11.8457
37	MH01c01g0000361	0.076414	0	0	0.051029	0.317774	0	0.203355	0.126282	0.149616
38	MH01c01g0000371	1.30202	0.667747	0.342162	0.720547	0.42843	0.846098	0.240736	0.607579	0.322311
39	MH01c01g0000381	9.42391	6.15695	6.5407	8.16548	7.59387	8.35899	3.46352	2.48573	1.51531
40	MH01c01g0000391	0.105664	0.031528	0	0.76842	0.302989	0.620523	0.493479	0.515009	0.188699
41	MH01c01g0000401	4.94131	3.83183	3.85453	6.14621	6.54841	5.44531	5.69231	6.31221	5.74898
42	MH01c01g0000411	45.0026	28.4188	24.7724	40.4245	43.1024	46.5549	70.8185	0	83.3087
43	MH01c01g0000421	1237.1	904.549	1025.22	1083.33	1126.6	1235.79	195.544	194.661	223.285
44	MH01c01g0000431	17.6654	14.0527	15.5896	19.2358	20.8278	0	7.08808	4.64022	7.17907
45	MH01c01g0000441	0.144244	0.184598	0.14585	0.278597	0.648709	0.204202	0.830586	0.145201	0.410436
46	MH01c01g0000451	0	0.084748	0	0.048578	0.12115	0.220032	0.829373	0.496651	0
47	MH01c01g0000461	10.3684	5.28043	5.01532	18.477	17.7311	13.7407	18.9406	15.5862	13.4859
48	MH01c01g0000471	2.60704	1.81178	1.24417	4.21532	3.49966	1.97507	10.6475	5.84617	5.55006
49	MH01c01g0000481	126.356	72.0969	66.3326	49.7154	59.7909	81.4476	319.274	251.482	228.168
50	MH01c01g0000491	85.8887	50.7535	64.7438	85.3874	84.4682	92.9455	49.0591	49.3341	49.8833
51	MH01c01g0000501	660.982	768.12	331.913	261.505	352.46	414.689	205.704	144.875	164.128
52	MH01c01g0000511	59.3072	44.309	36.1593	35.0639	35.5688	50.4148	32.601	30.1793	28.6702
53	MH01c01g0000521	0	0	0	0.383809	0	0.181636	0	0	0
54	MH01c01g0000531	0	0.326813	0	0.210953	0.220838	0	0	0	0.060896
55	MH01c01g0000541	6.06585	1.81987	4.1886	21.3324	17.6868	3.14015	27.7956	25.5824	31.8744
56	MH01c01g0000551	112.685	34.3508	72.2483	272.195	255.974	47.5167	477.212	446.132	568.198
57	MH01c01g0000561	9.23647	5.27385	4.92874	14.8802	12.4076	10.0548	9.22438	7.0552	7.02395
58	MH01c01g0000571	1.48656	1.11438	0.767009	2.58179	2.59903	1.87014	13.0429	11.5044	7.8118
59	MH01c01g0000581	48.9342	35.476	27.7008	56.3554	62.3932	62.4207	229.978	181.499	123.962
60	MH01c01g0000591	1.98396	0.894909	1.49567	4.62109	3.93877	0.961606	6.86076	5.81148	4.48482
61	MH01c01g0000601	5.95235	1.53911	7.18876	61.4222	51.3703	3.91781	72.7404	67.4339	66.9601
62	MH01c01g0000611	3.72704	2.40807	1.43153	3.78102	3.10566	1.67923	2.96164	2.02094	3.05467
63	MH01c01g0000621	25.3164	6.3032	23.3877	54.3982	47.3158	15.1093	58.0482	53.2727	51.7876
64	MH01c01g0000631	2.99297	1.58763	1.74996	1.88572	1.69525	1.10765	3.91436	2.59725	2.9059
65	MH01c01g0000641	0.361436	0.128154	0.206	0.214541	0	0.35915	0.37224	0.365248	0.422331
66	MH01c01g0000651	12.328	8.22554	13.0505	16.9556	19.21	6.40317	20.2688	20.7444	16.0578
67	MH01c01g0000661	123.713	87.0149	57.9483	123.361	130.358	83.7589	106.758	101.138	112.506
68	MH01c01g0000671	154.972	88.6664	70.7692	184.385	179.845	113.133	253.981	211.606	213.012
69	MH01c01g0000681	4.86894	0.791899	4.7453	13.3645	11.6526	3.84335	10.3906	9.68477	9.2405
70	MH01c01g0000691	26.3616	9.05524	12.8833	65.4229	57.2884	22.5248	100.684	95.102	98.8232
71	MH01c01g0000701	21.3711	17.7518	8.59607	18.9596	19.1861	14.52	19.8252	22.1429	20.5636
72	MH01c01g0000711	2.24031	1.02256	1.1561	2.23199	1.0737	1.25657	4.33277	2.88163	2.5805
73	MH01c01g0000721	1.67782	0	0.458957	1.56982	0.685493	0.870834	2.61202	0.960972	2.00092
74	MH01c01g0000731	9.66942	4.3215	5.06739	8.56273	8.09716	12.0896	2.80826	1.487	2.23329
75	MH01c01g0000741	8.0699	3.39973	5.49387	12.9909	11.943	7.66575	12.1877	11.6726	11.6125
76	MH01c01g0000751	30.9015	10.7863	27.3656	124.17	117.425	15.2617	112.669	108.83	111.221
77	MH01c01g0000761	2.55378	0.796852	2.02273	11.5378	11.744	1.32773	22.0165	21.989	26.7717
78	MH01c01g0000771	32.8168	11.4853	25.1848	44.9255	42.2476	25.7466	38.6016	37.6982	36.1819
79	MH01c01g0000781	21.6102	7.18533	10.3371	39.1058	34.8675	20.3857	49.5289	41.16	48.0516
80	MH01c01g0000791	13.6334	7.66144	8.10222	45.9038	40.989	8.08073	45.889	42.0346	42.6053
81	MH01c01g0000801	5.10904	2.83261	3.01544	6.17849	6.33463	2.2489	8.70101	7.76053	6.88272
82	MH01c01g0000811	73.4689	34.6602	33.8143	67.3692	68.5454	76.5057	35.4863	29.3039	29.9643
83	MH01c01g0000821	21.7141	6.18424	13.385	37.8534	37.2044	27.9957	20.8431	14.7557	14.7362
84	MH01c01g0000831	547.533	924.107	375.649	350.701	382.032	487.865	243.272	268.629	230.724
85	MH01c01g0000841	10.3561	10.179	3.86841	11.1263	13.9585	6.61688	12.0287	8.11727	6.05771
86	MH01c01g0000851	28.5262	32.1839	15.3257	31.4988	32.6909	31.8153	25.1709	15.9698	14.5365
87	MH01c01g0000861	247.305	426.942	137.085	226.052	278.114	263.225	136.699	91.1716	65.9354
88	MH01c01g0000871	26.5958	13.4507	21.7796	18.3331	21.4061	19.9257	22.9493	26.9893	20.4816
89	MH01c01g0000881	26.5105	10.0251	24.7818	36.9845	33.6316	15.7035	20.6478	21.6357	19.4241
90	MH01c01g0000891	45.4812	19.5084	27.2072	46.0196	47.3988	20.4117	61.4925	59.5774	58.0903
91	MH01c01g0000901	0.275176	0	0	0.182973	0.137984	0.077479	0	0.087007	0.097758
92	MH01c01g0000911	4.46305	2.77304	2.13415	7.35052	7.51941	2.93849	12.749	10.5875	12.8372
93	MH01c01g0000921	30.0869	9.16353	27.1178	165.128	146.066	15.9454	190.732	166.612	196.279
94	MH01c01g0000931	7.35337	3.81127	4.93961	21.5358	17.4707	8.33042	35.377	34.7714	33.0766
95	MH01c01g0000941	0.160619	0.532669	1.10569	2.04068	1.55779	1.63427	3.02839	3.49771	3.62506
96	MH01c01g0000951	0	0	0	0.581114	0	0	0	0	0
97	MH01c01g0000961	26.616	27.5417	15.3691	28.0291	28.6414	25.616	20.675	28.5767	25.1631
98	MH01c01g0000971	71.9641	34.7724	55.6106	117.982	116.628	68.0814	120.313	143.586	138.477
99	MH01c01g0000981	76.5247	69.5664	49.4228	98.3568	86.9916	80.8764	204.367	177.631	157.602
100	MH01c01g0000991	70.9968	96.9237	37.5638	48.0072	63.764	63.5094	124.817	105.99	91.8417
101	MH01c01g0001001	0.229997	0.39258	0.479279	0.084516	0.267266	0.161432	0.326558	0.41117	0.300018
102	MH01c01g0001011	0.3691	0	0.670783	0	0.373247	0.419161	0	0	0
103	MH01c01g0001021	2.87169	2.17858	1.89624	1.39316	1.55028	1.15234	1.85225	2.6126	1.90332
104	MH01c01g0001031	2.59259	1.0773	0	0	0	0.909025	3.4062	0	1.58925
105	MH01c01g0001041	4.17563	1.47681	2.00128	4.47114	4.11317	2.03188	6.69667	4.76954	5.11575
106	MH01c01g0001051	39.7019	17.6993	18.5021	56.8833	50.2262	27.9737	82.8138	77.7053	89.1016
107	MH01c01g0001061	52.0436	19.0431	33.4307	101.905	95.6539	60.8735	91.5842	89.8128	103.628
108	MH01c01g0001071	123.545	57.2793	57.0582	249.526	220.603	93.5323	237.465	228.839	252.288
109	MH01c01g0001081	288.708	175.888	153.871	315.732	290.693	293.791	95.8284	65.1985	60.549
110	MH01c01g0001091	54.8866	51.887	22.4461	50.4617	48.746	43.9994	62.3941	56.5276	55.2202
111	MH01c01g0001101	19.8362	21.8587	10.3922	15.8978	21.6055	10.42	16.3549	13.5856	14.5882
112	MH01c01g0001111	56.039	16.997	40.5303	79.8712	75.4039	61.826	115.523	124.238	135.775
113	MH01c01g0001121	35.8381	20.6107	17.8117	37.6022	36.1788	35.1188	29.8138	28.0706	28.2654
114	MH01c01g0001131	13.067	4.98791	5.68839	16.5245	14.6428	7.65302	5.69368	4.97084	5.76748
115	MH01c01g0001141	26.1194	14.8829	15.5635	43.9657	39.9805	20.3811	48.1735	45.5248	50.2999
116	MH01c01g0001151	93.0823	65.9469	38.7035	39.8451	37.5557	0	0	11.6074	9.51127
117	MH01c01g0001161	10.6809	5.11117	8.97703	12.8605	10.6032	7.24849	24.1586	21.8286	16.1655
118	MH01c01g0001171	20.8824	8.60168	18.31	26.1373	22.8416	13.8282	19.4649	20.7065	24.6724
119	MH01c01g0001181	77.0738	38.6209	49.1317	126.302	114.986	74.768	131.989	144.585	123.224
120	MH01c01g0001191	5.4522	3.6297	1.98718	8.19964	6.27061	3.5386	13.9499	14.6526	12.8583
121	MH01c01g0001201	5.79548	1.14444	2.72326	12.651	10.0978	5.78414	15.579	13.8692	15.0121
122	MH01c01g0001211	46.6827	27.1163	43.9846	39.0328	41.3973	36.5326	63.9576	66.7944	58.046
123	MH01c01g0001221	40.555	29.329	24.4448	49.0777	44.739	45.4052	67.2257	51.6985	47.1239
124	MH01c01g0001231	142.38	113.662	120.633	107.983	110.944	86.5631	94.1942	104.154	99.1301
125	MH01c01g0001241	308.573	245.103	279.089	155.016	158.614	243.95	85.4797	111.967	103.334
126	MH01c01g0001251	19.6673	12.8368	10.7473	73.0398	61.2211	55.5479	605.622	635.367	490.108
127	MH01c01g0001261	10.2891	2.33656	6.40183	33.3359	26.6546	10.0238	92.3884	88.5299	85.3814
128	MH01c01g0001271	115.766	112.13	46.2962	80.8944	84.2171	133.622	149.667	142.062	135.506
129	MH01c01g0001281	179.42	75.5722	88.7957	165.481	142.922	123.548	106.265	86.1703	73.7508
130	MH01c01g0001291	32.2657	15.8999	19.5176	30.0957	32.2228	20.6052	39.8052	35.1581	33.5058
131	MH01c01g0001301	38.6133	13.907	24.0121	69.3827	64.6271	20.8202	107.562	109.945	116.977
132	MH01c01g0001311	0.226553	0.162079	0.358962	0.308795	0.432687	0.308088	0.608768	0.450373	0.804709
133	MH01c01g0001321	12.449	3.18068	7.34876	30.4112	27.3035	7.88484	49.4682	41.8615	43.1628
134	MH01c01g0001331	141.691	118.959	69.3068	139.844	128.546	165.329	189.307	176.538	196.29
135	MH01c01g0001341	0.220162	0.196176	0.045213	0.103445	0.11746	0.028914	0.266463	0.149934	0.075386
136	MH01c01g0001351	405.116	456.488	212.328	657.377	730.709	540.111	729.582	713.558	601.411
137	MH01c01g0001361	13.4652	10.9724	7.11729	19.3996	16.6625	16.2529	50.0445	54.574	42.956
138	MH01c01g0001371	19.2511	11.4418	17.9406	11.5537	10.8192	14.7556	30.0173	26.3432	26.6532
139	MH01c01g0001381	1.51126	0.444511	0.834478	5.61145	5.18873	1.18884	3.37661	3.18347	3.01818
140	MH01c01g0001391	30.8332	5.7408	23.4555	111.771	99.7887	22.7954	226.639	225.015	247.328
141	MH01c01g0001401	1.26265	0.574459	1.72799	6.15322	4.88301	0.653651	11.8617	12.2647	14.8847
142	MH01c01g0001411	11.903	5.73917	10.6587	42.9682	41.4583	9.03255	72.5353	67.4845	72.7579
143	MH01c01g0001421	18.2205	13.3254	12.0341	20.615	20.1169	10.6708	13.3745	13.8645	10.0923
144	MH01c01g0001431	3.23431	1.53371	0.85814	4.20362	4.19444	2.90847	18.3114	18.6962	16.4298
145	MH01c01g0001441	66.9464	39.8742	27.0138	38.6186	48.3047	59.7136	16.6071	18.6533	19.9046
146	MH01c01g0001451	93.8009	28.3079	49.1572	141.176	119.343	50.7861	65.0662	60.7752	75.2919
147	MH01c01g0001461	31.6264	20.4049	19.2665	23.6122	26.1458	22.1451	16.1122	13.2345	13.0427
148	MH01c01g0001471	12.4236	3.7288	9.74955	28.3001	25.6633	10.9593	32.4415	31.7875	27.273
149	MH01c01g0001481	41.3259	32.6267	19.4706	39.6576	43.9817	28.5404	38.8752	30.7539	40.3494
150	MH01c01g0001491	0	0.48227	0.367117	0.584127	0.505229	0.261504	1.29333	1.6602	0.524717
151	MH01c01g0001501	2.29224	0.89629	2.52102	3.24537	2.48578	1.7694	4.40566	3.13344	2.90937
152	MH01c01g0001511	7.33196	2.41113	3.58111	6.88795	8.01204	8.19662	10.8929	10.0778	8.14212
153	MH01c01g0001521	8.52028	4.20171	4.92183	31.0701	25.3611	7.97856	24.9803	20.4683	19.6637
154	MH01c01g0001531	3.0807	1.43461	0.832231	8.58018	6.56819	2.88631	29.5386	22.0292	20.5014
155	MH01c01g0001541	7.55003	1.50458	4.86735	37.6156	32.2824	2.9363	60.0908	49.1803	55.5024
156	MH01c01g0001551	0.658617	0.322925	0.5567	0.099876	0.507491	0.375531	1.39442	1.35963	2.08335
157	MH01c01g0001561	0.924544	0.522119	0.448025	0.943646	0.447227	0.492209	1.77603	1.33854	1.76169
158	MH01c01g0001571	0.094769	0.132326	0	0.205735	0.229969	0	0.80455	0.355813	0.600192
159	MH01c01g0001581	0.621128	0	0.211774	0.240918	0.42696	0	0.895581	0.587519	0.409764
160	MH01c01g0001591	9.24223	7.70092	3.62531	16.5318	16.2806	11.6845	20.9531	17.736	17.3242
161	MH01c01g0001601	10.3939	3.6212	8.56916	21.2285	20.0204	4.49457	46.0158	43.6673	47.5485
162	MH01c01g0001611	40.6661	37.5164	23.4754	47.3747	42.2654	44.126	65.3231	57.3699	63.1771
163	MH01c01g0001621	98.3049	56.9943	56.7208	59.4399	51.0007	65.0614	80.1535	62.9107	50.6625
164	MH01c01g0001631	5.62265	2.82564	3.65579	5.75625	5.45383	3.66084	16.4573	12.1904	10.5091
165	MH01c01g0001641	8.9442	2.2209	3.96609	4.75523	6.43837	3.2467	3.71622	2.40347	3.5134
166	MH01c01g0001651	5.81365	3.05134	3.72153	5.75576	5.04061	5.82028	17.4421	13.6927	7.1557
167	MH01c01g0001661	0.398945	1.17976	0.247393	0.418812	0.536466	0.388382	0.496289	0.297881	0.052118
168	MH01c01g0001671	0.674817	0.034539	0.61467	6.59401	4.72006	1.6443	11.7066	11.2759	11.9944
169	MH01c01g0001681	1.82191	0.914022	0.328178	12.0336	8.50542	2.85375	13.674	11.8897	13.8615
170	MH01c01g0001691	2.93707	2.93973	1.77893	4.82307	3.77949	3.78996	9.58881	8.65919	8.92471
171	MH01c01g0001701	41.9486	18.809	30.5366	125.711	133.544	24.7717	150.747	148.167	164.682
172	MH01c01g0001711	1.74809	0.824966	0.867237	1.22625	0.930208	1.76347	0.753902	1.34555	0.638869
173	MH01c01g0001721	6.13794	9.54443	5.09697	2.75171	3.6577	3.44136	3.20366	2.9009	3.00433
174	MH01c01g0001731	7.00427	4.79514	3.66511	6.56578	6.29243	3.82926	6.23888	5.9443	5.18937
175	MH01c01g0001741	51.2096	34.4908	54.3371	84.717	87.7284	85.7283	10.5564	10.8201	10.2807
176	MH01c01g0001751	201.078	170.421	99.0951	292.231	316.366	172.3	578.432	450.469	401.962
177	MH01c01g0001761	18.548	12.9445	12.2547	14.7079	14.1078	14.2433	32.1676	32.7349	30.0842
178	MH01c01g0001771	257.101	229.932	228.262	198.285	205.291	313.795	73.2214	107.011	105.696
179	MH01c01g0001781	6.24604	9.16651	5.25544	6.06262	7.71254	7.11707	6.05096	5.33097	6.37316
180	MH01c01g0001791	0.044939	0	0	0	0	0.105471	0	0	0
181	MH01c01g0001801	1.969	0.380304	1.10226	0.806869	0.734187	1.22984	0.565474	0.460275	0.637494
182	MH01c01g0001811	2.88175	1.50619	2.12334	1.55855	1.26179	1.70346	1.70397	1.44224	1.07864
183	MH01c01g0001821	22.4425	15.5445	11.8012	22.5767	20.4738	16.0367	19.3967	18.0247	16.3971
184	MH01c01g0001831	276.487	129.651	152.17	434.602	401.386	210.44	570.945	588.923	601.644
185	MH01c01g0001841	0	0	0	0	0	0	0	0	0
186	MH01c01g0001851	3.84729	1.50284	1.7952	4.91094	4.32573	2.22006	15.491	10.9901	8.79824
187	MH01c01g0001861	1126.82	386	494.224	1018.36	957.123	719.982	939.92	1021.11	893.301
188	MH01c01g0001871	54.4208	32.9307	37.4667	58.7518	59.2326	36.5874	68.1884	64.818	70.361
189	MH01c01g0001881	500.311	400.677	266.937	509.427	499.89	404.8	404.67	370.67	380.025
190	MH01c01g0001891	10.341	6.75765	4.48768	17.6175	16.6582	11.8178	16.9836	14.0887	16.1532
191	MH01c01g0001901	49.8204	33.1895	28.4624	75.2817	66.5648	52.1642	52.6603	51.7372	67.6791
192	MH01c01g0001911	8.66897	4.50353	6.78214	18.3099	16.4515	9.74273	32.8572	28.6958	14.4254
193	MH01c01g0001921	0.781567	0.868315	0	1.29727	0.370323	0.403839	1.01195	0.629248	1.98591
194	MH01c01g0001931	7.41281	4.5263	4.94452	20.7739	17.2165	3.23841	42.3532	32.8791	24.3382
195	MH01c01g0001941	346.895	220.839	202.349	243.144	248.97	188.454	451.868	439.487	267.284
196	MH01c01g0001951	3.41425	3.01034	2.84699	1.88955	2.17553	2.96613	2.11187	2.24893	1.91363
197	MH01c01g0001961	2.01045	0.868494	1.56865	6.02526	4.06729	3.02745	15.7614	12.7337	12.4002
198	MH01c01g0001971	8.00531	2.34808	7.45339	8.44172	7.15926	6.48937	35.5161	27.3319	21.9464
199	MH01c01g0001981	14.2073	7.62169	9.60381	28.1481	25.6966	8.96639	36.3369	33.4205	29.8044
200	MH01c01g0001991	60.3262	23.192	30.5233	32.3084	31.8401	30.9299	39.0708	25.0356	16.3997
201	MH01c01g0002001	26.9672	20.7114	9.37909	24.5277	22.6781	24.0002	38.2889	33.6391	35.397
202	MH01c01g0002011	2.90762	0.97134	1.02524	3.08103	3.37026	1.9932	14.3601	11.5853	18.0304
203	MH01c01g0002021	2.18586	1.97989	0.624188	3.00605	3.09769	2.55874	9.4109	7.86947	9.52242
204	MH01c01g0002031	0.952886	0.777376	0.783845	4.89521	4.94545	0.537082	12.9323	11.7947	12.7166
205	MH01c01g0002041	19.8165	5.11013	11.6813	108.184	90.9441	11.1585	343.722	340.324	357.247
206	MH01c01g0002051	60.2146	36.1511	39.1014	87.4786	91.244	39.6142	82.3095	76.7311	96.215
207	MH01c01g0002061	80.6634	86.3712	30.5497	55.9565	62.1161	59.9064	59.6416	56.1018	64.5821
208	MH01c01g0002071	172.917	80.9404	81.0252	152.973	174.674	114.23	150.811	159.981	198.197
209	MH01c01g0002081	33.9545	7.34122	22.4194	80.395	73.42	25.7162	99.1243	93.5221	97.6509
210	MH01c01g0002091	24.5814	7.59279	17.8083	34.4719	31.1109	21.4274	66.5835	69.2453	62.9954
211	MH01c01g0002101	747.682	719.964	380.474	506.399	521.643	543.912	1508.73	1333.58	1019.92
212	MH01c01g0002111	3.7815	0.345472	0.686054	5.11547	4.24953	1.50193	13.4087	9.52089	6.02614
213	MH01c01g0002121	1.35217	0.667625	0.556497	2.98908	2.6296	1.17149	6.11859	3.55452	3.69503
214	MH01c01g0002131	1.07267	0.285143	0	1.56502	2.00949	0.609974	3.49384	2.24414	3.45307
215	MH01c01g0002141	0.434125	0.266775	0.235321	0	0.276704	0.199123	1.30514	1.79199	1.86977
216	MH01c01g0002151	4.74007	1.4845	1.53004	4.65391	4.24164	2.11447	10.2656	6.51743	8.40182
217	MH01c01g0002161	0.078676	0	0	0	0	0	0	0	0
218	MH01c01g0002171	3.64517	1.82646	2.1111	4.71867	5.19965	5.27676	8.41004	6.84992	7.00486
219	MH01c01g0002181	2.73411	1.77137	0.810895	2.03454	2.60784	1.73939	3.61803	3.33594	3.76899
220	MH01c01g0002191	11.3847	2.37912	15.7691	80.7163	67.185	9.02412	104.995	86.4469	105.997
221	MH01c01g0002201	64.3466	20.218	43.3579	232.45	222.37	56.8748	321.176	310.628	274.26
222	MH01c01g0002211	63.465	29.8778	42.6009	92.2208	83.8457	59.0841	102.713	95.1158	91.9895
223	MH01c01g0002221	25.0161	6.34747	15.1851	41.8611	39.0143	13.2048	55.8833	57.6032	50.8849
224	MH01c01g0002231	40.9466	17.2261	22.2532	51.1923	47.4691	26.4149	66.6466	64.5076	64.32
225	MH01c01g0002241	0.658038	0.203318	0.336875	0.787505	0.723648	0.874489	1.81734	1.30503	0.687514
226	MH01c01g0002251	3.4283	1.93169	2.87437	4.93105	3.77803	3.26415	16.773	12.5087	9.67097
227	MH01c01g0002261	24.7399	18.3544	12.0551	25.1425	27.1745	25.8504	19.8263	17.4317	14.1097
228	MH01c01g0002271	32.8511	18.2863	17.1239	47.6744	45.1099	20.9785	35.7035	31.2658	24.8957
229	MH01c01g0002281	17.6763	7.27223	11.8187	43.0788	37.827	17.6995	51.9657	47.7661	57.2809
230	MH01c01g0002291	11.3468	8.64625	7.15851	10.6957	10.7411	8.99454	9.00675	9.82351	8.23426
231	MH01c01g0002301	67.6219	34.3244	80.4758	88.2996	88.9586	36.0576	31.4457	66.3822	60.803
232	MH01c01g0002311	64.5886	24.9317	22.3326	71.0919	81.7471	43.8868	173.16	119.366	125.558
233	MH01c01g0002321	2.74675	0.918068	1.39313	5.5979	5.66744	2.58657	5.45495	6.25009	7.14781
234	MH01c01g0002331	2.85538	1.76736	2.43791	1.79404	1.60863	3.25091	0.926245	1.37585	2.32079
235	MH01c01g0002341	13.9162	10.2165	6.8796	18.648	18.3493	22.5513	25.0216	18.2705	16.5769
236	MH01c01g0002351	14.8388	8.818	9.95456	25.1717	24.2525	19.8186	30.1567	28.9231	21.2795
237	MH01c01g0002361	1.02236	0.359942	0	0.916654	0.371202	0	0	0.882092	0.604692
238	MH01c01g0002371	10.3324	4.30464	6.80166	18.4271	17.2183	8.72253	42.1607	37.8676	45.352
239	MH01c01g0002381	47.3793	18.0184	27.3816	64.5175	60.5913	29.2053	48.7033	40.3071	33.0551
240	MH01c01g0002391	62.5168	27.5549	40.8732	99.0332	97.1338	46.536	114.545	117.692	131.599
241	MH01c01g0002401	1465.36	1278.48	1336.69	1401.42	1509.72	2350.79	343.873	509.015	473.887
242	MH01c01g0002411	18.6865	19.2096	9.08114	19.3856	19.8054	13.1414	15.5477	13.6358	12.2889
243	MH01c01g0002421	0.186675	0	0	0.14405	0.146786	0.337111	0.111459	0.454864	0.025671
244	MH01c01g0002431	0.154435	0	0	0	0	0	0	0	0
245	MH01c01g0002441	36.3312	52.5413	18.7699	10.8327	13.838	19.4223	5.7403	2.63397	2.56661
246	MH01c01g0002451	0.96393	0.793611	0.236794	0.160713	0.619141	0.630969	0.735907	0.25008	0
247	MH01c01g0002461	7.40021	2.16163	2.33759	13.3745	11.4099	4.42279	13.735	11.4968	10.2007
248	MH01c01g0002471	10.6125	11.3812	5.69455	21.0319	23.5969	12.8035	17.2679	22.7031	21.871
249	MH01c01g0002481	21.2018	9.39042	15.9413	74.8167	73.4463	11.7482	130.545	130.906	140.233
250	MH01c01g0002491	4.78072	1.69943	5.14001	36.4938	25.4234	3.22521	77.0907	62.9781	83.3526
251	MH01c01g0002501	16.2013	5.53438	9.10417	66.1619	56.0594	8.42485	158.178	145.788	170.793
252	MH01c01g0002511	182.492	49.1227	102.603	264.667	254.392	216.587	290.703	304.494	272.38
253	MH01c01g0002521	6.75962	1.29657	3.16463	9.67004	7.74955	3.43893	11.0375	9.58144	13.2462
254	MH01c01g0002531	36.6517	33.3676	21.465	49.9276	62.2923	49.9674	16.3617	25.2417	21.8181
255	MH01c01g0002541	1335.51	904.761	1090.34	2721.25	2911.67	2467.07	951.169	1349.73	1199.2
256	MH01c01g0002551	15.8543	12.8618	6.96161	19.2964	18.1838	16.9311	23.4689	23.881	21.9034
257	MH01c01g0002561	740.853	537.882	339.737	323.665	425.863	336.392	229.461	163.154	209.463
258	MH01c01g0002571	40.5819	19.5562	35.2002	40.8591	33.5512	21.9463	61.7199	53.1922	43.7834
259	MH01c01g0002581	131.868	84.1937	75.7762	103.792	96.8166	150.846	127.651	138.106	122.912
260	MH01c01g0002591	13.1183	6.76415	9.02217	51.7692	45.014	9.49211	68.4268	71.3022	73.9242
261	MH01c01g0002601	89.0474	39.4358	57.0808	112.191	104.614	110.832	86.4904	64.0914	64.1635
262	MH01c01g0002611	444.361	656.438	261.127	205.634	230.395	389.923	140.713	147.855	135.873
263	MH01c01g0002621	14.0779	16.8131	10.0207	8.44464	9.47129	13.2026	7.8109	10.4867	10.9053
264	MH01c01g0002631	25.3705	18.5256	11.6054	15.4569	23.3706	17.4875	14.878	15.1513	15.3682
265	MH01c01g0002641	68.4709	25.3088	39.0823	93.5119	94.2562	56.3043	80.8845	67.3577	78.6228
266	MH01c01g0002651	0.486935	0.12678	0.369358	0.634755	0.389018	0.337353	0	0.186894	0.260672
267	MH01c01g0002661	0	0	0	0.262223	0.122981	0.172406	0.149494	0	0.101208
268	MH01c01g0002671	0.075656	0	0	0.085902	0	0	0	0	0
269	MH01c01g0002681	1.1301	0.292113	0.392511	0.942817	0.528786	1.27605	0.44327	0.59756	0.462435
270	MH01c01g0002691	9.29432	4.13579	5.01063	12.0712	13.5863	5.34873	13.4507	12.6049	12.8277
271	MH01c01g0002701	36.2765	13.7503	45.5084	54.3242	60.544	32.3969	37.4572	40.5364	41.5513
272	MH01c01g0002711	7.39634	4.88413	3.57805	16.5227	15.9091	5.64575	24.3583	14.1582	18.9799
273	MH01c01g0002721	37.6743	20.9823	26.4173	26.609	29.2049	27.0053	32.4077	26.5783	25.4246
274	MH01c01g0002731	20.0395	11.2363	9.39415	20.099	19.0087	17.8376	37.1181	32.7596	34.1661
275	MH01c01g0002741	1.41752	0	0	4.92032	4.05779	1.11885	24.4836	20.7935	30.5786
276	MH01c01g0002751	1.85404	0.629612	0.464518	4.04923	2.59432	1.81819	13.8439	12.0875	14.6506
277	MH01c01g0002761	0.001752	0	0	0	0	0	0	0	0
278	MH01c01g0002771	0.325881	0.079174	0	1.03513	0.460154	0.293921	0.516559	1.2151	0.516598
279	MH01c01g0002781	0.555013	0.568278	0.462711	0.518548	0.46587	0.786934	0.724912	0.314268	0.584523
280	MH01c01g0002791	0.415291	0.053873	0	0.102379	0.444507	0.201773	0.338154	0.096169	0.120252
281	MH01c01g0002801	0.953342	0.473117	0.54978	1.40591	1.05908	1.44027	0.564882	1.0916	0.985285
282	MH01c01g0002811	2193.36	2947.68	1243.48	1019.32	1048.46	1706.9	263.71	163.574	129.057
283	MH01c01g0002821	3.3697	2.99695	1.78969	8.27718	8.71737	2.8574	12.1891	12.2341	14.0809
284	MH01c01g0002831	138.649	56.2975	84.9312	348.029	356.775	164.618	290.588	301.062	344.718
285	MH01c01g0002841	2.54459	2.94785	2.36862	6.38185	5.8156	5.05512	13.975	16.7426	13.302
286	MH01c01g0002851	5.48505	2.13024	3.80027	17.5924	14.0373	2.83882	35.5565	30.5655	35.84
287	MH01c01g0002861	4.62925	1.25967	2.95279	13.0278	7.59558	2.82263	21.6121	20.7695	27.1157
288	MH01c01g0002871	3.0789	1.71354	0.66569	4.93273	3.02099	2.96664	7.36393	6.13323	5.66141
289	MH01c01g0002881	3.39695	0.530266	1.26776	7.1042	4.86897	2.1316	9.30819	8.21334	8.87418
290	MH01c01g0002891	8.39125	4.77315	3.28608	13.427	9.35275	8.31258	11.2557	6.34888	7.58468
291	MH01c01g0002901	100.479	28.0294	45.7276	135.821	99.9892	121.093	41.3994	21.2908	15.933
292	MH01c01g0002911	38.9727	29.0789	18.794	46.2161	43.2568	39.507	44.1313	40.9535	46.617
293	MH01c01g0002921	94.2253	121.637	44.1447	45.0527	67.093	71.9623	48.4342	30.2933	41.4217
294	MH01c01g0002931	233.093	112.824	108.356	273.617	269.542	206.126	235.346	232.607	218.582
295	MH01c01g0002941	190.367	159.943	95.1483	100.969	93.7763	171.248	107.742	100.982	111.825
296	MH01c01g0002951	0.54131	0.31351	0.185315	0.741447	0.532035	0.396371	1.66797	1.3388	2.0779
297	MH01c01g0002961	103.618	84.6488	72.6571	103.874	104.63	87.6425	91.1715	101.559	87.385
298	MH01c01g0002971	273.253	159.651	116.177	331.28	281.077	217.963	128.775	105.045	119.716
299	MH01c01g0002981	123.694	98.2337	68.8632	176.995	171.791	194.129	437.777	480.887	480.603
300	MH01c01g0002991	1.70693	2.27095	1.38102	0.453664	1.13072	1.14508	1.21701	2.10434	1.91892
301	MH01c01g0003001	0.240983	0.084269	0	0.458879	0.234436	0.117781	0.838915	0	1.06558
302	MH01c01g0003011	10.1237	3.28332	4.79668	5.70397	5.86866	5.03293	3.74005	2.52195	3.15778
303	MH01c01g0003021	0.265337	0	0	0.069055	0	0	0	0	0
304	MH01c01g0003031	1.44098	1.07128	4.04481	2.56448	2.681	2.60672	0	0	0.115315
305	MH01c01g0003041	16.5839	9.01471	14.3799	13.1425	12.6755	11.8435	15.0183	11.0776	11.5694
306	MH01c01g0003051	0.268683	0	0.83108	0.331882	0.70121	0.709646	0	0.785665	0.170075
307	MH01c01g0003061	0.400224	0	0	0.324142	0.19772	0.132319	0	0.311939	0
308	MH01c01g0003071	30.7847	20.8956	17.2436	21.8175	21.9197	18.0004	21.4968	18.5165	23.0868
309	MH01c01g0003081	0	0	0	0.34715	0	0	0	0	0
310	MH01c01g0003091	0.389274	0.238959	0.379138	0.536219	0.207488	0.411872	0.57734	0.34996	0.531045
311	MH01c01g0003101	0.33647	0	0	0	0.288827	0.552946	0.388636	0	0.089586
312	MH01c01g0003111	0.299869	0	0	0.828948	0.626827	0.307171	0.848978	0.397303	0.304307
313	MH01c01g0003121	15.1772	5.50995	7.77262	23.117	19.9131	12.7351	28.491	25.0828	25.531
314	MH01c01g0003131	8.06271	4.57522	6.10485	4.79352	3.13024	4.6686	5.98573	6.17036	4.63553
315	MH01c01g0003141	3.52117	1.49564	0.737412	4.02174	4.00832	1.5828	9.20647	6.79073	7.00916
316	MH01c01g0003151	0	0.10686	0.091083	0.048804	0	0.085279	0.161535	0	0
317	MH01c01g0003161	0.102943	0.157005	0.10148	0.270479	0.337011	0.105258	0.75416	0.469092	0.609426
318	MH01c01g0003171	191.212	190.619	104.464	129.521	137.644	234.023	95.4947	76.6778	82.7842
319	MH01c01g0003181	6.17725	0.921697	5.28025	12.6663	12.515	4.5096	24.3394	19.9345	26.7222
320	MH01c01g0003191	48.2221	40.4519	20.4885	35.7831	31.2303	42.658	41.4407	38.2786	39.6915
321	MH01c01g0003201	0.594821	0.551593	0.481609	0.193866	0.49669	0.495785	51.3095	22.7439	19.2276
322	MH01c01g0003211	0.060982	0	0	0	0	0	0.117205	0	0.037265
323	MH01c01g0003221	1.21019	0.703589	0.209836	2.97906	2.58747	2.10341	4.31006	4.47766	3.47039
324	MH01c01g0003231	35.509	16.756	25.5433	92.3121	83.9548	34.1662	110.065	114.252	116.601
325	MH01c01g0003241	63.9987	27.5456	25.9963	123.359	103.323	61.943	19.3678	16.2983	15.6392
326	MH01c01g0003251	0	0	0	0	0	0	0	0	0
327	MH01c01g0003261	5.37526	5.35967	1.85644	6.5347	5.25958	5.17858	13.1619	12.0261	11.2493
328	MH01c01g0003271	92.2761	37.882	47.4008	136.05	129.266	68.8332	132.561	128.119	124.588
329	MH01c01g0003281	2.57486	0.44187	1.08912	5.35303	3.97614	1.15615	14.4408	10.0592	10.1955
330	MH01c01g0003291	398.367	334.158	239.235	275.639	290.805	323.764	365.931	328.225	329.793
331	MH01c01g0003301	220.164	106.058	114.269	251.072	277.09	232.406	196.328	190.198	160.007
332	MH01c01g0003311	10.8808	6.5483	6.15246	17.8605	15.0859	9.48292	21.9784	19.9544	16.4581
333	MH01c01g0003321	48.2452	18.5757	27.0887	95.9977	107.005	31.9677	127.037	126.167	122.735
334	MH01c01g0003331	2.02698	2.09371	0.612454	4.22655	5.24129	2.71521	11.5415	6.28746	4.75502
335	MH01c01g0003341	3.73464	2.94894	3.26383	2.15931	2.40562	3.18548	0.563646	0.440095	0
336	MH01c01g0003351	0.089589	0.516585	0.117133	0.062553	0.065177	0.269112	0.072514	0	0.064668
337	MH01c01g0003361	0.246982	0.186843	0	0.087407	0	0.291229	0.102002	0.100059	0
338	MH01c01g0003371	0.102727	0	0	0.074195	0	0	0	0	0
339	MH01c01g0003381	0	0	0	0.503264	0.653007	0.199714	0.790728	0.354582	1.09092
340	MH01c01g0003391	0.125331	0	0	0	0	0	0	0	0
341	MH01c01g0003401	0.06963	0.107626	0	0	0	0.043651	0	0.090003	0
342	MH01c01g0003411	0	0	0	0.06374	0	0	0.066924	0	0
343	MH01c01g0003421	0	0	0	0	0	0	0	0	0
344	MH01c01g0003431	0.07067	0	0	0	0	0	0	0	0
345	MH01c01g0003441	0	0	0	0	0	0	0	0	0
346	MH01c01g0003451	22.9069	12.7485	18.5986	32.5131	34.3183	9.01257	34.2303	37.2586	32.6877
347	MH01c01g0003461	122.586	119.8	71.2038	66.8579	77.6804	110.483	54.4703	47.398	39.1695
348	MH01c01g0003471	62.9025	41.9251	49.1433	89.6402	81.2447	72.5905	102.571	100.03	97.5631
349	MH01c01g0003481	58.1493	44.4978	26.2606	57.6872	49.6867	58.8495	35.9254	32.0539	26.6436
350	MH01c01g0003491	59.0779	35.7292	32.8234	61.044	58.0341	40.7889	31.8181	24.2623	22.0964
351	MH01c01g0003501	217.239	173.304	93.702	137.809	155.286	152.573	28.2869	24.5651	27.7984
352	MH01c01g0003511	24.08	6.26799	11.3754	26.4741	23.7639	15.931	41.0856	39.0306	34.8265
353	MH01c01g0003521	10.4726	6.24578	5.33457	20.7808	17.91	7.37328	23.5026	20.2179	21.0673
354	MH01c01g0003531	68.5469	42.9776	36.8495	53.9565	46.1481	64.1621	46.4876	44.6896	57.6255
355	MH01c01g0003541	41.2594	14.7057	25.6991	81.905	72.4433	26.9691	180.441	169.295	159.122
356	MH01c01g0003551	50.2392	36.3571	22.1758	61.0417	50.5476	45.1812	77.2404	83.8298	81.5809
357	MH01c01g0003561	0.581911	0.14631	0	0.745159	0.355218	0.394606	0.863056	0.525856	0.206597
358	MH01c01g0003571	25.8036	27.8819	18.5825	15.646	15.5312	25.7629	4.81487	4.80681	2.18148
359	MH01c01g0003581	1.53676	1.4926	0.36006	1.00599	0.933994	0.579873	0.133583	0.255611	0.461991
360	MH01c01g0003591	187.565	99.3239	158.115	167.123	159.421	141.246	150.292	168.791	146.334
361	MH01c01g0003601	45.4376	32.1548	28.2549	45.0048	41.7673	34.5012	46.3307	44.6315	49.6177
362	MH01c01g0003611	3.5987	1.37681	2.36183	11.9427	10.4357	1.83593	19.1777	17.6211	15.4828
363	MH01c01g0003621	1.47452	1.59135	1.56604	5.93091	5.28439	1.03967	10.2749	7.3492	9.03458
364	MH01c01g0003631	4.63192	4.8294	2.66153	2.31962	3.13938	3.75102	7.76552	4.04291	4.02816
365	MH01c01g0003641	0.864982	0.469109	0.240036	0.852659	0.896038	0.551211	2.33284	2.196	1.83624
366	MH01c01g0003651	0.830278	0.803415	0.886136	0.731177	0.598751	0.644864	0.195388	0.376666	0.238186
367	MH01c01g0003661	0.149254	0	0	0	0	0	0	0	0
368	MH01c01g0003671	0.30133	0.185426	0.326141	0.273253	0.372071	0.169448	0	0	0
369	MH01c01g0003681	29.6079	15.0351	16.5675	36.9796	31.7248	18.5268	19.3	14.9177	13.6324
370	MH01c01g0003691	28.8712	7.68269	21.1151	92.2058	86.8799	14.7117	126.757	123.253	142.75
371	MH01c01g0003701	58.2562	26.2526	32.4579	140.219	131.866	26.3607	274.485	243.731	259.115
372	MH01c01g0003711	32.84	12.6882	18.2713	51.7544	47.5319	28.6781	48.261	42.1269	37.7655
373	MH01c01g0003721	14.9748	8.50344	7.39141	12.0754	9.92328	10.1699	17.7817	17.4157	15.1
374	MH01c01g0003731	2.46079	0.843177	1.17387	2.79305	2.22455	1.32706	2.41817	2.10783	1.43315
375	MH01c01g0003741	10.3292	4.28487	5.87287	6.4746	7.70456	8.41051	7.12368	7.57112	6.91956
376	MH01c01g0003751	0	0	0	0.115129	0	0	0.068315	0	0
377	MH01c01g0003761	0.157721	0	0	0.102574	0	0.481328	4.00425	4.18659	2.08592
378	MH01c01g0003771	0.468915	0.15256	0	0.881178	0.754861	0.707998	0.762788	0.820249	0.496233
379	MH01c01g0003781	26.8213	17.0082	20.3755	37.8466	38.1594	23.2249	35.2936	35.1379	38.2155
380	MH01c01g0003791	20.4906	18.3108	11.345	34.12	27.3584	19.4156	34.0818	35.1277	33.4868
381	MH01c01g0003801	21.1696	10.5597	16.5318	26.9553	22.6446	16.3251	43.5555	45.118	46.4214
382	MH01c01g0003811	0.312024	0	0	0	0	0.046959	0	0	0
383	MH01c01g0003821	0	0	0	0	0	0	0	0	0.053438
384	MH01c01g0003831	0.496592	0.364163	0.530271	0.29999	0.376952	0.54554	0.092091	0.069792	0
385	MH01c01g0003841	0	0.177024	0	0	0	0	0	0	0
386	MH01c01g0003851	0	0.220387	0	0.15898	0	0	0	0.295718	0.365145
387	MH01c01g0003861	0	0	0	0	0	0	0.224293	0	0
388	MH01c01g0003871	19.2316	15.0881	11.1341	14.7166	11.6922	16.8867	15.9902	12.6055	15.5746
389	MH01c01g0003881	35.4521	17.5675	23.7772	42.7603	38.6831	32.0451	55.0858	55.7904	58.5958
390	MH01c01g0003891	0.637636	0.614008	0	2.03334	2.54088	1.14576	4.52211	3.56678	3.66472
391	MH01c01g0003901	0	0.169207	0	0.155074	0	0	0.181583	0	0
392	MH01c01g0003911	76.6796	48.3151	37.9411	202.024	201.854	55.6953	201.218	215.002	207.098
393	MH01c01g0003921	6.90091	5.18829	3.52691	8.19428	9.81364	5.48265	8.99545	9.37387	9.11366
394	MH01c01g0003931	24.5418	11.3285	13.2452	49.2835	43.7821	11.499	55.6209	45.7135	50.2705
395	MH01c01g0003941	0.392546	0	0.162046	0.265477	0.362111	0.45668	0.136858	0	0.296827
396	MH01c01g0003951	25.6138	20.9787	17.2439	14.9588	14.6248	16.4422	13.8934	11.9054	11.8729
397	MH01c01g0003961	461.306	309.248	272.275	380.884	360.314	357.717	577.248	667.971	386.103
398	MH01c01g0003971	0	7.90985	14.591	0	0	17.4188	0	0	0
399	MH01c01g0003981	140.677	35.9	123.165	613.289	568.836	84.0962	358.589	370.276	370.816
400	MH01c01g0003991	10.0901	2.63138	7.8354	31.1382	25.7876	7.3802	47.3686	41.3373	42.2306
401	MH01c01g0004001	28.6225	10.864	24.8599	37.1868	34.5844	14.4419	49.4289	47.8849	43.5679
402	MH01c01g0004011	23.2535	15.8898	16.031	22.6038	21.9831	15.4972	25.0757	23.8502	23.594
403	MH01c01g0004021	5.56862	1.60232	2.76153	17.6329	17.864	3.77517	21.4049	18.7965	20.9668
404	MH01c01g0004031	17.1385	6.32592	7.1793	42.8511	38.4436	9.40363	45.6129	41.1573	43.4494
405	MH01c01g0004041	39.5718	22.0182	20.9419	63.4979	57.5913	50.8578	75.6788	70.8046	78.3576
406	MH01c01g0004051	219.448	121.124	119.369	273.478	252.512	118.654	255.459	269.075	274.968
407	MH01c01g0004061	10.5708	13.3754	5.67995	6.12122	7.06984	9.07623	11.772	7.4722	10.7701
408	MH01c01g0004071	2.08983	1.65752	0.919738	2.44227	2.25253	2.55378	3.02777	2.07923	2.36525
409	MH01c01g0004081	38.3263	17.615	23.7866	50.5688	50.1084	35.2347	73.76	70.2056	70.1659
410	MH01c01g0004091	0.115436	0	0.331383	0.342165	0.346109	0.232543	0.097344	0	0
411	MH01c01g0004101	4.33993	3.57879	2.17531	5.58175	5.35017	4.13883	17.6112	14.0993	12.88
412	MH01c01g0004111	3.63668	0	0.96004	4.71636	4.17945	1.95993	10.3247	10.0757	10.8073
413	MH01c01g0004121	5.52448	1.93406	4.26014	42.2032	35.246	4.44423	74.0119	66.7454	74.6855
414	MH01c01g0004131	3.1683	1.29101	1.36448	1.17979	2.26267	0.909918	4.63618	1.71399	3.86975
415	MH01c01g0004141	2.74905	0.303489	2.04696	6.02446	6.26368	2.61516	1.89964	1.2134	1.55018
416	MH01c01g0004151	4.18491	2.06909	3.96405	5.6627	7.00171	1.99524	9.59843	7.72622	8.27489
417	MH01c01g0004161	0.66086	0.243206	0	3.02071	3.3961	0.587889	1.03389	0.868482	0.69214
418	MH01c01g0004171	6.39009	6.22524	3.44167	12.3642	11.6307	5.10568	9.31084	7.75414	7.4553
419	MH01c01g0004181	6.28741	2.88193	2.40585	29.784	22.0828	3.94086	33.533	22.8612	31.173
420	MH01c01g0004191	18.5767	5.96856	9.71408	28.5649	23.1846	12.3478	53.0052	44.906	47.5214
421	MH01c01g0004201	176.603	171.792	99.2466	86.5362	97.0149	173.214	45.0955	26.2644	21.3855
422	MH01c01g0004211	1.30833	0.623294	0.523912	0.502992	0.825779	0.247022	0.259533	0.307652	0.755688
423	MH01c01g0004221	27.9316	9.03342	18.3594	39.3495	34.6983	20.9425	59.8614	53.6543	53.1096
424	MH01c01g0004231	17.287	6.60169	9.17076	84.1402	67.4303	23.3245	102.168	76.399	153.84
425	MH01c01g0004241	16.9093	3.42083	13.3735	39.0253	32.8452	10.1613	26.0014	27.1812	35.8453
426	MH01c01g0004251	13.0309	6.60309	11.424	59.2562	58.6039	16.4859	22.58	21.0625	26.3158
427	MH01c01g0004261	5.43117	2.42235	3.8955	15.4836	13.4751	4.685	26.592	23.0098	24.223
428	MH01c01g0004271	0.298842	0	0	0	0.254168	0	0.148441	0	0.735171
429	MH01c01g0004281	10.9139	6.87436	7.10585	12.1066	10.8701	12.4265	16.484	13.8494	14.4916
430	MH01c01g0004291	23.9322	18.247	10.1926	14.9275	17.7368	13.7053	15.0794	13.1492	9.13288
431	MH01c01g0004301	18.2356	7.56769	8.96671	36.0021	29.7503	11.3443	42.2635	34.6138	30.068
432	MH01c01g0004311	67.6295	17.3248	28.5962	89.9516	76.3448	63.6196	89.4942	77.172	80.9925
433	MH01c01g0004321	502.732	421.66	355.525	278.163	267.704	405.721	213.268	193.001	176.337
434	MH01c01g0004331	619.685	645.317	372.642	432.049	406.905	537.527	380.14	364.58	381.071
435	MH01c01g0004341	11.7378	4.06321	7.40587	21.5226	19.7189	6.38372	32.0863	32.1927	35.9499
436	MH01c01g0004351	205.519	308.433	101.169	102.538	102.483	175.895	87.7324	79.1298	79.1464
437	MH01c01g0004361	21.0324	9.30292	14.1424	26.655	23.2947	7.66665	19.7098	16.8111	16.8805
438	MH01c01g0004371	1.75368	1.40649	0.754548	1.09093	1.20191	0.471919	0.35362	0.253708	0
439	MH01c01g0004381	4.74764	2.75234	1.62065	5.96499	5.79459	2.16202	4.88305	4.57807	5.30654
440	MH01c01g0004391	18.0787	4.74039	11.7579	64.2421	60.4478	15.4494	64.487	71.4284	74.5366
441	MH01c01g0004401	84.6248	42.4364	46.4096	80.1931	76.5137	64.0064	82.9178	87.3201	104.654
442	MH01c01g0004411	1.64507	1.38274	2.13551	14.54	10.9161	1.64847	20.0903	21.7762	23.1481
443	MH01c01g0004421	0	0	0	40.4661	39.1197	4.58423	47.7124	45.0344	46.7195
444	MH01c01g0004431	18.2309	7.17737	8.252	26.4143	20.311	15.9172	20.989	19.3466	20.3104
445	MH01c01g0004441	0.26394	0	0	0	0	0.086853	0.255548	0	0.125112
446	MH01c01g0004451	12.376	4.73861	6.39435	39.217	27.8927	10.1935	16.7702	14.7264	11.7599
447	MH01c01g0004461	13.7358	4.62117	14.1143	37.4726	26.6814	20.641	14.8215	10.6346	14.6359
448	MH01c01g0004471	31.2201	9.69848	21.095	50.5238	37.8282	33.9629	18.892	14.7941	15.3625
449	MH01c01g0004481	18.3152	9.52602	8.44292	19.8213	17.1474	16.131	6.35799	4.45492	6.25287
450	MH01c01g0004491	23.4296	12.419	19.6073	54.3169	51.9391	14.9828	37.4581	32.1896	37.6833
451	MH01c01g0004501	21.6445	8.28801	15.9831	68.0003	68.0868	12.4516	75.9901	82.3979	84.7418
452	MH01c01g0004511	13.5149	9.85838	5.85234	4.82041	6.81041	5.93204	11.915	6.62401	11.1767
453	MH01c01g0004521	7.99487	4.5627	3.48407	13.1974	10.5548	7.03447	29.3114	29.8886	28.5866
454	MH01c01g0004531	3.54698	2.98506	0.740619	3.17667	2.41549	2.52487	2.49876	3.01903	3.18809
455	MH01c01g0004541	14.5383	7.43387	6.96108	15.6256	16.3846	11.2424	38.6253	44.1271	42.3684
456	MH01c01g0004551	49.1701	25.8971	22.3833	73.5646	68.5243	34.6725	78.6464	69.3148	76.9829
457	MH01c01g0004561	213.061	166.917	71.0103	204.624	197.008	134.106	152.983	147.788	154.03
458	MH01c01g0004571	16.3876	11.7462	8.35083	23.7222	21.2618	18.4084	30.5029	25.7028	30.0666
459	MH01c01g0004581	1.06998	0.201504	0.147869	1.55579	0.754743	0.435141	2.61269	1.85786	1.73222
460	MH01c01g0004591	0	0.859492	0.116785	0.553472	0.213238	0.743342	2.09839	1.01472	0.268194
461	MH01c01g0004601	87.2836	68.3932	26.2057	72.7738	75.5915	90.634	28.2453	14.8748	17.0382
462	MH01c01g0004611	350.549	370.806	136.972	213.071	276.177	191.268	238.933	181.858	235.712
463	MH01c01g0004621	19.4457	5.9159	14.7221	35.887	40.3536	16.9417	64.8261	58.9627	61.5608
464	MH01c01g0004631	69.9204	48.0549	55.3694	104.504	107.139	74.0822	64.6877	70.8234	63.004
465	MH01c01g0004641	1.09597	0.676401	0.730174	1.52279	1.27485	1.00952	2.49952	2.69299	1.98984
466	MH01c01g0004651	0.55311	0.131298	0	0	0.228641	0	0	0	0.19502
467	MH01c01g0004661	0.426294	0	0	0	0.19772	0	0	0	0.467308
468	MH01c01g0004671	4.83184	2.53601	1.73076	3.26155	2.9478	1.93527	1.81441	2.33864	1.23118
469	MH01c01g0004681	19.5113	8.57282	9.40485	18.3702	16.2688	18.0886	23.7757	21.7525	26.6466
470	MH01c01g0004691	46.7355	25.9175	27.7839	55.7978	52.785	41.4263	89.2276	89.9017	90.322
471	MH01c01g0004701	1.03674	0.153968	0.119955	0.345336	0.282333	0.307155	1.0217	1.23748	1.02153
472	MH01c01g0004711	9.34111	3.17211	7.6643	20.7972	21.6418	6.76315	42.9231	37.0852	46.4858
473	MH01c01g0004721	2.16174	1.175	1.95411	24.0894	20.7751	1.5291	55.1726	51.245	55.1461
474	MH01c01g0004731	1.40545	0.180981	0.279877	1.2479	1.15561	0.670786	1.29933	1.46346	1.49819
475	MH01c01g0004741	0	0	0	0.169575	0	0	0.269929	0.16344	0
476	MH01c01g0004751	63.5389	44.6692	37.4616	81.8307	80.6877	60.3734	117.652	122.42	115.43
477	MH01c01g0004761	41.2642	44.8122	19.0856	22.5831	22.1688	34.8237	37.5583	34.3976	34.7597
478	MH01c01g0004771	161.449	164.757	103.652	73.5035	75.8112	127.01	43.3043	31.3413	34.7552
479	MH01c01g0004781	2.71132	1.89988	0.660437	0.486223	1.44741	0.827009	2.31618	2.20167	1.78955
480	MH01c01g0004791	377.638	296.861	230.088	392.786	409.466	412.572	319.402	341.461	355.371
481	MH01c01g0004801	11.9297	3.25726	7.13469	29.4414	29.1756	11.4041	61.111	41.7718	50.5609
482	MH01c01g0004811	40.5075	27.4264	28.4591	90.3647	84.1152	34.9202	131.958	135.566	131.028
483	MH01c01g0004821	385.041	253.441	336.751	255.47	316.595	136.724	221.996	175.259	69.881
484	MH01c01g0004831	0.219223	0.596186	0.423474	0.889764	0.536119	0	0.338956	0.586244	1.28999
485	MH01c01g0004841	45.0763	15.687	34.4583	116.256	119.218	41.2257	111.665	119.772	125.974
486	MH01c01g0004851	10.1206	4.29423	10.1247	56.492	51.911	7.4135	78.2203	76.9256	76.2867
487	MH01c01g0004861	60.37	49.2629	54.8396	51.54	52.4597	57.0819	57.7931	57.1609	46.9768
488	MH01c01g0004871	4.37807	1.6323	2.10602	3.39624	3.97416	1.46282	7.64282	5.23025	8.44276
489	MH01c01g0004881	11.7919	6.35311	5.79069	18.3934	15.2918	7.08802	15.821	11.7097	12.3205
490	MH01c01g0004891	1.70682	0.678201	1.30061	9.97442	6.81416	1.79874	9.73278	10.1096	9.71829
491	MH01c01g0004901	27.0916	8.64846	15.9519	38.2944	27.7933	30.0908	37.335	36.305	41.4349
492	MH01c01g0004911	2.45735	2.22689	0.829177	2.82262	2.81385	2.58804	2.3233	1.63889	2.35426
493	MH01c01g0004921	26.149	10.5176	18.7039	77.6017	74.8041	18.4756	107.184	111.65	112.833
494	MH01c01g0004931	33.742	29.2903	18.7322	32.238	33.7822	30.3971	36.2402	36.1303	30.9141
495	MH01c01g0004941	16.032	13.125	15.556	30.0069	28.2559	9.26554	30.9898	31.8343	27.5658
496	MH01c01g0004951	31.8119	30.8099	10.5999	20.6008	23.598	24.4879	20.6664	19.4622	15.9818
497	MH01c01g0004961	38.4241	11.4956	24.7811	61.3428	47.4771	34.0652	62.6869	65.1543	60.0371
498	MH01c01g0004971	25.0264	2.89988	22.2703	68.6552	67.8293	14.5474	125.664	124.298	137.038
499	MH01c01g0004981	45.3619	15.4104	22.9252	82.7952	82.6548	19.4004	126.642	125.331	141.667
500	MH01c01g0004991	26.7983	39.9845	15.2222	18.8662	21.0826	27.1986	14.9869	10.5091	7.82152
501	MH01c01g0005001	1.2349	0.600791	0.475049	2.65006	1.83935	0.606426	3.14964	2.1571	1.5708
502	MH01c01g0005011	3589.11	4561.25	2254.7	1650.28	1779.83	2787.81	1022.76	781.742	934.702
503	MH01c01g0005021	3.31947	6.56894	1.61959	2.21296	5.01919	4.90033	4.95622	4.42217	2.73055
504	MH01c01g0005031	0.498951	0.777488	0.11249	0.890525	0.938629	0.594741	1.904	1.08333	1.02287
505	MH01c01g0005041	1.4203	0.304749	0.25319	3.22172	2.67466	1.41517	8.36471	6.73895	5.37235
506	MH01c01g0005051	184.915	97.8873	98.6169	197.221	177.491	211.357	111.429	113.733	129.151
507	MH01c01g0005061	1.9716	1.38428	1.7909	2.15758	1.51615	3.48658	2.87689	1.86325	1.46179
508	MH01c01g0005071	3.56316	2.39444	1.42202	1.92966	1.57576	3.75297	1.70435	1.40818	1.22803
509	MH01c01g0005081	8.51978	9.51723	5.26028	7.26445	6.74125	9.70313	6.16813	5.75296	4.59434
510	MH01c01g0005091	83.59	40.0754	47.6059	100.163	108.263	87.4781	122.603	103.73	95.8437
511	MH01c01g0005101	34.061	17.8494	10.5873	44.0746	33.8302	28.0741	255.648	187.503	159.895
512	MH01c01g0005111	21.0543	9.22202	18.4177	28.0808	28.7038	10.8011	31.8583	34.0656	32.9659
513	MH01c01g0005121	6.31233	6.06315	5.38346	8.40663	8.41046	4.29754	9.74898	8.95026	8.24606
514	MH01c01g0005131	196.642	120.294	108.789	219.158	209.816	166.261	212.806	188.741	192.788
515	MH01c01g0005141	93.8158	58.2291	47.9233	180.775	167.627	73.7749	203.162	192.62	206.214
516	MH01c01g0005151	0.383734	0.443141	0.978102	0.862414	0.855838	1.68311	1.36555	1.36339	1.7269
517	MH01c01g0005161	109.901	155.537	63.1863	61.6397	58.0325	133.342	66.352	44.5354	51.6531
518	MH01c01g0005171	1.87389	0	0.470838	6.54328	4.61774	3.02817	12.9185	11.1159	10.8684
519	MH01c01g0005181	3.66634	1.38375	2.68401	9.0691	6.88714	1.93803	13.5309	12.3779	12.1086
520	MH01c01g0005191	12.2712	6.59981	9.9073	21.5907	20.4672	7.14958	29.5717	33.5945	35.8807
521	MH01c01g0005201	11.9688	11.2606	7.46462	8.39044	8.03067	7.07238	4.57456	4.04877	3.02672
522	MH01c01g0005211	304.234	294.721	179.23	285.787	260.7	276.008	272.097	272.982	262.334
523	MH01c01g0005221	43.218	25.7541	30.5014	55.4035	47.5549	49.1557	68.1663	62.1769	58.611
524	MH01c01g0005231	13.1206	6.16334	6.61264	32.1985	25.9924	7.32069	42.3817	36.7928	37.0206
525	MH01c01g0005241	0.82763	0.187097	0.497652	0.98617	1.08242	0.323897	0.977518	0.872017	0.687772
526	MH01c01g0005251	0.963621	0.781683	0.275817	0.797672	1.20494	0	1.37853	1.57649	1.29446
527	MH01c01g0005261	138.135	149.927	99.6591	70.9758	90.8459	108.716	74.3389	68.3756	77.8133
528	MH01c01g0005271	247.413	295.863	188.139	213.617	225.653	195.741	130.827	116.372	108.672
529	MH01c01g0005281	33.5011	20.4115	22.1295	21.9567	17.6036	10.0809	40.0909	51.2223	61.5676
530	MH01c01g0005291	59.1176	61.3917	47.1194	32.4851	28.2907	40.0534	51.4696	58.6232	65.4196
531	MH01c01g0005301	2.9373	1.93953	0.944103	1.32592	3.53337	2.36504	4.01648	3.07533	4.66688
532	MH01c01g0005311	306.65	232.862	186.564	342.94	328.206	254.132	417.447	462.507	427.202
533	MH01c01g0005321	107.661	66.9004	73.7906	195.409	207.311	187.832	46.5216	67.9003	74.4058
534	MH01c01g0005331	34.7846	15.9796	23.6625	46.7169	39.9443	35.2222	50.6528	46.0097	50.9386
535	MH01c01g0005341	679.567	827.294	477.254	397.933	404.736	680.33	269.69	288.207	260.359
536	MH01c01g0005351	250.419	105.657	210.26	363.661	309.025	207.021	405.761	403.671	439.893
537	MH01c01g0005361	9.93317	6.87209	6.35959	8.53006	7.34625	11.3696	9.0336	8.34648	7.91758
538	MH01c01g0005371	6.03519	4.27405	3.02583	2.7001	3.80748	4.36821	5.49662	5.73168	3.56455
539	MH01c01g0005381	59.4931	35.7419	33.7345	30.4008	27.0396	37.5536	37.9331	30.0581	27.786
540	MH01c01g0005391	255.42	222.246	119.063	144.083	147.621	187.467	103.097	100.7	91.5422
541	MH01c01g0005401	379.373	164.907	200.553	230.629	201.501	237.662	152.511	111.787	122.624
542	MH01c01g0005411	8.91413	3.47169	7.32302	25.0796	20.5851	4.8916	34.4991	34.5533	35.8796
543	MH01c01g0005421	343.492	86.7345	281.68	266.376	235.742	227.447	317.899	339.345	351.859
544	MH01c01g0005431	95.4811	67.7082	47.0352	100.391	105.977	91.6306	84.558	80.2443	81.7674
545	MH01c01g0005441	19.7306	3.37399	12.6267	69.1411	62.2081	14.5309	84.4796	83.3765	76.9996
546	MH01c01g0005451	153.883	52.8101	114.702	163.599	157.943	121.723	69.1429	67.2926	55.8063
547	MH01c01g0005461	87.9068	66.4404	44.4061	69.8192	71.8545	84.0782	57.9738	40.2303	31.1007
548	MH01c01g0005471	692.499	912.771	412.4	352.5	387.077	531.685	248.394	254.616	216.518
549	MH01c01g0005481	1.64702	0.179254	0.876764	5.49261	3.02982	0.850977	10.1261	7.56262	8.81901
550	MH01c01g0005491	0.721368	0.137325	0.445732	0.123686	0.552576	0.28604	0	0	0.572484
551	MH01c01g0005501	0.285755	0	0	0.079898	0.389415	0	0	0.516693	0.37157
552	MH01c01g0005511	0.094729	0	0	0	0	0	0.109699	0.123728	0
553	MH01c01g0005521	1.38341	1.19789	0.742559	1.72054	1.3385	0.912124	3.42339	2.38719	3.06437
554	MH01c01g0005531	11.3654	3.2972	13.1923	19.1204	17.0122	13.7831	36.2438	32.6759	28.3069
555	MH01c01g0005541	68.7617	63.4367	35.8349	77.516	73.2723	86.9872	94.5289	92.288	85.4331
556	MH01c01g0005551	8.89165	3.72214	4.64852	27.9938	25.1278	7.5045	38.0215	35.7794	39.4791
557	MH01c01g0005561	0	0.223701	0	0.223489	0.577502	0.13972	0.56775	0.678791	0.366051
558	MH01c01g0005571	0.783537	0.519406	0	0.966731	0.660194	0.582707	1.43203	1.54221	0.933758
559	MH01c01g0005581	10.7007	3.32109	7.30318	49.357	50.6707	4.88411	54.0652	56.895	64.2419
560	MH01c01g0005591	225.267	189.468	118.145	187.017	195.583	178.863	154.637	135.132	166.791
561	MH01c01g0005601	147.391	200.715	69.827	137.18	147.388	125.28	171.418	189.451	205.134
562	MH01c01g0005611	211.196	64.1383	180.761	335.01	334.477	177.154	385.789	425.472	410.353
563	MH01c01g0005621	14.2703	3.00539	7.99907	10.8743	10.7472	6.85058	4.54447	4.20662	4.20392
564	MH01c01g0005631	130.22	109.481	76.2448	128.509	137.096	105.378	97.2767	105.034	108.579
565	MH01c01g0005641	0.373944	0	0	0	0	0	0.16459	0	0
566	MH01c01g0005651	59.0809	64.4469	35.4036	18.5131	17.4559	24.1668	25.4579	21.1151	14.7523
567	MH01c01g0005661	16.3646	6.02191	16.4689	19.2377	18.5412	11.6722	30.3231	33.9714	28.2976
568	MH01c01g0005671	40.0861	30.5371	15.5791	42.7181	41.4914	33.4146	35.0704	37.5112	36.4948
569	MH01c01g0005681	1337.27	1474.35	842.263	983.21	960.761	1498.67	698.993	576.355	579.953
570	MH01c01g0005691	1079.52	930.789	1047.3	774.19	800.987	1381.33	192.462	280.813	262.833
571	MH01c01g0005701	30.0116	32.249	26.7703	77.5524	91.248	81.2097	7.13078	8.97802	11.4953
572	MH01c01g0005711	1.09052	0.439712	2.22578	1.30941	1.0745	0.870078	3.04265	2.87238	2.89234
573	MH01c01g0005721	0.538858	0.209372	0.52805	1.74821	1.46272	0.750531	1.9596	1.92797	1.59796
574	MH01c01g0005731	1.24796	0.175767	0.627236	2.06948	1.64385	0.3856	1.14521	1.46973	1.01581
575	MH01c01g0005741	7.45216	6.44173	4.57282	5.53467	4.65094	11.5971	3.88648	4.28936	3.87116
576	MH01c01g0005751	26.1509	13.1835	20.5487	30.8112	28.0057	16.8011	49.9926	47.5383	54.141
577	MH01c01g0005761	0.065208	0	0	0.055325	0	0	0.104864	0	0
578	MH01c01g0005771	2.36607	2.1956	0.794008	1.55017	2.77862	2.04861	2.49624	1.27126	0.914888
579	MH01c01g0005781	0.727755	0.180295	0.811247	1.14235	0.486505	0.53595	1.23956	0.635055	0.624891
580	MH01c01g0005791	12.6075	3.25606	6.02428	12.8772	12.0598	7.47372	15.801	12.0407	12.0592
581	MH01c01g0005801	6.00325	1.44791	4.34651	11.8224	10.4682	6.59031	14.7112	14.0719	10.0456
582	MH01c01g0005811	135.859	131.485	93.4725	102.204	128.381	86.8769	112.59	106.592	110.793
583	MH01c01g0005821	135.471	125.557	73.1138	131.038	123.65	123.924	126.755	114.239	133.573
584	MH01c01g0005831	487.658	547.436	297.917	334.619	397.817	377.082	165.39	181.494	156.564
585	MH01c01g0005841	0.473637	0.841028	0.437285	0.543022	0.973782	0.793312	1.75647	2.01214	1.8113
586	MH01c01g0005851	0.426493	0.114341	0.267729	0.892672	0.199882	0.632816	9.54533	9.92743	7.71793
587	MH01c01g0005861	2.7795	0.965736	1.00594	3.12885	4.50695	1.74009	10.7316	6.96263	7.09993
588	MH01c01g0005871	9.89412	5.74943	7.42136	20.5918	17.8167	9.9334	24.8542	25.974	22.8485
589	MH01c01g0005881	3.00536	1.68636	1.78834	5.7984	5.17738	2.89604	10.0675	7.70217	6.43495
590	MH01c01g0005891	5.01473	3.70817	3.84792	2.67902	3.30863	4.53087	3.01603	3.12988	2.3577
591	MH01c01g0005901	56.0812	29.7577	21.3594	36.7065	32.5438	36.363	42.9769	37.2177	37.7932
592	MH01c01g0005911	13.5803	5.18449	5.4212	15.8467	17.9271	9.83313	20.4449	13.2812	16.241
593	MH01c01g0005921	46.5821	14.893	25.253	248.995	233.295	112.889	190.618	193.222	208.554
594	MH01c01g0005931	11.2866	5.95255	7.61385	27.508	26.1215	8.25017	41.2069	38.2979	37.7327
595	MH01c01g0005941	17.6193	6.89403	9.37957	44.8236	41.3666	9.86972	47.9872	46.256	50.4469
596	MH01c01g0005951	43.2266	20.1906	24.6545	65.8044	58.7814	35.1493	89.1298	82.7559	80.0525
597	MH01c01g0005961	73.8087	48.5157	45.1869	177.617	168.426	206.744	220.72	245.045	253.291
598	MH01c01g0005971	387.122	563.295	335.795	198.434	242.177	355.195	158.448	138.408	165.941
599	MH01c01g0005981	10.6112	5.3221	7.11005	17.8498	16.4897	7.384	22.6459	20.9301	20.3982
600	MH01c01g0005991	8.25775	3.53162	3.54862	7.62929	8.76424	4.77539	12.2658	8.57406	8.04876
601	MH01c01g0006001	1.62461	0.514691	0.564085	3.11504	2.45934	1.24058	5.77819	5.10333	4.12764
602	MH01c01g0006011	44.1365	10.0859	26.5296	196.554	166.021	31.653	384.41	341.467	320.172
603	MH01c01g0006021	0.756953	0.870394	0.430664	1.71417	1.07405	0.877044	2.50415	3.69499	3.03778
604	MH01c01g0006031	0.844728	0.472144	0.973394	1.00574	0.675536	0.42607	2.86964	1.97304	2.46669
605	MH01c01g0006041	21.5728	10.654	12.0543	27.4596	22.3659	20.4075	26.761	23.5645	25.5812
606	MH01c01g0006051	8.09391	1.30262	7.20545	34.4992	29.9914	3.49841	43.2446	42.1608	45.561
607	MH01c01g0006061	2.12753	2.09924	1.4487	1.9833	1.32857	1.34543	1.55698	1.84745	1.04722
608	MH01c01g0006071	78.1096	36.2488	31.139	94.6251	96.1105	63.3437	96.2037	97.889	110.106
609	MH01c01g0006081	12.0829	4.3381	7.80498	30.2837	28.6473	5.89184	40.9599	43.0219	50.9643
610	MH01c01g0006091	23.7018	7.97476	4.24918	27.9755	34.5023	7.85218	37.5673	33.4389	41.9815
611	MH01c01g0006101	37.489	11.4645	25.456	146.895	130.937	27.1242	206.5	204.189	218.536
612	MH01c01g0006111	1.05223	0.839726	0.780791	1.78838	2.65812	2.09983	11.9346	6.02599	4.50477
613	MH01c01g0006121	29.0253	18.678	22.9878	27.3061	28.0821	20.3761	38.2688	40.7545	34.1334
614	MH01c01g0006131	235.786	175.569	148.938	174.129	150.179	237.793	192.515	193.782	234.65
615	MH01c01g0006141	26.4246	11.5593	16.1028	46.0426	38.679	23.8244	75.2663	74.2684	80.5522
616	MH01c01g0006151	11.583	4.60279	12.2585	24.4503	19.396	8.48238	27.2259	27.2982	28.2033
617	MH01c01g0006161	18.2644	5.82227	12.3008	50.5392	43.013	13.0981	54.5824	53.2247	56.787
618	MH01c01g0006171	0.040402	0.183976	0.157337	0.233306	0.394259	0.294953	0	0	0.087155
619	MH01c01g0006181	0.427978	0.67553	0.354049	0.422447	0.387131	0.287401	0.27678	0.239455	0.385517
620	MH01c01g0006191	99.4764	97.3616	56.4051	55.4797	51.2281	67.3614	29.1271	27.8487	18.3398
621	MH01c01g0006201	19.3647	4.74262	10.0936	40.0364	38.3472	35.4355	53.1074	40.3038	42.6807
622	MH01c01g0006211	26.9483	14.1308	15.2671	23.8046	21.9821	28.1873	19.9947	15.0211	13.9887
623	MH01c01g0006221	15.4125	11.9464	8.52326	20.5389	20.9138	14.0351	25.4265	26.3992	26.9988
624	MH01c01g0006231	539.708	264.838	208.034	677.366	698.077	521.904	846.913	923.298	1041.24
625	MH01c01g0006241	9.75974	4.10234	5.69694	13.9587	12.5336	9.1733	38.4338	42.7599	39.7211
626	MH01c01g0006251	0.275235	0.178826	0	0.838074	0.329959	0.376796	1.54693	1.21678	0.697105
627	MH01c01g0006261	76.1498	21.5228	54.7946	201.259	173.627	36.6508	167.594	157.985	171.561
628	MH01c01g0006271	49.0943	27.3434	36.1914	53.812	56.3869	27.7257	37.8123	46.6819	43.6062
629	MH01c01g0006281	72.1751	45.8967	51.2581	65.3703	68.6737	42.9486	26.2857	35.5909	34.243
630	MH01c01g0006291	1.52099	0.383621	1.43498	1.71297	0.85421	1.08658	4.54788	2.34879	2.05797
631	MH01c01g0006301	16.391	7.7633	10.4269	17.838	18.5918	15.8964	8.02589	6.8265	9.79551
632	MH01c01g0006311	3.73348	1.46038	1.72242	2.78881	2.25237	1.30465	4.04653	2.08026	3.75609
633	MH01c01g0006321	19.3894	5.9427	7.30609	18.3241	17.6502	10.3242	21.0371	20.0665	17.7249
634	MH01c01g0006331	26.2202	10.1624	14.8519	30.7147	28.6132	20.8265	31.2491	26.6995	30.4765
635	MH01c01g0006341	22.1893	14.0758	13.7898	22.011	18.442	15.0479	44.3022	36.3484	38.3377
636	MH01c01g0006351	0.240901	0.449056	0	0	0	0	0	0	0.309169
637	MH01c01g0006361	49.0765	18.7241	39.5857	94.7996	82.0944	40.6828	145.459	160.107	164.117
638	MH01c01g0006371	31.1871	17.6391	16.0877	24.2783	19.9884	13.8863	29.4186	24.4944	27.1324
639	MH01c01g0006381	76.8219	41.1304	48.9095	58.6059	55.3155	30.2674	59.7062	55.2589	59.5178
640	MH01c01g0006391	14.5321	6.93842	7.93744	37.2981	33.1969	12.6323	41.0891	38.3358	38.2563
641	MH01c01g0006401	552.407	213.501	371.69	464.579	465.195	599.845	135.68	128.936	123.958
642	MH01c01g0006411	7.84755	2.82439	5.01248	35.4404	29.3731	6.59338	55.6857	56.1105	57.8536
643	MH01c01g0006421	498.688	365.275	470.268	277.136	260.493	359.777	76.1841	102.067	123.459
644	MH01c01g0006431	114.674	99.0809	80.3525	118.008	122.911	105.623	84.0753	81.2291	78.5583
645	MH01c01g0006441	93.082	46.134	57.7291	106.068	100.526	69.744	105.848	109.002	92.9403
646	MH01c01g0006451	9.89171	4.49787	3.68982	12.5106	11.775	8.66849	23.0302	18.8484	19.2067
647	MH01c01g0006461	3.27863	1.02648	0.879622	5.99709	4.44202	2.95944	32.613	22.3729	16.6102
648	MH01c01g0006471	103.057	34.7072	28.8773	140.855	123.594	82.3175	220.07	177.582	216.666
649	MH01c01g0006481	3.94771	1.26136	2.58566	7.87153	5.80013	3.47604	7.22546	9.29561	6.72288
650	MH01c01g0006491	1173.82	1434.59	486.871	875.453	922.353	1086.7	439.438	429.259	346.007
651	MH01c01g0006501	117.898	41.7303	82.2797	132.005	138.525	56.6279	183.606	178.176	114.759
652	MH01c01g0006511	24.8129	24.8637	13.8726	21.3562	22.3494	11.5297	45.7426	42.6953	45.2532
653	MH01c01g0006521	0.393466	0	0	0	0	0	0	0.120842	0.099933
654	MH01c01g0006531	6.61049	3.89904	4.48147	14.0626	14.3229	4.97521	20.2374	16.0281	18.2886
655	MH01c01g0006541	0.292456	0	0	0	0	0	0	0	0
656	MH01c01g0006551	0	0	0	0	0	0.131502	0	0	0
657	MH01c01g0006561	7.90806	3.41437	4.37647	12.3655	12.1797	5.62042	13.0662	10.398	11.3981
658	MH01c01g0006571	39.8575	43.5671	26.0926	48.2431	46.4224	43.2828	82.1271	81.2216	89.2224
659	MH01c01g0006581	0.916912	1.23664	0.489622	0.652817	0.266086	0.751635	1.86868	0.782221	3.40561
660	MH01c01g0006591	24.731	9.77908	31.8357	34.1691	32.3258	19.5137	14.7394	10.6867	12.1866
661	MH01c01g0006601	1.41448	1.27307	0.754083	1.96905	1.55154	0.952473	1.76373	1.4798	1.40776
662	MH01c01g0006611	52.0238	39.1314	24.189	45.422	47.5582	36.8528	38.9661	28.2034	30.1152
663	MH01c01g0006621	0	0.207704	0	0	0	0	0.388675	0.08407	0
664	MH01c01g0006631	29.9627	10.1695	22.9044	59.0818	52.278	23.1445	80.0008	75.1512	71.8126
665	MH01c01g0006641	22.3728	24.3751	11.3289	21.45	18.1962	21.4779	242.805	221.476	98.0367
666	MH01c01g0006651	3.67221	2.2744	2.94717	5.96347	3.92853	4.25249	15.3013	12.1061	8.21451
667	MH01c01g0006661	2.82127	1.3169	1.21731	3.34546	3.93872	1.85431	6.17267	4.98269	4.838
668	MH01c01g0006671	0.136422	0.106567	0	0.14237	0.035014	0	0.267702	0.273917	0.163593
669	MH01c01g0006681	50.8926	25.9302	27.1581	64.7892	59.4692	32.9199	94.6245	89.9611	92.3057
670	MH01c01g0006691	0.806802	0.199168	0.366999	0.361034	0.680053	0.385694	0.461732	0.295732	0.364275
671	MH01c01g0006701	0.049897	0.048659	0	0	0	0	0	0	0
672	MH01c01g0006711	2.00036	2.05285	0.703766	6.14677	5.447	5.26738	14.6728	10.7014	11.0749
673	MH01c01g0006721	0.934895	0.403506	0.886661	4.64854	2.99077	2.61152	9.25836	5.90121	9.01967
674	MH01c01g0006731	0.163673	0.088727	0	0	0.086697	0.189666	0.124003	0	1.04354
675	MH01c01g0006741	150.76	110.228	53.313	148.63	134.263	151.294	145.091	121.158	102.509
676	MH01c01g0006751	0.749203	0.239131	0.409014	1.3943	1.25579	0.800837	2.84754	1.49535	1.6192
677	MH01c01g0006761	0	0	0	0	0	0	0.258924	0	0
678	MH01c01g0006771	15.5049	20.5321	14.2744	9.61448	7.52807	12.5637	12.8232	11.9987	9.64959
679	MH01c01g0006781	7.76788	2.55302	4.4543	18.1939	12.1109	14.0631	684.173	563.586	518.216
680	MH01c01g0006791	0.990858	0.666632	0.585224	1.96504	1.59773	0.582763	40.9356	45.6522	43.6677
681	MH01c01g0006801	9.60842	1.68092	7.56485	30.3485	30.4752	15.3758	56.3605	56.6421	62.9682
682	MH01c01g0006811	11.3473	5.13669	5.34159	22.3219	21.8773	12.999	23.9613	23.1194	25.3347
683	MH01c01g0006821	8.54265	3.06632	4.2862	4.8567	3.72547	5.80539	6.59105	5.45211	4.46987
684	MH01c01g0006831	0	0	0	2.47091	0.873738	0.766875	1.06294	0	0
685	MH01c01g0006841	0.914425	0.52893	0.576268	3.11632	2.62389	1.34586	2.19508	1.53594	1.32545
686	MH01c01g0006851	37.5462	20.5997	22.1853	67.6097	65.7207	53.5294	348.699	291.031	237.189
687	MH01c01g0006861	10.5421	3.47282	5.58195	22.2177	20.0519	9.75791	121.868	100.658	97.3115
688	MH01c01g0006871	40.3314	19.0052	17.9338	69.9513	67.4112	45.592	554.124	444.261	408.438
689	MH01c01g0006881	10.5817	11.1398	5.17216	8.6211	11.633	15.0739	22.7816	17.2366	14.4278
690	MH01c01g0006891	40.1767	19.5853	29.9471	66.4036	65.9716	33.0294	62.009	55.2325	60.706
691	MH01c01g0006901	11.9696	5.17467	8.40012	21.5502	18.5063	9.81076	19.4895	17.1586	17.6198
692	MH01c01g0006911	19.4076	8.28047	10.9842	38.7201	30.4187	16.674	55.3881	52.1637	56.7111
693	MH01c01g0006921	16.0083	3.65027	11.8582	42.118	38.1364	24.0206	66.5112	68.8157	64.3525
694	MH01c01g0006931	142.241	86.6826	73.7083	218.735	225.428	163.247	338.339	353.685	318.218
695	MH01c01g0006941	174.509	101.099	80.466	173.412	164.251	139.465	116.001	111.826	122.042
696	MH01c01g0006951	19.8943	6.83221	15.859	49.7639	52.6747	15.8478	55.4915	53.4907	60.9437
697	MH01c01g0006961	53.2024	28.2063	0	90.5863	0	43.0824	107.143	103.668	108.16
698	MH01c01g0006971	98.3991	73.2191	55.9007	99.2725	96.0093	113.467	112.42	98.1956	112.057
699	MH01c01g0006981	392.342	264.707	199.729	217.452	210.775	323.124	169.418	122.599	118.709
700	MH01c01g0006991	123.916	17.7464	133.257	140.588	129.303	132.645	126.301	81.4847	97.4057
701	MH01c01g0007001	26.5139	15.2639	15.541	37.0944	37.3281	21.2655	77.3858	66.2221	52.9566
702	MH01c01g0007011	1.70928	1.04104	0.48817	1.42014	1.36929	1.06585	5.64888	3.72223	2.74458
703	MH01c01g0007021	0	0	0	0	0	0	0	0	0
704	MH01c01g0007031	0.807481	0	0	0	0.181188	0.567021	0.361086	0	0.466567
705	MH01c01g0007041	2.64934	4.3689	1.27898	3.36521	2.96276	4.51732	8.08654	5.85095	4.22854
706	MH01c01g0007051	0.060325	0.32126	0.196936	0.079901	0.091967	0.062468	0.371115	0.259789	0.08214
707	MH01c01g0007061	111.157	92.8091	66.4111	64.9626	59.9372	51.4299	142.156	225.304	97.1087
708	MH01c01g0007071	103.982	36.9472	70.5955	111.803	97.2918	83.0252	157.526	132.4	151.909
709	MH01c01g0007081	92.895	49.3998	58.3104	104.828	110.278	80.6473	118.674	123.254	121.256
710	MH01c01g0007091	32.4782	11.1476	27.8522	58.2038	56.807	24.9899	130.686	113.056	139.935
711	MH01c01g0007101	1821.64	1544.49	1215.37	1573.14	1651.76	1696.29	2947.67	3503.11	3286.7
712	MH01c01g0007111	6.98851	7.93095	2.75791	3.81915	4.62907	4.0324	12.3232	12.7064	12.2716
713	MH01c01g0007121	0.767737	0.308739	0.231741	0.498526	1.26107	0.922318	12.795	7.95945	10.7712
714	MH01c01g0007131	6.19652	3.74575	3.51044	12.2704	11.8121	7.24924	95.961	89.4618	104.699
715	MH01c01g0007141	1.98537	2.43919	0.900486	2.54747	2.77911	1.50544	8.07873	7.26037	8.67567
716	MH01c01g0007151	0.820704	0.919075	0.538205	0.56304	0.8229	0	0	0.408684	0.041091
717	MH01c01g0007161	1.91992	2.84248	0	1.35488	0.705106	0	1.98058	1.88093	2.5508
718	MH01c01g0007171	20.4903	6.9625	14.903	87.5687	83.973	9.8746	180.272	171.36	188.184
719	MH01c01g0007181	9.25019	0	5.16833	15.1143	16.4825	5.43536	30.9229	28.3215	26.7165
720	MH01c01g0007191	23.0332	14.2232	13.578	36.8845	35.3132	23.6091	44.4671	39.0423	35.7124
721	MH01c01g0007201	400.241	165.773	205.813	649.627	681.086	858.51	124.261	120.691	119.695
722	MH01c01g0007211	6.83968	5.83177	2.90894	6.63011	6.58042	7.16154	17.725	14.1923	13.2369
723	MH01c01g0007221	1.8641	1.24115	0.658628	1.84648	0.959537	1.05265	0.964087	2.04062	2.06615
724	MH01c01g0007231	3.76451	1.27331	2.91223	13.1466	10.667	4.27645	16.3504	17.1196	16.8968
725	MH01c01g0007241	0	0.193885	0	0	0	0	0	0	0
726	MH01c01g0007251	0.176114	0	0	0.122754	0.122921	0	0.227154	0.033768	0.128444
727	MH01c01g0007261	10.0434	5.50824	7.21027	30.1935	31.7829	9.32594	24.231	23.1851	24.0785
728	MH01c01g0007271	3.25888	1.62716	4.0356	16.6655	16.0274	2.96934	17.0977	16.499	18.073
729	MH01c01g0007281	55.919	26.8733	40.432	122.915	126.433	27.3246	135.996	127.728	147.214
730	MH01c01g0007291	0.28104	0	0.510748	0.358221	0.680181	0.638317	0.347064	0.642742	1.63529
731	MH01c01g0007301	0.592175	0	0.299889	0.417537	0.450501	0.334635	0.684626	0.644403	0.733692
732	MH01c01g0007311	17.2337	10.7603	12.8557	20.1146	19.7136	18.2249	38.8528	38.9382	40.3021
733	MH01c01g0007321	4.83387	2.74544	2.51504	11.9791	10.5876	5.52987	16.7663	15.3902	15.247
734	MH01c01g0007331	0.812057	0.619057	0.897095	2.11902	1.54952	0.342931	4.21922	4.39016	4.06374
735	MH01c01g0007341	4.72303	3.75474	3.15562	2.81076	3.0926	2.36825	4.55171	5.86855	5.33573
736	MH01c01g0007351	0.819349	0.340647	0.821014	0.294306	0.394285	0.446073	0.367945	0.47387	0.553472
737	MH01c01g0007361	0	0	0	0	0	0	0	0	0
738	MH01c01g0007371	0	0	0	0	0	0	0	0	0.450359
739	MH01c01g0007381	0	0	0	0	0	0	0	0	0
740	MH01c01g0007391	0	0	0	0	0	0	0	0	0
741	MH01c01g0007401	0.10812	0	0	0	0	0	0	0	0
742	MH01c01g0007411	0	0	0	0	0	0	0	0	0
743	MH01c01g0007421	0	0	0	0	0	0	0	0	0
744	MH01c01g0007431	0	0	0	0	0	0	0	0	0
745	MH01c01g0007441	0	0	0	0	0	0	0	0	0
746	MH01c01g0007451	0	0	0	0	0	0	0	0	0
747	MH01c01g0007461	0	0	0	0	0	0	0	0	0
748	MH01c01g0007471	0	0	0	0	0	0	0	0	0
749	MH01c01g0007481	119.851	59.6414	82.0256	144.987	154.203	60.1471	355.211	393.238	435.313
750	MH01c01g0007491	111.195	67.6355	63.5248	187.35	194.93	75.6653	303.292	313.321	341.948
751	MH01c01g0007501	9.742	6.31716	11.6376	78.2671	72.9956	4.75993	58.4696	58.8459	56.047
752	MH01c01g0007511	0	0	0	0	0	0	0	0	0.167338
753	MH01c01g0007521	1.12441	1.3383	0.740737	0.428786	0.625394	0.670512	1.97796	2.48389	2.00768
754	MH01c01g0007531	0.062869	0.549477	0.346449	0.285396	0.182522	0	0.882704	0.380186	2.29679
755	MH01c01g0007541	72.9775	47.5222	63.9865	142.421	139.549	152.752	48.9706	53.2899	65.9631
756	MH01c01g0007551	170.855	137.801	93.8692	146.377	156.419	166.273	151.599	141.411	145.718
757	MH01c01g0007561	33.9182	24.1062	23.0669	31.839	29.6021	31.7631	56.7801	56.1258	55.0592
758	MH01c01g0007571	223.116	168.831	109.307	130.261	132.914	213.202	151.643	150.318	128.047
759	MH01c01g0007581	252.175	277.67	116.47	278.626	318.188	242.18	857.323	749.349	917.557
760	MH01c01g0007591	4.92738	3.77281	3.76078	3.28565	6.59301	3.96256	13.3562	15.4086	16.7075
761	MH01c01g0007601	14.8839	6.79895	3.74638	31.0293	24.2424	10.8346	54.2423	46.5684	51.2624
762	MH01c01g0007611	4.61024	1.29593	2.64073	18.3518	15.2345	4.10115	48.5747	53.811	51.6497
763	MH01c01g0007621	61.1917	31.1948	39.2858	98.6253	86.0183	59.5602	188.799	192.245	213.3
764	MH01c01g0007631	7.81756	6.59221	2.97944	8.71053	7.08475	7.80279	15.2659	14.5027	15.0648
765	MH01c01g0007641	78.4964	82.7132	58.0156	209.427	213.603	102.896	69.5671	102.471	115.481
766	MH01c01g0007651	0.250722	0.260037	0	0.337567	0.183597	0.546798	0.183654	0.400313	0.303282
767	MH01c01g0007661	7.09671	3.03078	4.5056	8.78792	8.62585	3.59998	17.9937	15.524	17.7611
768	MH01c01g0007671	145.526	116.471	97.0796	108.854	122.974	121.328	115.495	103.895	114.214
769	MH01c01g0007681	14.1074	4.58773	8.32039	39.2115	35.1036	9.45875	78.3535	81.4279	82.86
770	MH01c01g0007691	10.4855	10.0515	6.70197	7.19818	5.02223	9.75922	12.2272	15.328	12.3688
771	MH01c01g0007701	72.6217	25.2024	40.6978	98.6596	83.197	57.8027	191.038	226.16	309.148
772	MH01c01g0007711	3.47172	2.66481	1.39254	4.31291	3.0337	2.47654	6.41734	4.45809	3.04876
773	MH01c01g0007721	1.28074	0.183922	0.595504	2.62521	2.05456	1.20815	3.5009	1.9771	2.21654
774	MH01c01g0007731	2.17314	0.951754	1.17927	16.752	16.4569	1.92093	19.7573	20.353	21.8695
775	MH01c01g0007741	7.37091	7.03095	3.68215	5.28044	6.14368	4.28969	4.37628	3.32472	4.95819
776	MH01c01g0007751	155.619	103.037	79.544	227.131	245.569	79.0411	135.083	149.315	121.583
777	MH01c01g0007761	37.0726	27.7842	31.2692	80.3212	74.3426	32.0038	123.842	124.816	130.713
778	MH01c01g0007771	7.83293	3.12316	6.2069	0	8.74037	7.06286	12.0919	10.2705	13.709
779	MH01c01g0007781	6.38846	4.70595	4.90967	10.4036	10.9675	3.33616	14.6268	14.6341	16.4276
780	MH01c01g0007791	4.758	2.36384	2.59552	6.62688	5.63629	3.98178	8.75925	6.31733	6.36447
781	MH01c01g0007801	2.50307	0.853248	1.38768	6.23719	5.02817	1.50107	7.78848	6.75543	6.79169
782	MH01c01g0007811	2.09657	1.21491	0.674705	3.34337	2.97469	1.83658	5.0256	5.58925	4.66569
783	MH01c01g0007821	21.2743	14.6476	14.9945	33.2854	27.0424	19.0945	37.9764	31.0274	35.4908
784	MH01c01g0007831	23.3893	20.9874	13.9586	16.0296	14.6013	32.1727	23.3549	25.1559	23.8102
785	MH01c01g0007841	5.79721	3.75256	2.71005	4.73787	4.35563	5.35854	8.2079	4.14285	5.58996
786	MH01c01g0007851	3.70001	2.3561	1.52918	1.63048	2.54935	4.27442	2.92549	4.62348	1.58278
787	MH01c01g0007861	0.276259	0	0	0.234052	0.420953	0.362588	0.685371	0.306585	0.386767
788	MH01c01g0007871	62.669	32.0028	33.0355	77.9727	61.6117	48.1996	110.567	97.3179	115.756
789	MH01c01g0007881	5.58073	1.69764	3.65371	11.148	9.25158	3.86556	24.2968	18.8404	17.9481
790	MH01c01g0007891	1.69936	1.19171	1.76884	2.27798	1.14142	1.7716	1.55601	2.73949	1.346
791	MH01c01g0007901	4.94163	2.86053	3.99114	6.67761	6.97404	2.77751	9.06386	8.66639	8.1856
792	MH01c01g0007911	58.7561	35.5372	33.549	62.2091	56.5982	43.9976	76.8477	73.7976	70.5997
793	MH01c01g0007921	41.6652	16.1534	35.4954	58.6563	54.1182	39.7047	103.598	97.4146	96.726
794	MH01c01g0007931	3013.44	4282.4	1884.62	1391.61	1446.55	2625.4	918.986	758.344	676.004
795	MH01c01g0007941	0.177261	0	0.314727	0	0.38445	0.346321	0.317409	0.296702	0
796	MH01c01g0007951	0.958572	0.072268	0.838067	0.488043	0.796933	0.43255	0.446253	0	0.476103
797	MH01c01g0007961	30.7919	18.5316	23.8708	113.076	108.41	23.9221	101.346	111.317	104.864
798	MH01c01g0007971	96.7921	43.5106	80.2955	200.409	190.29	82.045	273.418	297.079	282.131
799	MH01c01g0007981	14.3949	9.457	37.8575	130.036	93.5577	23.357	235.4	223.619	276.162
800	MH01c01g0007991	134.527	49.6251	115.713	277.576	254.154	131.364	441.958	479.09	468.932
801	MH01c01g0008001	55.1826	26.1388	27.0388	47.6622	52.5313	49.359	53.8921	48.7296	52.9612
802	MH01c01g0008011	0.357084	0	0.309022	1.80717	1.79333	0.228634	0.688704	0.82258	0.933033
803	MH01c01g0008021	29.8307	12.1154	17.8332	54.9455	51.6253	24.2734	66.2226	60.2926	52.7644
804	MH01c01g0008031	23.1458	6.73242	20.399	85.5886	84.0845	15.8166	247.779	223.357	224.277
805	MH01c01g0008041	1.88189	0.654657	0.430435	1.1342	1.10313	0.889803	1.39071	1.72716	1.99204
806	MH01c01g0008051	38.5073	22.6294	21.8714	17.3859	17.1752	23.2886	11.4518	6.61079	5.88643
807	MH01c01g0008061	4.14075	1.53627	2.80445	3.70511	3.55307	1.94699	11.1268	9.49844	7.95817
808	MH01c01g0008071	0.761359	0.555966	0	1.03252	0.963124	0.779969	0.923629	1.23584	1.40978
809	MH01c01g0008081	2.12389	1.19644	1.08991	2.06343	2.78269	1.36072	1.87713	1.04043	1.83483
810	MH01c01g0008091	8.09011	4.20649	7.79348	5.90794	5.26404	5.80309	5.54706	5.37792	6.40162
811	MH01c01g0008101	17.882	5.1866	14.2949	48.5998	44.7547	9.20618	68.369	66.3014	69.7577
812	MH01c01g0008111	0.015439	0	0	0.382571	0	0	0.690871	0	0.361856
813	MH01c01g0008121	0	0	0	0	0.247943	0	0	0	0
814	MH01c01g0008131	0	0.032681	0	0	0	0	0.090508	0	0
815	MH01c01g0008141	2.68342	1.57079	1.50529	9.87627	8.97326	4.65636	8.89375	7.9208	4.85322
816	MH01c01g0008151	41.5652	22.2007	23.3722	48.6774	50.9971	27.8245	60.6181	57.268	50.1206
817	MH01c01g0008161	0.449301	0.421522	0.235942	1.29585	0.644482	0.641741	1.13634	1.18119	1.29314
818	MH01c01g0008171	106.998	87.0642	38.1881	55.4426	54.258	58.633	10.6065	10.1112	8.45126
819	MH01c01g0008181	2112.88	1118.91	866.236	1144.11	1095.8	1155.33	201.489	159.59	160.427
820	MH01c01g0008191	0.213634	0	0	0.362669	0.208548	0	0	0.138919	0
821	MH01c01g0008201	0.173807	0.082449	0.060189	0	0.123585	0.032171	0.084296	0.157077	0.196738
822	MH01c01g0008211	11.5898	8.06623	6.30314	13.8874	11.9067	16.1417	27.23	27.9184	28.5008
823	MH01c01g0008221	0.772619	0.242644	0.481418	1.7707	1.23877	0.904092	6.80357	5.17103	5.17407
824	MH01c01g0008231	1.90978	1.08689	0.768739	2.98956	3.23041	2.77749	26.9527	24.7749	23.9726
825	MH01c01g0008241	1.39165	0.312798	0.42852	1.97146	1.55083	1.90836	3.60983	4.8857	4.28493
826	MH01c01g0008251	0.086265	0	0.395787	0	0	0	0	0	0
827	MH01c01g0008261	0.509008	0.397066	0	0	0.728809	0.166201	0.207114	0	0.179762
828	MH01c01g0008271	80.3492	34.1819	61.101	85.6114	81.3639	102.52	197.728	218.574	182.277
829	MH01c01g0008281	24.86	20.8814	13.2404	40.1735	41.4011	21.254	54.8688	58.4979	53.6097
830	MH01c01g0008291	17.1739	5.05889	14.252	30.5486	26.5353	12.7356	44.4305	43.1691	49.6551
831	MH01c01g0008301	26.3634	17.7215	16.0639	54.1311	46.4498	17.6585	37.0869	36.2267	37.2316
832	MH01c01g0008311	543.042	753.96	327.805	330.112	346.319	456.623	133.58	137.754	113.416
833	MH01c01g0008321	0.169763	1.07858	0.218475	0.171469	0.164679	0	0.484493	0	0.418741
834	MH01c01g0008331	4.99111	3.09497	1.24896	32.1089	31.375	1.68603	64.1347	60.1012	81.3337
835	MH01c01g0008341	4.14615	1.27892	3.81934	39.1905	29.9198	2.67293	87.9081	88.5396	101.958
836	MH01c01g0008351	0.664761	0	0	2.47052	1.39365	0.656361	6.49454	4.8664	3.90773
837	MH01c01g0008361	5.64711	5.52383	3.8343	19.3337	20.733	2.56677	56.424	51.4592	54.571
838	MH01c01g0008371	4.31979	3.98717	1.63812	6.3024	7.74223	2.19991	9.20118	9.16901	9.48952
839	MH01c01g0008381	2.26172	2.43612	1.23453	2.94372	2.20519	1.31545	8.2066	5.77412	6.88159
840	MH01c01g0008391	15.9704	8.25283	13.1649	19.1496	15.7088	12.0074	19.8905	17.6429	15.2373
841	MH01c01g0008401	68.5419	17.3246	65.5122	77.2327	83.1696	57.4468	93.2168	98.8233	93.0114
842	MH01c01g0008411	57.8732	20.182	34.3505	82.002	79.1058	55.7492	103.736	96.4005	101.584
843	MH01c01g0008421	119.847	36.3117	58.5612	177.161	180.763	58.5651	130.258	130.187	147.833
844	MH01c01g0008431	2.407	1.82224	1.30781	4.32226	3.32724	2.28894	7.59874	5.84167	7.73663
845	MH01c01g0008441	0.062286	0	0	0.250009	0.332812	0.261976	0.531313	0.224566	0.836807
846	MH01c01g0008451	1.88328	2.07389	0	0	0	0	2.89087	0	0
847	MH01c01g0008461	0.833069	0.479588	0.661354	0.510717	0.76748	1.03949	3.61087	1.65315	3.6008
848	MH01c01g0008471	4.98867	0.73547	3.57591	20.9672	25.0658	2.551	40.6651	37.5372	37.815
849	MH01c01g0008481	30.6999	7.26854	20.8244	111.471	105.559	13.5776	142.021	143.222	164.642
850	MH01c01g0008491	0	0	0	0	0	0	0	0	0.264959
851	MH01c01g0008501	49.2877	31.4753	35.048	208.532	209.138	43.8214	245.359	255.694	262.818
852	MH01c01g0008511	13.1038	9.25188	10.9336	13.6591	15.59	12.5896	6.95618	8.00573	6.1172
853	MH01c01g0008521	10.8853	6.38246	13.2609	10.1425	10.7451	11.8644	5.94136	5.18075	3.89855
854	MH01c01g0008531	0	0	0	0	0	0	0	0	0
855	MH01c01g0008541	0	0.149478	0	0	0	0.033504	0	0	0
856	MH01c01g0008551	0	0	0	0.374704	0.17174	0	0.460631	0.414395	0.964259
857	MH01c01g0008561	31.4571	7.76199	19.4664	119.552	117.307	15.0649	149.916	148.615	164.107
858	MH01c01g0008571	6.37541	3.40968	5.6516	21.6247	17.0796	3.57045	16.8817	13.5762	20.108
859	MH01c01g0008581	137.205	65.9715	106.546	204.947	188.083	93.934	217.637	222.771	253.688
860	MH01c01g0008591	118.246	73.2087	65.3634	137.506	134.502	101.731	177.973	171.3	187.875
861	MH01c01g0008601	0.884001	0	1.20789	3.4133	3.28085	1.23362	4.68046	3.50434	4.18512
862	MH01c01g0008611	1.09191	0.495344	0.610053	4.20381	3.32288	0.822427	19.0689	16.3748	15.0195
863	MH01c01g0008621	40.6266	33.7523	29.7398	20.3154	21.6909	23.2856	22.9394	19.5792	20.1784
864	MH01c01g0008631	161.181	138.49	114.363	142.21	146.895	123.002	172.814	172.086	242.343
865	MH01c01g0008641	0.819444	0.604266	0.710875	0.550302	0.482647	1.00647	0.604115	0.7112	1.70154
866	MH01c01g0008651	1.01724	0.313218	0.767375	0.661276	0.757194	0.125748	0.373317	0.803653	0.365625
867	MH01c01g0008661	14.9918	5.5362	8.78264	25.1485	22.9994	10.6389	39.6372	39.4379	41.9805
868	MH01c01g0008671	9.73664	11.6628	7.9951	18.1648	14.9418	22.3944	50.685	58.0779	60.2144
869	MH01c01g0008681	3.81082	2.15983	1.85639	5.82488	6.30343	1.76035	10.8346	9.52711	8.9672
870	MH01c01g0008691	0	0.678765	0	0	0	0	0	0	0.04198
871	MH01c01g0008701	0.680934	0.125971	0.419544	0.733377	0.47278	1.53896	1.51666	0.385124	0.263927
872	MH01c01g0008711	5.71237	2.51707	3.97761	5.84337	5.47187	4.02101	8.62441	12.0897	9.75656
873	MH01c01g0008721	0	0	0	0	0	0	0	0	0
874	MH01c01g0008731	0.752154	0.357826	0.144554	1.5796	1.02261	1.10509	16.052	11.0638	9.76056
875	MH01c01g0008741	5.99612	3.3796	2.02464	13.9659	9.71846	10.1245	89.2882	75.2586	71.3081
876	MH01c01g0008751	5.24701	3.26775	2.34084	9.58255	7.1788	7.53368	92.5429	70.4272	69.7903
877	MH01c01g0008761	8.10273	3.44422	6.60344	16.5995	19.3045	7.31174	57.4074	53.7784	61.8713
878	MH01c01g0008771	5.51488	3.21314	2.99173	8.89093	7.86734	3.90771	42.806	38.6157	36.7836
879	MH01c01g0008781	2.03154	1.84684	1.20448	1.8811	2.52319	2.12425	3.98552	4.03257	3.16825
880	MH01c01g0008791	44.4182	27.3801	20.2409	68.6548	64.6355	59.4102	48.8212	44.3147	41.5683
881	MH01c01g0008801	38.8682	18.7276	29.0808	38.0983	36.5943	33.6553	39.7149	46.0693	45.2187
882	MH01c01g0008811	0.954736	0.522081	1.19127	2.68257	3.06578	0.90189	4.48011	3.40149	2.41139
883	MH01c01g0008821	0.341721	0	0.078415	0.592999	0.638726	0.175339	3.14967	3.16545	2.22977
884	MH01c01g0008831	24.669	31.1469	12.5582	28.4827	27.1128	21.0309	37.0303	33.735	38.3464
885	MH01c01g0008841	1365.3	1094.93	760.447	1344.43	1280.18	1383.59	845.808	827.578	925.05
886	MH01c01g0008851	110.644	91.3121	81.6618	107.997	110.179	117.384	123.819	111.359	107.772
887	MH01c01g0008861	32.9189	13.5455	29.2196	45.8632	43.9116	19.1565	45.0832	45.1009	36.7116
888	MH01c01g0008871	13.766	3.82917	6.7275	21.5032	22.0631	8.38543	26.3523	31.3912	23.9721
889	MH01c01g0008881	93.2361	66.4341	44.2345	92.4582	75.0374	104.26	173.134	199.816	218.361
890	MH01c01g0008891	0.867624	1.09249	0.559712	0.826933	1.15307	0.281709	1.54368	1.47784	1.00432
891	MH01c01g0008901	26.1591	17.9467	9.57756	23.9617	22.2659	15.8028	17.7415	10.1155	14.7365
892	MH01c01g0008911	68.2371	66.3832	29.6699	33.2871	38.3814	43.7599	50.4618	44.5895	54.0974
893	MH01c01g0008921	112.919	92.3036	69.2281	85.6481	85.688	109.085	98.7421	102.863	112.588
894	MH01c01g0008931	41.0101	12.2443	35.9794	93.1166	82.759	26.6588	169.513	185.342	242.295
895	MH01c01g0008941	13.4848	13.9357	2.9787	15.3375	12.6939	12.0352	17.7155	16.6145	16.8832
896	MH01c01g0008951	14.8969	9.77394	6.24697	23.2559	24.3252	13.9958	34.0904	30.2872	29.0711
897	MH01c01g0008961	42.617	27.1109	31.0936	54.7928	57.1118	41.0245	78.1106	71.6639	55.8881
898	MH01c01g0008971	4.11887	2.05088	1.47103	9.18163	6.9797	4.23952	10.8988	9.07814	7.26624
899	MH01c01g0008981	21.9253	18.4104	11.4164	37.1305	25.4884	31.185	37.0068	25.1827	25.1716
900	MH01c01g0008991	18.6123	7.30097	10.1353	35.2892	30.2238	16.6628	44.0472	39.2535	45.5103
901	MH01c01g0009001	5.36202	4.10127	3.66982	1.11093	1.17067	1.41688	0.221544	0.467392	0.131162
902	MH01c01g0009011	6.43886	3.54421	1.9445	7.33454	5.86967	7.62729	4.71092	3.93483	2.93684
903	MH01c01g0009021	2.76787	1.13931	1.53652	7.38039	5.50328	2.20998	2.79563	2.56564	2.64457
904	MH01c01g0009031	4.92947	3.33187	1.67419	5.4799	4.70415	4.00801	4.19111	4.1041	6.68212
905	MH01c01g0009041	0.830367	0	0	0.778176	1.07292	0.499259	1.07643	1.15828	1.33992
906	MH01c01g0009051	5.29921	1.81075	3.18672	5.76403	5.47804	3.57168	7.00133	6.15317	7.77534
907	MH01c01g0009061	0.428232	0.326306	0.258693	0.824973	0.361432	1.29323	1.05461	0.869652	0.529992
908	MH01c01g0009071	47.9319	30.3841	29.6537	54.2398	58.7729	46.9497	56.2751	56.3202	46.0908
909	MH01c01g0009081	6.90231	5.73862	2.48625	6.57265	4.53838	3.64778	6.38278	5.54584	5.99665
910	MH01c01g0009091	0.826607	0.926426	0	0.321219	0.425211	0	0	0.211395	0.159642
911	MH01c01g0009101	1375.29	302.169	1356.69	2317.33	2311.85	1351.44	440.612	841.87	802.837
912	MH01c01g0009111	24.6226	15.7617	16.6558	28.3729	30.5655	11.2219	34.3419	31.294	32.8724
913	MH01c01g0009121	2.64258	0.362364	1.36814	14.8643	12.3263	2.99831	13.0054	13.079	13.0933
914	MH01c01g0009131	5.87924	2.18565	2.93655	19.7302	13.8628	7.23865	12.7032	14.1184	11.7313
915	MH01c01g0009141	19.6469	8.14569	8.47606	16.2736	10.5736	14.8319	30.3853	18.6774	14.1971
916	MH01c01g0009151	8.75407	5.81205	4.44347	7.43141	7.08392	8.40273	10.2693	7.67274	6.0664
917	MH01c01g0009161	0.987534	0	0.857456	0.724302	0.460309	0.217809	1.52671	1.25123	0.685217
918	MH01c01g0009171	0.86481	0	0.662203	0.945538	0.643634	0.32022	3.4059	2.15485	2.44027
919	MH01c01g0009181	0.420087	1.13177	0.453232	0.608869	0.822713	0.37007	2.63074	1.74289	1.50413
920	MH01c01g0009191	0.327556	0	0	0.280684	0	0.250408	0	0	0
921	MH01c01g0009201	23.462	10.0453	8.66224	39.2852	40.8733	15.0885	66.8313	54.8965	63.3822
922	MH01c01g0009211	12.1598	3.28418	7.15894	19.9316	18.8735	7.35738	24.9853	21.6718	25.3776
923	MH01c01g0009221	81.4048	16.7664	81.7329	140.833	140.592	53.9315	87.2639	87.3824	86.3253
924	MH01c01g0009231	80.4856	45.7392	37.2734	65.8931	62.0746	74.6722	42.0775	36.7208	39.7536
925	MH01c01g0009241	20.3764	13.1406	11.471	21.0175	18.3211	26.3843	19.1161	19.9575	20.1263
926	MH01c01g0009251	26.1125	26.7021	13.9895	19.145	18.6769	25.6683	17.1978	12.9284	10.195
927	MH01c01g0009261	0.511509	0.59069	0.721337	0.542772	0.779662	1.40836	1.11069	2.1158	1.36549
928	MH01c01g0009271	0.213153	0.013322	0	0	0	0	0	0	0
929	MH01c01g0009281	23.0473	9.821	11.6557	23.3983	19.5914	20.6037	51.155	34.1345	44.2011
930	MH01c01g0009291	0.273556	0.113806	0.137081	0.603217	0.13501	0.470843	2.00642	1.83409	0.713779
931	MH01c01g0009301	77.7669	57.3315	39.0624	66.0052	63.789	61.027	71.2544	69.0272	65.1139
932	MH01c01g0009311	0.354109	0.226681	0.17243	0.270396	0.296712	0.12062	0.658168	0.173455	0.436535
933	MH01c01g0009321	2.06916	0.870004	0.632364	1.26164	1.96486	1.35495	3.24707	2.59257	2.31611
934	MH01c01g0009331	0.753376	0	0	0.73801	0	0	0	0	0.544533
935	MH01c01g0009341	0.228729	0.08715	0	0.072809	0	0	0.609293	0.474959	0
936	MH01c01g0009351	0.061024	0	0.460604	0	0	0	0.432321	0.350206	0.130297
937	MH01c01g0009361	0.453513	0.378107	0	0.191158	0	0	0.369612	0	0.444884
938	MH01c01g0009371	0.092773	0	0	0	0	0	0	0	0
939	MH01c01g0009381	0	0	0	0.068713	0	0	0	0	0
940	MH01c01g0009391	1.58144	0.308931	0.506778	0.90541	1.00178	0.771099	2.97149	1.42322	1.36651
941	MH01c01g0009401	0.272485	0.073516	0.133973	0.615105	0.281907	0.642028	3.22013	2.49054	1.79858
942	MH01c01g0009411	1.38696	0.659997	1.04782	1.32767	1.15388	0.87246	5.74948	3.24687	3.38357
943	MH01c01g0009421	0.845982	0.142567	0.492493	0.485883	0.532066	0.54456	1.75482	1.6197	1.37291
944	MH01c01g0009431	4.08552	1.58882	1.43396	0	1.61391	1.77179	4.2211	2.91587	4.1455
945	MH01c01g0009441	0.3691	0	0	0	0	0	0.731362	0	0
946	MH01c01g0009451	0.653003	0.335901	0.203762	0.543834	0.316877	0.11771	0.663518	0.571135	0.152573
947	MH01c01g0009461	7.2173	4.49224	3.68706	7.95933	5.37058	6.88348	7.17026	6.42026	5.95574
948	MH01c01g0009471	0	0	0	0	0.096074	0.26541	0.385316	0.074388	0
949	MH01c02g0009481	0.262444	0	0.107804	0.057959	0.037163	0.06487	0.25626	0.076159	0
950	MH01c02g0009491	1.48092	0.873996	1.17029	1.13819	1.26266	0.731554	0.597037	0.299354	0.369335
951	MH01c02g0009501	0	0	0	0.30205	0.103388	0.220011	0.118157	0	0.104668
952	MH01c02g0009511	16.7086	4.00564	5.82848	87.0189	72.9932	52.1878	156.695	167.202	190.235
953	MH01c02g0009521	3.05511	1.87994	1.29861	3.17119	3.24122	2.31782	10.9562	8.62425	9.58351
954	MH01c02g0009531	11.8433	8.87151	7.2487	15.0132	14.0207	13.2709	36.3113	29.3054	32.3503
955	MH01c02g0009541	0.670868	0.236138	0.33089	1.47953	1.54655	0.392519	2.68472	2.03041	1.56469
956	MH01c02g0009551	0.186611	0.043647	0	0	0	0	0.15619	0	0.045966
957	MH01c02g0009561	0.196033	0.247506	0	0.081197	0	0	0.134226	0	0
958	MH01c02g0009571	2.40519	4.41548	0.632851	2.11361	2.41111	2.66654	5.5834	4.13339	4.74968
959	MH01c02g0009581	1.57266	0.760792	0.940079	2.77786	1.86268	2.37095	5.57125	3.29322	4.3113
960	MH01c02g0009591	5.19875	2.53997	3.01989	8.47596	7.53073	3.90027	14.3673	11.5504	11.5409
961	MH01c02g0009601	14.081	6.0625	11.8986	20.1835	20.0365	10.4862	25.5898	24.5651	17.7622
962	MH01c02g0009611	88.4174	43.2496	39.1797	131.156	124.278	77.1356	153.141	152.301	161.392
963	MH01c02g0009621	90.4246	47.6202	70.7733	104.905	111.022	73.2537	80.6469	79.761	68.4585
964	MH01c02g0009631	24.5856	8.30124	22.0516	27.4688	40.3962	13.5509	31.6636	42.6633	48.4194
965	MH01c02g0009641	71.476	83.697	50.2945	28.3816	31.9135	33.6511	115.665	134.243	81.7092
966	MH01c02g0009651	18.3331	22.649	12.4144	15.2207	16.1972	15.0725	65.0604	66.4919	64.3211
967	MH01c02g0009661	0.844438	0.415783	0.557722	1.34126	1.08808	0.371958	5.29547	5.15859	4.2318
968	MH01c02g0009671	61.9506	20.8873	23.8202	87.5964	67.0256	53.4893	22.571	13.247	11.1538
969	MH01c02g0009681	0	0	0	0	0	0	0	0	0
970	MH01c02g0009691	2.17582	0.706585	0.774725	1.53426	1.03421	1.63701	3.02929	1.73077	1.7022
971	MH01c02g0009701	29.5243	32.4086	14.1531	28.4505	28.4254	35.4714	54.8377	49.6161	47.6414
972	MH01c02g0009711	0.689283	0.566752	0.281159	1.08284	0.597148	0.854005	3.06095	2.56188	2.18677
973	MH01c02g0009721	4.48735	2.26255	2.37999	3.63997	3.11325	2.51125	0.508809	0.410476	0.526574
974	MH01c02g0009731	8.89361	3.08061	4.25639	29.4399	24.8803	4.00264	10.6432	8.63406	11.332
975	MH01c02g0009741	1.36526	0.580839	2.14376	35.993	34.0974	1.10939	42.7025	41.2174	38.2759
976	MH01c02g0009751	12.7005	12.2786	10.1058	14.1261	10.9134	10.9796	23.8188	15.7355	13.1745
977	MH01c02g0009761	32.632	16.9256	18.4207	22.1652	19.7675	24.1278	37.6927	37.6623	23.0047
978	MH01c02g0009771	1.16279	0.766436	0.431217	0.531381	0.089902	0.311586	0.495406	0.524267	1.09897
979	MH01c02g0009781	3.7018	2.68909	1.37136	4.06115	3.48247	2.65994	4.56713	3.00697	2.07509
980	MH01c02g0009791	1.5945	2.39842	1.08814	1.85159	1.70886	3.13315	4.31431	4.23548	2.31226
981	MH01c02g0009801	4.58363	5.25298	3.31742	19.3541	18.457	23.1463	49.959	60.9708	54.7026
982	MH01c02g0009811	0	0	0	0	0	0	0	0.507131	0.159244
983	MH01c02g0009821	5.73691	2.28786	3.27198	7.80519	6.6543	2.81593	9.50791	7.05672	8.02027
984	MH01c02g0009831	1.19011	0.981696	0.39129	0.172222	0.373247	0.510517	1.42911	1.2522	1.19927
985	MH01c02g0009841	0.673969	0.300774	0.618254	0.133581	0.292288	0.341269	0.440052	0.415123	0.105998
986	MH01c02g0009851	9.49951	7.2051	9.16813	30.7861	32.3274	10.6883	3.5424	4.19303	5.45645
987	MH01c02g0009861	0.03882	0	0.199985	0.230507	0.071249	0.104139	0.450721	0.314779	0.329874
988	MH01c02g0009871	0.083005	0.03492	0	0	0	0	0	0	0
989	MH01c02g0009881	0.255454	0.088965	0.072902	0.06634	0.048955	0.045728	0.01929	0	0.034866
990	MH01c02g0009891	2.73904	1.98621	2.35005	4.35945	4.6683	1.85338	7.2823	5.97326	6.86325
991	MH01c02g0009901	0	0	0	0.447204	0.134098	0	0.348802	0.953457	0.533191
992	MH01c02g0009911	71.3279	28.3907	38.5103	214.706	213.669	69.8883	136.65	127.449	146.72
993	MH01c02g0009921	0.44399	0.478852	1.14227	2.13246	1.46729	0.021262	3.63074	2.78843	3.92976
994	MH01c02g0009931	31.1442	9.4189	23.0097	83.0991	71.4677	15.0933	65.8571	61.8879	66.3035
995	MH01c02g0009941	0.188607	0.006705	0.294922	0.027475	0	0.113032	0	0.068295	0
996	MH01c02g0009951	0.080006	0.05313	0	0.056431	0	0	0	0	0
997	MH01c02g0009961	8.8795	7.71489	5.41763	16.1953	13.5067	11.0782	16.8457	16.3972	17.6444
998	MH01c02g0009971	516.522	293.968	415.113	391.818	450.049	559.542	582.832	691.848	824.798
999	MH01c02g0009981	36.1397	12.3758	24.6395	62.8626	59.7371	21.9872	119.75	128.81	143.112
1000	MH01c02g0009991	8.63666	2.46042	6.59561	28.6958	25.754	5.89217	64.4736	64.6783	71.73
1001	MH01c02g0010001	9.01844	3.16045	10.7091	20.9815	20.367	6.26706	34.4524	34.8533	29.8241
1002	MH01c02g0010011	17.4529	6.92182	12.1824	57.7144	55.5702	15.5648	89.7727	77.8265	81.7353
1003	MH01c02g0010021	1.20296	0.690331	0.095619	0.675823	0.846054	1.4476	0.4412	1.68356	1.22426
1004	MH01c02g0010031	2.20204	0.1392	3.43871	8.8487	5.31983	5.16852	6.98053	3.59629	3.74762
1005	MH01c02g0010041	8.85607	0	2.78189	12.4908	10.4776	9.41858	6.91151	6.17895	5.53072
1006	MH01c02g0010051	1.08577	0.403611	0	0.638408	0.370046	0.215692	1.68502	1.421	1.50413
1007	MH01c02g0010061	0.724778	0.35786	0	0.806405	0.247276	0.550625	0.485713	1.08316	0.600424
1008	MH01c02g0010071	0.117449	0.212721	0	0.299914	0	0.115313	0.415996	0.26136	0.15316
1009	MH01c02g0010081	15.8281	4.43071	8.18563	58.4616	51.1186	44.6134	24.0506	15.0421	7.38237
1010	MH01c02g0010091	2.81852	1.07361	2.93384	11.0782	7.55362	4.48744	6.02042	4.52272	2.83849
1011	MH01c02g0010101	2.42313	1.06116	2.08334	8.29596	6.51454	4.76082	3.73137	3.96932	2.02874
1012	MH01c02g0010111	1.06927	0.496635	0.368395	1.28635	1.17916	1.15599	1.72408	1.08425	0.642064
1013	MH01c02g0010121	14.1255	9.82833	7.88884	9.76109	9.44148	16.8731	11.7969	10.7409	8.97123
1014	MH01c02g0010131	2.45107	0.475087	1.81284	1.99815	1.53739	1.554	2.9153	1.44731	2.7127
1015	MH01c02g0010141	64.595	46.7703	51.2907	35.0982	33.2601	33.233	24.7118	22.9262	29.2846
1016	MH01c02g0010151	3.9624	1.64464	1.6111	16.3306	12.0806	4.03082	22.6008	20.9082	18.8851
1017	MH01c02g0010161	5.60689	1.83399	2.37261	7.48703	5.10469	3.57671	12.2651	7.89115	10.5012
1018	MH01c02g0010171	0.303167	0.217481	0.170634	0.148027	0.218167	0.43243	0.409499	0.138365	0.314858
1019	MH01c02g0010181	10.1233	4.62661	4.53957	12.1752	9.99747	10.5578	11.0714	9.00259	8.73792
1020	MH01c02g0010191	1.5917	0.725281	0.794221	1.39347	1.11436	1.02086	2.46071	1.91766	1.8396
1021	MH01c02g0010201	13.8165	7.96404	7.64966	23.0097	20.0179	10.3387	34.1995	29.022	28.5636
1022	MH01c02g0010211	10.7917	4.32041	4.43363	18.9133	14.3357	8.74729	28.3918	20.9213	22.99
1023	MH01c02g0010221	107.373	112.491	73.5993	44.1167	48.3576	108.179	22.2377	17.8876	10.8613
1024	MH01c02g0010231	19.9954	12.0367	10.6251	22.7665	21.2806	16.8404	30.2477	20.8917	33.1484
1025	MH01c02g0010241	3.29307	1.40361	1.63891	1.69605	1.36063	0.374984	2.01615	1.59217	2.32894
1026	MH01c02g0010251	1.75823	0.585603	0.250894	3.48311	3.43264	0.945144	0	7.32287	4.70979
1027	MH01c02g0010261	10.1167	6.07596	6.2075	16.1986	15.2344	10.4377	17.884	13.4165	14.2736
1028	MH01c02g0010271	32.4203	24.5457	15.5168	28.3947	26.2147	27.4872	45.9837	39.7285	42.6363
1029	MH01c02g0010281	146.026	119.897	126.293	156.303	168.985	118.965	35.6797	44.0442	49.4688
1030	MH01c02g0010291	3552.25	1007.95	2987.16	8230.32	8884.71	4714.08	699.733	1230.18	1116.11
1031	MH01c02g0010301	201.922	417.083	129.256	89.7396	104.047	162.884	79.5524	77.6112	69.6293
1032	MH01c02g0010311	18.5191	12.14	11.7844	15.9632	13.3678	21.29	69.0384	66.4983	75.8032
1033	MH01c02g0010321	2.63643	3.19889	2.30543	1.69474	2.56806	2.76071	4.77746	5.09656	5.20715
1034	MH01c02g0010331	14.9448	6.94234	11.7174	31.4524	32.4899	12.4175	61.8696	46.3855	63.3967
1035	MH01c02g0010341	1.14274	0.510574	0.24429	2.1611	2.12066	0.725555	10.7252	7.60623	10.285
1036	MH01c02g0010351	67.2129	40.9162	38.2527	84.1375	74.5038	49.9389	112.352	109.027	111.589
1037	MH01c02g0010361	16.254	3.82109	10.5631	44.8384	39.0635	7.9413	40.8815	43.492	45.4113
1038	MH01c02g0010371	41.7813	12.7498	36.6092	83.0212	88.4733	26.9252	93.4081	95.0936	109.289
1039	MH01c02g0010381	13.8531	5.43766	11.5436	29.2959	26.5337	7.64656	28.7114	30.0921	27.4948
1040	MH01c02g0010391	10.3473	6.59529	5.32728	24.6034	20.3012	5.76453	30.6864	28.4126	30.2959
1041	MH01c02g0010401	27.9369	19.7698	15.2739	33.0557	31.5249	26.2779	49.5258	45.1385	48.6842
1042	MH01c02g0010411	12.3184	4.84672	7.91238	20.0349	19.8855	10.294	91.703	100.535	107.174
1043	MH01c02g0010421	4.63079	1.92415	3.44844	5.90979	4.60327	1.93511	9.98254	11.0891	8.43537
1044	MH01c02g0010431	14.0198	8.84124	9.78059	24.2572	21.2892	13.1739	48.8313	43.9545	46.2578
1045	MH01c02g0010441	41.673	30.6636	19.3933	66.041	70.9519	29.7215	118.303	114.716	115.483
1046	MH01c02g0010451	3.75005	2.42941	2.6998	12.0705	11.2407	6.74967	63.4691	53.6441	49.6433
1047	MH01c02g0010461	30.8654	12.9885	18.7831	88.2076	80.49	18.7641	113.053	119.599	121.796
1048	MH01c02g0010471	16.4551	10.7042	8.1289	28.2269	28.7341	16.2699	31.9774	33.16	32.6345
1049	MH01c02g0010481	35.5447	32.0837	14.8176	19.2017	23.0042	20.6174	11.9693	11.4504	12.1689
1050	MH01c02g0010491	9.98331	9.79319	7.13586	12.3269	15.6771	7.79001	19.8441	24.7529	23.5002
1051	MH01c02g0010501	6.33029	5.21312	2.01885	15.7335	16.4369	4.40133	35.1265	35.5467	28.8427
1052	MH01c02g0010511	0	0.220098	0	0	0	0	0	0	0
1053	MH01c02g0010521	40.0257	19.6351	42.6289	35.0635	38.0319	37.0245	19.468	30.2285	30.5459
1054	MH01c02g0010531	8.49884	5.02282	5.7722	10.3473	9.14031	7.14309	14.4231	14.9193	14.0633
1055	MH01c02g0010541	48.7281	30.137	20.9352	29.8966	29.7635	37.6417	19.6458	15.9325	15.2364
1056	MH01c02g0010551	15.1088	10.9686	10.8204	6.72876	8.82054	9.29353	74.5002	55.1941	34.4621
1057	MH01c02g0010561	1.91651	1.27713	1.34475	1.51712	1.26396	1.97965	12.4253	8.3557	7.35197
1058	MH01c02g0010571	4.61918	1.32115	1.98273	5.52241	3.71523	4.08297	22.7406	21.7008	19.4884
1059	MH01c02g0010581	51.97	48.1693	36.2465	54.4851	55.1552	53.5087	60.6283	52.5675	57.8762
1060	MH01c02g0010591	5.65799	2.72376	4.05943	7.37427	7.54404	4.94251	12.7021	12.4748	12.0744
1061	MH01c02g0010601	5.3763	1.65006	3.16946	9.02444	7.28155	3.17192	14.6074	15.2736	16.097
1062	MH01c02g0010611	3.62749	1.55673	1.28324	2.35511	1.33209	1.82244	4.75062	3.66637	3.47097
1063	MH01c02g0010621	1.90661	1.25087	0.865128	2.24232	2.20916	1.46332	3.02237	2.82015	2.48726
1064	MH01c02g0010631	7.31236	1.66131	2.14661	14.4004	13.4645	6.05225	31.1895	27.256	26.6903
1065	MH01c02g0010641	846.67	1049.83	552.955	471.818	466.499	889.333	335.396	328.9	305.755
1066	MH01c02g0010651	8.89247	4.11483	8.08035	9.23109	7.56256	9.43436	22.6701	16.5761	17.2409
1067	MH01c02g0010661	257.286	176.567	194.456	164.785	159.572	274.05	130.142	135.019	113.221
1068	MH01c02g0010671	10.2658	6.85763	4.2793	10.448	7.70524	6.42235	16.1871	16.0023	14.5973
1069	MH01c02g0010681	4.20027	3.58422	1.71841	0	0	0	12.4574	11.279	0
1070	MH01c02g0010691	3.28621	1.80921	1.63679	5.1924	5.23192	1.33611	8.39096	8.34231	9.69139
1071	MH01c02g0010701	7.72792	1.90226	5.26581	26.2423	26.5769	4.60487	45.8772	43.1645	44.6683
1072	MH01c02g0010711	117.957	124.282	83.5669	129.352	139.29	133.487	78.2642	89.7473	90.067
1073	MH01c02g0010721	5519.18	6664.33	4660.28	7416.34	7583.92	9780.56	4977.3	6515.01	5867.95
1074	MH01c02g0010731	229.513	67.0596	173.652	588.853	532.775	167.468	786.33	863.496	913.325
1075	MH01c02g0010741	12.7515	10.31	12.0492	10.0049	11.1172	9.56978	11.9585	12.1085	9.1084
1076	MH01c02g0010751	10.7787	3.85524	8.12438	21.1658	19.431	6.35713	14.7147	10.5803	9.87055
1077	MH01c02g0010761	1.43868	0.64159	1.1031	0.780274	1.06551	0.893646	1.66689	1.42865	1.87446
1078	MH01c02g0010771	33.6615	9.58904	36.6388	167.738	163.611	24.9396	332.684	358.761	345.16
1079	MH01c02g0010781	2.09185	2.62491	1.44682	2.02013	2.56203	1.36645	2.46861	2.41306	1.75343
1080	MH01c02g0010791	9.45777	6.47637	5.37902	8.5292	8.50418	6.9392	7.6574	7.33329	6.14095
1081	MH01c02g0010801	9.06363	5.69572	7.28822	21.1315	23.27	13.2122	16.7242	13.74	15.4942
1082	MH01c02g0010811	8.64812	2.72438	3.62303	23.0839	27.1299	14.7106	111.279	77.2946	49.6462
1083	MH01c02g0010821	0.771517	1.20054	1.01057	0.933277	0.800136	1.14665	3.69568	2.32771	1.96689
1084	MH01c02g0010831	3.20403	0.622679	2.72735	6.16766	7.62105	1.30503	16.4046	15.3217	10.6712
1085	MH01c02g0010841	31.9444	22.2843	21.5544	37.8724	35.8356	22.5661	47.8732	47.2143	47.4043
1086	MH01c02g0010851	17.2196	20.8956	12.7041	30.9967	27.4669	38.1386	92.0798	77.139	80.2354
1087	MH01c02g0010861	12.649	6.09591	9.59289	29.2296	20.4663	13.7722	46.8311	42.1547	43.6885
1088	MH01c02g0010871	49.6586	45.1354	24.7261	30.4984	30.5088	29.1209	30.7938	19.5905	20.8027
1089	MH01c02g0010881	33.3466	14.5779	18.1248	22.66	21.5366	21.9769	19.799	14.3553	13.4047
1090	MH01c02g0010891	0.379628	0.199637	0.138351	0.139516	0	0.084154	0.940155	0.713419	0.647955
1091	MH01c02g0010901	6.35761	7.15578	2.67098	1.9832	2.07991	3.02981	2.96052	1.98857	1.37858
1092	MH01c02g0010911	49.7106	24.3119	24.7045	22.9589	16.2368	27.8684	44.6332	25.8714	19.6638
1093	MH01c02g0010921	19.1658	8.7666	7.09195	19.7164	14.5438	13.2322	16.9853	7.56536	8.80172
1094	MH01c02g0010931	2.54907	2.80629	1.53553	2.29622	1.39697	2.54051	2.23886	1.32335	1.42124
1095	MH01c02g0010941	11.3954	2.46957	7.85774	35.3312	33.3059	17.5027	3.44062	2.84555	3.35933
1096	MH01c02g0010951	36.9314	12.4456	20.3623	61.8788	50.2881	40.3917	67.4593	68.0803	67.2523
1097	MH01c02g0010961	1044.42	1594.07	711.067	565.17	573.22	848.779	415.078	458.754	383.267
1098	MH01c02g0010971	4.02813	1.20663	1.71111	13.2327	11.9297	3.2141	19.0499	13.8	18.5325
1099	MH01c02g0010981	60.8597	26.96	33.3325	42.789	38.8862	36.2373	39.8735	36.4916	37.5202
1100	MH01c02g0010991	588.422	208.817	315.71	721.775	678.349	589.491	504.637	486.553	530.323
1101	MH01c02g0011001	120.123	54.1581	60.0461	198.862	170.79	169.801	838.523	573.357	668.355
1102	MH01c02g0011011	31.2291	11.1217	19.619	57.2204	44.9571	21.1538	62.0329	74.2849	83.2427
1103	MH01c02g0011021	33.108	23.1648	19.0834	33.3735	33.4508	29.7118	30.6264	28.2263	28.202
1104	MH01c02g0011031	5.29146	3.01797	5.00367	13.2843	13.0464	3.40662	10.3932	11.8867	12.1423
1105	MH01c02g0011041	0.5202	0.983707	0.361943	1.06944	1.17067	0.162862	0.795221	0.12307	0.813971
1106	MH01c02g0011051	300.633	395.723	242.369	163.641	186.702	304.726	174.781	140.425	136.931
1107	MH01c02g0011061	939.405	1587.93	683.428	665.959	744.599	1038.89	359.395	385.297	360.011
1108	MH01c02g0011071	1.27607	0.201912	0.631538	1.59442	1.25883	0.840587	1.1738	0.778297	0.644813
1109	MH01c02g0011081	0.135937	0.191305	0	0	0.091036	0.186748	0	0.173741	0
1110	MH01c02g0011091	0.037876	0.05888	0	0.443582	0.246775	0.136256	0.266639	0.024962	0.242851
1111	MH01c02g0011101	2.84861	1.81132	1.05161	1.76715	1.56687	2.27339	2.58739	1.72022	1.97114
1112	MH01c02g0011111	23.665	4.8433	12.2337	23.4332	21.5339	8.61379	17.0791	11.5694	11.6808
1113	MH01c02g0011121	0	0.392176	0.143739	0	0.285648	0.838323	0.321013	0.624407	0.655935
1114	MH01c02g0011131	39.0958	37.0037	21.7539	29.1202	27.4765	30.5163	34.136	32.8055	28.6101
1115	MH01c02g0011141	237.371	292.906	131.248	178.62	172.431	243.804	213.415	201.417	193.447
1116	MH01c02g0011151	1.60901	0.328917	1.29487	3.44386	2.54498	1.6197	1.65679	1.33179	2.23276
1117	MH01c02g0011161	68.7165	31.1615	30.9872	135.228	118.152	64.7919	142.715	127.285	146.521
1118	MH01c02g0011171	10.0459	4.6495	5.10443	25.0644	21.0603	10.5307	22.6194	19.8044	24.7592
1119	MH01c02g0011181	764.164	945.338	446.44	547.093	547.59	779.168	590.519	566.782	578.12
1120	MH01c02g0011191	4.43935	1.57923	1.93431	9.29193	6.90224	4.48485	12.8446	10.3279	9.23892
1121	MH01c02g0011201	16.3593	12.5029	12.0801	22.4734	20.5609	12.6475	29.7923	24.2831	27.8356
1122	MH01c02g0011211	12.2582	3.16506	6.74043	25.7179	25.056	9.27081	28.8594	17.5021	20.7289
1123	MH01c02g0011221	36.7978	29.5411	19.1848	47.6375	42.1359	36.2961	45.124	37.7929	38.084
1124	MH01c02g0011231	69.6828	45.8956	30.2734	49.6401	50.3643	41.0714	26.9186	19.4233	21.0971
1125	MH01c02g0011241	1062.22	1256.24	630.493	630.303	617.285	755.612	417.329	430.687	418.26
1126	MH01c02g0011251	45.9287	15.9468	30.305	140.006	132.195	27.8324	216.136	222.585	210.275
1127	MH01c02g0011261	1.4083	0.965545	0.540802	1.89516	1.69711	1.20934	4.17344	3.82408	2.89519
1128	MH01c02g0011271	0.3691	0	0	0	0	0	0.705451	0	0
1129	MH01c02g0011281	5.73428	1.78638	3.30879	6.54251	5.65377	3.88372	4.83269	4.85892	5.15296
1130	MH01c02g0011291	3.43516	2.50879	1.27134	2.60713	2.12225	2.88419	1.62483	1.73159	1.75188
1131	MH01c02g0011301	21.7539	8.18312	21.8897	50.2061	51.0112	11.9305	37.8871	42.7197	30.2893
1132	MH01c02g0011311	45.0835	18.8422	28.09	45.7792	48.3053	30.1253	51.8872	58.7519	54.1763
1133	MH01c02g0011321	69.5044	20.078	50.9066	182.493	167.788	49.464	186.623	172.813	174.285
1134	MH01c02g0011331	9.21174	3.15873	6.59234	40.6826	34.6088	5.74913	55.3622	49.2425	50.7507
1135	MH01c02g0011341	39.8146	13.9519	27.3984	71.3275	64.4791	24.8388	107.127	94.0722	103.647
1136	MH01c02g0011351	49.7461	55.8362	29.9131	28.8949	32.9343	52.0339	35.8324	26.4351	31.8723
1137	MH01c02g0011361	63.2728	36.1895	53.054	94.6718	94.76	53.4412	100.354	89.8827	94.9377
1138	MH01c02g0011371	23.8823	11.1514	16.1937	44.159	39.6299	30.5516	40.6482	38.7092	43.3735
1139	MH01c02g0011381	17.5137	11.2126	6.30232	11.6837	11.9185	10.0504	24.9213	18.5396	21.5525
1140	MH01c02g0011391	12.9229	4.73051	5.29565	21.93	18.544	8.87759	36.733	34.65	35.6543
1141	MH01c02g0011401	6.93747	3.89544	4.30607	12.7843	12.1394	3.78145	16.612	19.1457	14.219
1142	MH01c02g0011411	72.3597	39.4111	35.0775	90.7518	82.8919	52.8354	80.9023	70.5358	84.6463
1143	MH01c02g0011421	3.62022	0.287696	2.43306	17.8215	15.6791	2.64642	13.0336	11.6564	8.42927
1144	MH01c02g0011431	23.9665	22.5912	18.1626	12.0803	12.7368	18.6616	15.1802	13.6713	12.2722
1145	MH01c02g0011441	14.6196	8.32857	4.92265	12.466	14.7902	6.74159	17.8149	20.751	20.5146
1146	MH01c02g0011451	87.8068	24.4568	59.4827	173.676	159.009	52.7818	244.137	253.445	273.815
1147	MH01c02g0011461	21.1633	9.05837	16.8	42.5675	36.0929	18.3565	59.4298	58.9839	50.4914
1148	MH01c02g0011471	98.6525	38.9875	68.196	305.195	264.615	77.4511	328.172	344.768	326.185
1149	MH01c02g0011481	1.01011	0.5617	0.377252	2.89685	2.0378	0.281674	6.99032	7.36044	6.79572
1150	MH01c02g0011491	0	9.92456	0	0	22.612	9.937	88.725	0	73.9392
1151	MH01c02g0011501	8.08581	0	6.0028	11.0995	10.6428	7.20072	9.45928	8.04235	7.48884
1152	MH01c02g0011511	31.0291	9.86992	18.0354	52.2271	52.3417	19.2222	58.2662	52.366	55.6849
1153	MH01c02g0011521	2.36893	0.599285	1.91335	3.74039	3.17524	3.24922	1.11997	1.25833	1.68762
1154	MH01c02g0011531	2.23686	2.08768	1.46589	1.89008	2.68957	1.24915	4.75734	3.9562	3.80464
1155	MH01c02g0011541	0.204573	0.579984	0.106838	0.432125	0.348111	0.339406	2.02801	1.96308	0.768958
1156	MH01c02g0011551	5.3387	2.61329	2.14246	10.5969	8.25786	3.26739	13.9697	11.9456	8.82993
1157	MH01c02g0011561	31.0006	8.32591	19.0682	62.0043	48.236	23.2125	84.3851	74.6542	79.7568
1158	MH01c02g0011571	60.3671	22.2748	37.9248	119.16	103.498	32.456	110.787	102.213	103.84
1159	MH01c02g0011581	5.80721	3.01322	3.09542	8.39222	7.53647	4.27231	12.0876	9.27094	10.3121
1160	MH01c02g0011591	1.41262	0.511184	1.66971	4.118	3.60631	0	7.02161	5.81623	5.06836
1161	MH01c02g0011601	6.30166	2.21635	2.06429	3.56559	3.93723	3.46918	3.46256	1.82026	1.74603
1162	MH01c02g0011611	5.27906	4.64387	3.49031	9.62061	8.97307	3.29471	8.19549	6.89486	6.04095
1163	MH01c02g0011621	621.42	571.425	335.074	704.429	719.447	550.987	698.819	767.632	653.833
1164	MH01c02g0011631	52.0694	40.6316	29.1753	53.4464	55.9291	42.1647	55.7883	63.3567	55.6517
1165	MH01c02g0011641	2.07332	0	0	0.847562	0.466112	0.910523	0.341185	0.612594	0.191119
1166	MH01c02g0011651	3.83344	4.11353	3.2461	0.305262	0.33929	0.375307	0.095403	0.32118	0.233816
1167	MH01c02g0011661	1.23925	0.980853	0.653317	1.23096	1.13156	1.79316	1.63887	1.69865	1.56969
1168	MH01c02g0011671	30.6564	9.24695	18.1236	33.8005	34.8081	17.9326	35.5456	39.8464	47.1426
1169	MH01c02g0011681	163.164	51.2922	83.7123	306.777	280.376	131.695	278.396	271.96	298.762
1170	MH01c02g0011691	0.402292	0.13966	0.241289	0.257283	0.398309	0.150777	0.333454	0.338073	0.133658
1171	MH01c02g0011701	14.3915	4.3722	13.5729	56.0641	54.2361	5.83535	84.3839	80.1823	92.7233
1172	MH01c02g0011711	27.571	18.6614	21.1867	25.0121	21.2367	21.2446	21.4305	19.633	19.8689
1173	MH01c02g0011721	2.7301	1.64978	2.58961	2.9927	2.85929	0.886083	1.91781	1.74207	0.99663
1174	MH01c02g0011731	2.65441	2.30683	1.20364	17.8816	19.6381	5.15796	34.4308	25.4864	28.7229
1175	MH01c02g0011741	20.1275	7.00375	11.6632	36.3161	30.9799	10.335	55.0716	48.293	50.983
1176	MH01c02g0011751	27.8016	15.4246	19.8674	30.5715	30.7992	13.4167	50.094	53.2024	49.28
1177	MH01c02g0011761	25.1529	7.37949	9.58798	25.0417	21.4926	20.8356	8.29897	5.99929	6.67012
1178	MH01c02g0011771	490.038	252.646	219.248	996.094	1109.71	265.474	1515.94	1334.12	1481.04
1179	MH01c02g0011781	21.7115	9.21782	14.4398	38.63	34.8749	20.4513	47.9822	43.867	44.2818
1180	MH01c02g0011791	41.2459	15.2325	23.0917	51.0079	50.3191	38.2856	63.9498	66.2697	69.3511
1181	MH01c02g0011801	7.22653	1.3769	5.78537	22.9692	22.5334	5.20682	33.4208	30.3536	29.4677
1182	MH01c02g0011811	2.39187	1.04648	2.0391	3.25815	2.5561	1.32998	5.01894	3.94276	4.10773
1183	MH01c02g0011821	2.39547	0.993948	0.783783	2.85798	2.80059	1.06954	5.07045	3.58455	2.96576
1184	MH01c02g0011831	214.718	73.1065	113.124	230.245	196.848	134.431	101.22	95.6336	104.793
1185	MH01c02g0011841	1.53609	0.907479	0.444929	0.995009	0.794594	0.598424	1.04957	0.539098	1.43605
1186	MH01c02g0011851	0.571085	0.376097	0.239138	0.390574	0.280102	0.147939	0.690123	0.822688	0.49344
1187	MH01c02g0011861	22.5516	19.038	16.5967	13.3879	15.6729	34.143	7.82098	5.6781	4.11653
1188	MH01c02g0011871	0	0.366261	0	0	0	0	0	0	0
1189	MH01c02g0011881	2.76456	1.04123	1.22035	3.79894	2.77776	1.32156	6.63072	5.05337	4.15336
1190	MH01c02g0011891	4.89148	1.04451	2.61794	7.51483	5.48883	3.11316	11.9798	9.60258	11.5761
1191	MH01c02g0011901	17.0034	27.1566	11.799	12.1497	15.747	23.1667	16.0275	13.3279	11.2914
1192	MH01c02g0011911	546.347	258.02	349.221	301.97	293.57	418.048	193.17	131.401	87.3012
1193	MH01c02g0011921	42.3075	29.6769	23.8657	31.823	28.3609	34.965	26.5623	17.5439	11.6516
1194	MH01c02g0011931	4.51034	1.93517	1.61898	4.99016	3.31419	2.86751	4.3116	2.45292	1.69362
1195	MH01c02g0011941	3.69618	1.32809	2.94496	7.91621	6.7476	2.86804	9.24074	10.4178	10.2366
1196	MH01c02g0011951	743.509	1221.24	542.006	414.291	442.742	646.564	281.282	273.228	247.602
1197	MH01c02g0011961	9.21081	3.28457	4.28199	23.2167	23.7224	10.5841	13.1661	10.4394	8.32002
1198	MH01c02g0011971	0.6851	0.244765	0.583352	1.12794	0.991961	0.705479	1.24726	0.721716	1.16696
1199	MH01c02g0011981	6.66118	3.94823	4.50981	5.05269	5.16195	5.84924	4.72871	3.9384	3.48492
1200	MH01c02g0011991	0.243706	0	0	0	0.176092	0.178357	0.362646	0.455831	0.133362
1201	MH01c02g0012001	0.251042	0.694958	0	0.080336	0.39932	0.682678	0	0	0
1202	MH01c02g0012011	0.868718	0.908117	0.514564	0.363329	0.313641	0.933949	0.273923	0.107386	0.211922
1203	MH01c02g0012021	1026.1	1400.14	745.079	710.465	785.436	978.916	605.9	726.308	584.974
1204	MH01c02g0012031	16.5863	7.40187	7.92739	27.6546	25.1437	13.1051	39.8398	33.9109	38.5698
1205	MH01c02g0012041	10.5457	4.93627	7.6643	14.0354	14.5308	6.26277	25.2067	21.5724	18.7654
1206	MH01c02g0012051	4.66655	0.460566	7.00666	64.2412	37.7112	6.47587	104.546	103.855	137.226
1207	MH01c02g0012061	32.2872	12.7988	20.1716	135.919	121.863	29.3501	210.97	248.542	247.833
1208	MH01c02g0012071	13.6841	4.34803	7.38408	43.1704	42.7092	29.2088	437.691	362.306	335.832
1209	MH01c02g0012081	1.08965	0.149995	0.917984	3.56295	2.8053	1.2149	24.7154	15.1104	15.8702
1210	MH01c02g0012091	14.1958	4.57199	5.54887	50.6472	42.5617	22.739	352.25	241.99	182.538
1211	MH01c02g0012101	0.903891	0.397328	0.58412	2.51461	2.57922	1.27431	1.19438	0.786802	0.580409
1212	MH01c02g0012111	3.60596	5.84666	1.70678	2.80569	2.93017	2.69138	0.650923	0.320397	0.517935
1213	MH01c02g0012121	294.396	320.178	226.083	278.853	288.837	261.868	35.7194	31.6242	35.3331
1214	MH01c02g0012131	5.23272	3.10304	2.92478	4.83065	4.10529	3.65602	9.3698	9.70813	7.82883
1215	MH01c02g0012141	5.59507	3.56007	2.31809	5.91008	5.60507	2.57434	6.86186	4.81585	4.93844
1216	MH01c02g0012151	128.336	61.661	82.8783	210.542	208.225	91.0168	253.889	265.145	267.882
1217	MH01c02g0012161	343.852	298.724	189.352	492.808	473.617	333.127	254.661	221.611	238.716
1218	MH01c02g0012171	15.4966	4.66512	8.0732	39.5153	43.9599	15.7716	21.0285	21.6912	13.6403
1219	MH01c02g0012181	27.8281	5.4414	18.5791	41.5779	38.9147	58.7902	17.9441	21.409	8.81734
1220	MH01c02g0012191	28.0368	31.0686	18.8696	22.0177	23.5192	36.1355	18.2058	26.0148	24.0509
1221	MH01c02g0012201	38.6001	18.9474	28.2251	100.701	98.2859	31.6146	120.161	146.56	133.917
1222	MH01c02g0012211	0.145059	0.213365	0.052537	0.304112	1.00646	0.446129	2.02278	0.693881	1.34805
1223	MH01c02g0012221	9.54157	4.57203	5.81843	22.8712	24.4867	5.60032	10.882	12.6045	12.111
1224	MH01c02g0012231	2998.02	5022.12	2025.14	1131.71	1255.06	2773.62	755.581	847.551	703.105
1225	MH01c02g0012241	6.68611	3.68031	3.93524	9.02258	8.57658	4.40582	8.26788	7.28998	6.64641
1226	MH01c02g0012251	145.113	61.74	88.6429	209.607	196.23	106.556	230.739	261.781	279.945
1227	MH01c02g0012261	54.8511	35.6953	30.8446	117.89	107.373	41.4391	150.902	139.294	150.092
1228	MH01c02g0012271	0.644413	0.189966	0.374063	6.60777	5.05159	0.704995	11.9744	11.48	10.6061
1229	MH01c02g0012281	0.8718	0.396988	1.64609	0.97357	0.696881	1.26606	1.02334	0.144388	0.436158
1230	MH01c02g0012291	15.9922	9.39208	6.99817	23.6752	20.716	17.6713	40.3296	26.1323	29.8871
1231	MH01c02g0012301	23.3778	17.8718	15.7489	43.8866	42.8686	25.7514	38.7431	31.4525	32.3865
1232	MH01c02g0012311	1.78621	1.78342	1.09364	3.48137	4.24883	1.03813	4.30759	4.25669	4.47809
1233	MH01c02g0012321	7.39975	2.44149	4.92555	38.0746	34.1233	4.53979	52.6411	52.5381	50.1102
1234	MH01c02g0012331	15.7733	13.8868	9.19151	15.2159	14.3706	13.5381	9.66862	7.85858	9.5803
1235	MH01c02g0012341	1.30983	0.735799	0.849998	2.11442	1.17385	1.09595	0.995541	1.13992	0.722514
1236	MH01c02g0012351	2.73157	0.725132	1.3395	2.96457	3.32472	0.290636	2.44177	2.26868	2.40748
1237	MH01c02g0012361	6.03514	0.736186	2.53044	14.4618	12.4146	3.22104	5.8462	4.65823	3.54064
1238	MH01c02g0012371	15.9214	5.86842	12.4347	114.837	98.7314	10.7394	146.574	136.346	156.763
1239	MH01c02g0012381	2.06535	0.795422	0.875757	1.55145	2.07327	1.7219	6.37475	5.63453	8.53248
1240	MH01c02g0012391	2.97287	1.0652	1.82657	2.63598	2.43368	2.2034	2.84748	2.43336	2.86811
1241	MH01c02g0012401	147.586	134.846	79.2265	82.4237	92.1096	99.9911	81.4706	71.6734	90.71
1242	MH01c02g0012411	27.2581	28.5818	25.0541	26.4208	26.5651	40.339	29.8156	29.4809	22.7729
1243	MH01c02g0012421	54.8707	26.3	32.8705	103.905	101.105	41.2949	135.924	114.647	117.308
1244	MH01c02g0012431	95.7003	42.6528	61.2157	92.3877	96.106	67.1478	80.6527	72.8542	91.3056
1245	MH01c02g0012441	49.6204	27.1052	31.3693	99.3415	90.7558	34.7367	127.441	142.331	138.86
1246	MH01c02g0012451	37.7577	16.7316	22.6134	41.6348	40.1443	39.3813	32.2364	32.6102	40.8327
1247	MH01c02g0012461	0.478373	0	0.102704	0.282592	0.633314	0.4332	0.961089	0.787421	0.547577
1248	MH01c02g0012471	14.688	6.08943	9.09927	20.3247	19.0645	14.2673	17.1067	17.4562	15.5855
1249	MH01c02g0012481	0.252601	0.465072	0.210505	0.470638	0.243275	0.424979	0.069361	0.311911	0.35094
1250	MH01c02g0012491	3.21273	1.49137	1.32361	4.3148	2.85823	5.33398	11.8718	5.35081	4.65562
1251	MH01c02g0012501	0.06028	0	0	0.17431	0	0.154465	3.09007	0.90751	1.46605
1252	MH01c02g0012511	36.8999	20.4864	24.3465	63.1593	63.4937	23.9699	83.3149	80.7269	71.7604
1253	MH01c02g0012521	5.96558	1.44081	8.68397	20.3359	20.1759	2.85039	24.3358	26.474	22.3577
1254	MH01c02g0012531	0.113204	0.09399	0	0	0	0	0.050517	0.054421	0
1255	MH01c02g0012541	0.73116	0.724509	0	0.332843	0.190183	0.495684	0	0.828547	0.740103
1256	MH01c02g0012551	19.6031	10.5796	13.7556	21.151	22.4559	8.2691	5.84142	4.55793	5.95941
1257	MH01c02g0012561	0.02256	0.115953	0.126815	0	0	0.215986	0	0	0.039085
1258	MH01c02g0012571	43.7809	25.2714	33.139	41.0175	36.4274	38.762	53.1443	49.616	48.5012
1259	MH01c02g0012581	39.4964	20.5807	21.4655	48.1894	41.6134	36.0773	35.7679	33.6434	28.9318
1260	MH01c02g0012591	0.365154	0.45468	0.586691	1.03428	1.04139	1.10717	0.122291	0	0
1261	MH01c02g0012601	10.0794	3.54335	3.2353	11.7299	9.82332	8.47259	4.02064	1.43474	2.09709
1262	MH01c02g0012611	0.255468	0.143164	0.166349	0.11839	0.161326	0.155872	0.105043	0.075263	0.104445
1263	MH01c02g0012621	2.73633	2.13658	2.11874	1.845	2.02255	1.63387	1.57553	1.46693	1.15156
1264	MH01c02g0012631	12.2644	6.59412	4.72225	16.704	15.2177	13.9327	49.6867	38.7814	28.1316
1265	MH01c02g0012641	0.104456	0.136684	0	0	0	0	0	0	0
1266	MH01c02g0012651	1.34607	0.962245	3.36429	0.643506	0.556023	0.891258	0.684321	0.858918	0.533414
1267	MH01c02g0012661	0	0	0	0.358221	0	1.06696	0.370925	0.470707	0
1268	MH01c02g0012671	47.0965	45.4256	30.9042	38.5058	39.8658	38.2557	42.5336	41.7701	40.2889
1269	MH01c02g0012681	29.8666	15.106	16.0117	78.2538	68.9753	17.601	115.58	112.37	113.378
1270	MH01c02g0012691	61.8228	64.5273	35.5469	59.3562	58.8867	55.1403	71.216	66.6467	66.7772
1271	MH01c02g0012701	34.1028	21.4666	20.8395	61.9973	51.1268	26.8587	75.9537	83.4056	111.898
1272	MH01c02g0012711	20.4248	10.0942	9.83489	32.3413	27.3699	21.3837	44.5479	37.5382	39.9023
1273	MH01c02g0012721	77.8449	76.3817	43.9813	42.3146	42.6581	47.1668	64.2707	56.8555	50.809
1274	MH01c02g0012731	27.0414	10.4489	14.2157	36.2935	30.465	24.733	58.6678	46.9449	46.2725
1275	MH01c02g0012741	45.9274	10.7409	17.8765	97.6151	78.3701	23.3216	18.2218	11.5031	12.3439
1276	MH01c02g0012751	56.316	25.8443	35.8604	65.6767	59.729	45.8548	74.4264	80.804	94.6807
1277	MH01c02g0012761	19.4998	3.70337	9.42131	32.9055	26.1215	15.0021	26.8094	27.4849	31.9634
1278	MH01c02g0012771	0	0	0	0.083881	0.154234	0	0	0	0
1279	MH01c02g0012781	0.064868	0	0	0.168017	0.13955	0.111359	0.154166	0.098005	0.041594
1280	MH01c02g0012791	9.57321	5.52736	7.58503	4.79514	4.85956	6.47939	5.53148	5.20534	3.71347
1281	MH01c02g0012801	3.70129	3.06502	3.00174	2.04559	2.80441	1.54942	5.00527	3.93826	3.64773
1282	MH01c02g0012811	38.6764	21.6502	22.5316	62.4124	61.8685	28.7039	87.3269	85.9346	75.2262
1283	MH01c02g0012821	911.492	1376.07	424.991	613.445	707.139	820.888	899.31	1166.53	1074.49
1284	MH01c02g0012831	261.662	402.668	122.266	197.24	212.522	234.56	279.862	342.557	311.199
1285	MH01c02g0012841	0.540015	0.739179	0.440945	0.238606	0.147214	0.077541	0.169833	0.135544	0.148931
1286	MH01c02g0012851	0	0	0	0	0	0.154103	0.154212	0	0
1287	MH01c02g0012861	0.137382	0.038926	0	0	0	0	0	0	0
1288	MH01c02g0012871	0.314128	0	0	0	0	0	0	0	0
1289	MH01c02g0012881	231.799	81.6373	257.079	114.942	129.127	61.8581	105.47	71.9811	80.3121
1290	MH01c02g0012891	81.5211	80.3016	71.4007	38.8552	49.4902	77.3164	19.8311	19.3004	18.7686
1291	MH01c02g0012901	7.44647	2.71995	6.44345	38.6929	31.6802	4.44192	62.7569	62.1664	69.6436
1292	MH01c02g0012911	1.08167	0.379936	0.739997	2.88265	3.74982	0.850604	4.86143	4.85278	5.4138
1293	MH01c02g0012921	3.50453	1.06061	1.20792	7.47368	5.91634	1.90264	8.29845	6.88201	7.20043
1294	MH01c02g0012931	1.81615	0.64323	0.430408	2.7269	1.70929	1.10457	8.34516	5.91495	6.78356
1295	MH01c02g0012941	10.1691	9.59804	7.88801	8.87863	8.93439	10.6326	8.7764	8.83571	7.53951
1296	MH01c02g0012951	0.64777	0.273119	0.369539	0.8993	0.370644	0.172458	1.16185	0.918655	0.536022
1297	MH01c02g0012961	23.294	14.7677	9.3323	16.5936	14.6921	17.1555	28.4666	22.5721	25.2908
1298	MH01c02g0012971	95.4774	42.0882	48.4158	96.2866	82.5834	48.9725	229.186	214.081	165.405
1299	MH01c02g0012981	1.0583	0	0	0	0	0	0	0	0
1300	MH01c02g0012991	0.512037	0.346811	0.145627	0.591831	0.621974	0.417405	0.095635	0.44072	0.466876
1301	MH01c02g0013001	0.154284	0.131478	0.08569	0.086862	0.129828	0.07071	0.054836	0.089142	0.035659
1302	MH01c02g0013011	0.177627	0.126802	0.069419	0.16147	0.190557	0.140868	0.287981	0.101799	0.085801
1303	MH01c02g0013021	0.239944	0.092933	0	0.263431	0.327549	0.079462	0.493343	0.206353	0.486622
1304	MH01c02g0013031	0	0	0	0.726726	0	0	0.772685	0.82993	0
1305	MH01c02g0013041	0.112549	0	0	0.781441	0.384282	0.346264	1.44974	1.37747	1.37039
1306	MH01c02g0013051	0.392467	0.168402	0.288875	0.636175	0.487662	0.56668	0.77148	0.514425	1.06952
1307	MH01c02g0013061	4.02477	1.79742	3.21956	4.66453	4.39788	5.13025	3.83504	3.26445	2.61413
1308	MH01c02g0013071	0	0	0	0.102544	0.120201	0	0	0.317997	0.143239
1309	MH01c02g0013081	0.206589	0.26248	0	0.070516	0	0.110016	0.075139	0	0
1310	MH01c02g0013091	0	0.066036	0	0	0	0	0	0	0
1311	MH01c02g0013101	0.429277	0.525423	0.623615	3.33077	2.9228	0.966914	6.14256	7.92352	7.81592
1312	MH01c02g0013111	0.860027	0.269461	0.153447	0.523284	0.503152	0.595867	0.625759	0.716444	0.359124
1313	MH01c02g0013121	0.105629	0.198644	0	0	0.359865	0.28527	0	0.205896	0.072425
1314	MH01c02g0013131	8.53679	1.49095	5.75405	10.9895	11.3036	6.25587	5.49939	5.38789	3.66708
1315	MH01c02g0013141	0.349902	1.10875	0	1.76045	0.821018	0.510589	1.69402	1.60562	1.03366
1316	MH01c02g0013151	4.98865	0.963703	4.56065	12.8366	10.8723	4.70027	9.14165	6.59827	6.22971
1317	MH01c02g0013161	224.019	165.182	186.593	210.507	227.366	244.071	53.6368	62.9586	65.0201
1318	MH01c02g0013171	6.34791	4.22597	2.12031	6.59789	5.66266	3.83383	13.697	0	12.6778
1319	MH01c02g0013181	15.096	7.32257	7.33287	25.0253	19.4327	11.4913	66.3536	61.404	65.6693
1320	MH01c02g0013191	81.2339	56.0792	37.4448	119.274	108.886	92.9488	118.912	119.126	112.6
1321	MH01c02g0013201	2.58828	1.69392	2.47461	3.85433	3.78047	3.06852	7.92263	7.21903	7.04368
1322	MH01c02g0013211	16.4488	3.1821	11.1247	58.5565	51.6041	7.60966	70.6356	63.2442	70.1681
1323	MH01c02g0013221	1215.13	1334.77	425.057	452.527	459.869	726.431	99.2111	78.0762	64.3609
1324	MH01c02g0013231	11.5834	4.31083	11.2301	42.769	33.9013	7.78998	50.2315	49.4793	55.3234
1325	MH01c02g0013241	1.6632	1.52662	1.50599	0.807308	1.29362	1.13327	0.993398	1.11822	0.486666
1326	MH01c02g0013251	43.0956	15.1838	16.996	90.2401	66.8321	69.718	14.5424	10.5704	9.35836
1327	MH01c02g0013261	5.23025	1.82305	9.07501	19.4809	16.5304	6.39373	7.93018	9.5753	6.13629
1328	MH01c02g0013271	9.13987	4.34332	4.4564	17.8768	16.3425	7.05579	9.29014	7.24082	10.5245
1329	MH01c02g0013281	8.06993	4.02959	5.76603	14.579	11.9441	4.29736	21.6831	19.2996	24.4378
1330	MH01c02g0013291	17.3939	3.57668	9.82135	35.945	30.7746	15.783	59.5396	54.2187	60.3805
1331	MH01c02g0013301	0.351566	0.225726	0.287942	0.486993	0.902331	0.133083	1.10802	1.07728	0.757646
1332	MH01c02g0013311	64.0583	48.6527	29.7458	45.7596	47.227	45.1085	26.3084	25.8107	25.6225
1333	MH01c02g0013321	371.945	276.537	268.174	300.701	327.524	351.074	149.944	176.545	190.375
1334	MH01c02g0013331	12.1116	8.80595	7.99117	7.27453	7.02427	6.17161	5.27142	5.64868	6.31839
1335	MH01c02g0013341	21.9196	20.9287	10.1719	18.728	20.6913	16.2021	20.2644	19.3808	18.6154
1336	MH01c02g0013351	55.8663	36.3859	29.624	77.8251	72.3991	63.8564	101.863	91.798	90.91
1337	MH01c02g0013361	38.6287	23.4964	27.6269	39.8768	44.8312	30.2418	51.7773	44.7869	50.9429
1338	MH01c02g0013371	30.8114	21.9349	20.4321	34.7058	33.4289	19.4326	42.2054	33.5672	36.4911
1339	MH01c02g0013381	0.096786	0	0	0.07443	0	0	0	0	0.160188
1340	MH01c02g0013391	0.047153	0	0.108017	0.114985	0.214371	0	0.39424	0.366358	0.059834
1341	MH01c02g0013401	0.249589	0.578238	0.0599	0.275198	0.097192	0	0.621609	0.3122	0.233276
1342	MH01c02g0013411	0.459748	0.490795	0.420914	0.188582	0.571932	0.983625	1.47032	0.692509	1.96526
1343	MH01c02g0013421	1.80995	1.69292	1.03921	2.12991	1.70606	2.19895	9.81954	10.9833	8.32489
1344	MH01c02g0013431	461.118	165.045	166.855	417.011	320.943	277.059	262.083	113.572	78.4695
1345	MH01c02g0013441	307.169	283.67	156.577	522.965	553.781	327.187	578.024	531.196	545.448
1346	MH01c02g0013451	65.2617	66.0465	44.4386	85.1845	82.8391	82.3614	128.884	119.238	132.143
1347	MH01c02g0013461	37.1665	10.5695	30.4961	105.569	104.164	30.8432	140.988	136.333	140.071
1348	MH01c02g0013471	16.5029	10.0241	8.06011	19.6106	17.865	8.4857	24.1167	20.4925	19.7284
1349	MH01c02g0013481	8.80557	3.31252	5.6885	13.0993	13.142	6.77808	15.4229	15.3141	14.6536
1350	MH01c02g0013491	3.80323	0.822876	2.06151	6.18099	4.81555	1.77185	5.82597	5.87992	5.73172
1351	MH01c02g0013501	130.577	75.242	61.8564	104.811	122.345	82.7546	97.7774	91.4168	85.8564
1352	MH01c02g0013511	17.7405	6.49441	12.4159	25.4865	20.7776	13.4654	23.7406	18.7541	19.6921
1353	MH01c02g0013521	128.462	116.308	69.7063	231.937	215.332	243.016	635.174	478.543	381.044
1354	MH01c02g0013531	5.64948	1.50672	3.15082	27.0801	23.6064	5.5972	15.5655	12.3087	11.6605
1355	MH01c02g0013541	5.37525	2.79022	3.43558	8.84534	7.70804	4.70969	11.4071	10.1641	10.2848
1356	MH01c02g0013551	14.9157	8.99873	9.21942	10.7251	9.1353	10.3986	11.8771	11.6173	11.3135
1357	MH01c02g0013561	51.8322	28.6357	19.9032	36.8861	34.1539	19.8229	41.0761	42.5258	48.8128
1358	MH01c02g0013571	301.824	321.19	209.384	134.589	132.242	247.984	69.192	64.1186	50.0008
1359	MH01c02g0013581	46.0674	21.5094	25.0047	42.8254	53.9322	32.3646	19.3387	14.8441	17.8843
1360	MH01c02g0013591	468.444	365.975	298.424	401.673	419.299	428.222	234.343	274.656	321.497
1361	MH01c02g0013601	49.1049	47.7692	18.9911	46.8086	43.2643	38.2329	40.4205	42.5757	36.3431
1362	MH01c02g0013611	106.244	42.4089	61.4876	170.898	150.252	76.1646	176.917	167.228	159.242
1363	MH01c02g0013621	86.6131	28.753	52.6426	123.669	110.947	70.3829	155.994	162.957	155.398
1364	MH01c02g0013631	1.609	0.034697	3.478	13.9922	9.5113	0.955755	18.6895	18.4333	21.0525
1365	MH01c02g0013641	19.5369	4.96373	18.8916	80.0493	69.1685	12.633	112.688	115.808	125.048
1366	MH01c02g0013651	39.2455	28.4178	19.9658	48.8359	47.5857	46.268	90.0408	84.9754	88.7455
1367	MH01c02g0013661	61.5874	31.5372	31.6591	79.2374	78.1579	46.2069	67.7089	55.5677	63.3941
1368	MH01c02g0013671	14.2051	7.86862	6.19729	17.4608	14.9771	13.3295	35.1665	27.0921	26.7486
1369	MH01c02g0013681	4.25223	0.716302	4.91295	13.9641	7.89102	5.41656	23.8631	15.7504	18.1662
1370	MH01c02g0013691	2.94691	1.97707	3.32119	9.29695	6.57454	4.77868	21.2035	18.0357	16.5384
1371	MH01c02g0013701	77.7998	36.8788	54.8818	69.1807	61.9515	59.7781	99.7787	86.2729	72.301
1372	MH01c02g0013711	168.723	179.749	98.3777	112.164	112.96	111.603	165.642	181.739	125.793
1373	MH01c02g0013721	0.09783	0	0	0.008368	0	0	0	0	0
1374	MH01c02g0013731	18.1317	8.85396	9.44103	28.2606	24.7156	13.7387	62.6838	46.7154	46.3928
1375	MH01c02g0013741	68.4442	61.7454	45.5677	45.644	45.8274	38.3286	35.7224	32.2589	32.9267
1376	MH01c02g0013751	256.519	114.342	147.175	248.061	234.278	205.393	113.909	121.736	114.249
1377	MH01c02g0013761	10.8673	5.2723	7.82896	24.8632	23.9568	13.5302	20.9119	23.307	23.5121
1378	MH01c02g0013771	1.16964	0.512443	0.974871	0.523003	0.195747	0.200266	0.226507	0.627609	0.129637
1379	MH01c02g0013781	0.221103	0.334076	0	0.367451	0.250334	0.350989	2.88385	1.97416	1.32473
1380	MH01c02g0013791	121.436	63.4841	73.9125	196.489	187.452	118.024	226.865	239.341	261.406
1381	MH01c02g0013801	18.0634	10.3083	14.561	59.3863	59.7605	12.8309	83.7948	73.2605	80.1941
1382	MH01c02g0013811	106.117	29.8757	96.6428	127.146	123.602	108.325	111.182	114.671	106.988
1383	MH01c02g0013821	64.7856	61.9051	46.1317	50.725	50.606	59.6318	50.2412	41.5575	37.3767
1384	MH01c02g0013831	14.4778	6.21676	8.86991	40.9936	37.1086	10.0226	64.4167	62.0992	65.7675
1385	MH01c02g0013841	0.045634	0.057044	0	0.282669	0.442467	0.150898	0.747397	0.023963	0.829615
1386	MH01c02g0013851	0.598454	0	0	0.909012	0.400216	0.997023	1.72996	0	1.40359
1387	MH01c02g0013861	0.631648	0	0.697252	0.595919	0	0.371282	2.38476	1.55974	1.18301
1388	MH01c02g0013871	0.713436	0.127802	0.816512	0.765655	1.0315	0.168736	0.384614	0.108278	0.178069
1389	MH01c02g0013881	10.0874	6.73286	10.6563	15.9749	12.7159	8.96977	5.4883	5.8226	6.13448
1390	MH01c02g0013891	39.4382	16.3277	20.9858	85.0563	67.8522	37.5155	107.345	102.413	128.006
1391	MH01c02g0013901	109.7	43.0976	53.1992	235.752	210.759	74.8543	230.413	233.556	296.938
1392	MH01c02g0013911	1672.36	1953.08	709.987	2075.32	2088.53	1746.29	762.829	655.071	587.214
1393	MH01c02g0013921	271.869	230.331	147.107	202.691	218.055	198.393	177.102	173.889	167.974
1394	MH01c02g0013931	442.028	317.375	192.494	449.882	423.318	497.549	234.255	208.317	210.438
1395	MH01c02g0013941	5.85114	2.85901	4.84662	10.4779	8.19692	4.1632	10.8003	12.4972	11.3096
1396	MH01c02g0013951	12.8738	2.80409	16.2256	35.4164	30.5759	8.06451	48.967	54.2074	44.3392
1397	MH01c02g0013961	3.4122	0.942198	2.82856	20.0046	16.3211	2.52848	25.7361	26.0638	26.4167
1398	MH01c02g0013971	0	0.272804	0	0.085631	0.064835	0	0.49399	0.242292	0.225903
1399	MH01c02g0013981	158.945	122.268	75.6195	154.562	148.683	182.114	138.849	139.658	148.349
1400	MH01c02g0013991	6.36607	4.07477	0.747758	8.00654	7.71153	6.32865	6.65768	4.08898	4.51915
1401	MH01c02g0014001	13.1273	7.59063	8.46542	28.4342	24.0855	9.34065	71.5869	52.5849	50.8003
1402	MH01c02g0014011	23.8794	31.4646	18.5863	14.0624	12.4091	22.5061	17.7211	14.7809	14.7035
1403	MH01c02g0014021	10.2285	3.6913	4.40732	15.9886	13.1342	9.51596	19.4499	16.0819	15.2428
1404	MH01c02g0014031	2.39846	2.19568	1.27501	1.61924	1.38848	1.73362	6.9291	5.69566	8.13793
1405	MH01c02g0014041	1.28664	0.810883	0.693184	1.96002	1.68657	1.18577	6.09195	4.99754	4.6469
1406	MH01c02g0014051	1.83304	1.62745	0.703908	2.02491	2.12643	0.517138	6.84492	5.54814	8.68006
1407	MH01c02g0014061	26.5034	10.2414	14.8269	33.1151	30.3689	19.3154	53.7479	46.1924	56.7192
1408	MH01c02g0014071	29.7979	20.2019	18.6178	35.0977	29.9656	24.7279	52.1156	50.1705	49.7706
1409	MH01c02g0014081	46.4308	38.0722	35.4321	43.0199	49.8414	29.4343	43.4084	48.294	43.3659
1410	MH01c02g0014091	72.7626	52.4421	33.6137	62.5573	58.807	69.2385	78.8086	65.967	76.0677
1411	MH01c02g0014101	7.56153	5.36587	4.65015	13.6577	11.6978	10.0642	30.4963	31.7961	31.0719
1412	MH01c02g0014111	11.6405	5.93609	5.72996	23.8097	24.4904	9.32878	49.2333	52.6128	52.6849
1413	MH01c02g0014121	20.682	11.2078	8.23221	22.2476	23.0619	22.6694	26.1374	24.5458	22.7304
1414	MH01c02g0014131	2.19031	1.09254	1.17654	8.24539	7.16365	2.60597	5.05142	4.38728	3.23294
1415	MH01c02g0014141	504.227	199.11	341.083	576.379	586.75	454.878	521.026	510.891	399.491
1416	MH01c02g0014151	23.2409	10.4378	14.6406	24.6192	27.4793	23.5197	18.1715	16.8597	19.4938
1417	MH01c02g0014161	9.72423	4.47803	5.08995	9.68654	8.61119	6.82745	21.3539	19.986	14.8429
1418	MH01c02g0014171	126.656	65.9988	88.7733	163.787	157.493	95.634	199.266	200.406	193.057
1419	MH01c02g0014181	47.0814	4.69854	48.0541	102.004	89.1737	43.4814	140.348	139.611	150.702
1420	MH01c02g0014191	28.4207	22.1433	14.6202	39.3231	32.0534	19.6759	38.0819	29.3714	27.8403
1421	MH01c02g0014201	4.31581	2.52742	2.87423	4.38396	4.09229	5.00611	11.4331	9.21942	7.88771
1422	MH01c02g0014211	0	0	0	0	0	0	0.760017	0	0.389264
1423	MH01c02g0014221	0.063476	0	0	0	0	0	0	0	0.405493
1424	MH01c02g0014231	74.5372	48.4381	41.7217	98.2488	100.851	60.1963	99.3543	97.4622	104.673
1425	MH01c02g0014241	1.50903	0.821957	0.696678	1.49266	3.06546	0.342428	1.07868	0.439053	1.13276
1426	MH01c02g0014251	18.1602	10.6095	9.38379	13.2274	15.042	9.43474	13.4767	12.0903	11.4083
1427	MH01c02g0014261	57.0316	23.2958	38.05	86.4545	82.5187	44.8945	92.5111	87.9749	87.3986
1428	MH01c02g0014271	157.702	104.071	80.7083	202.484	196.216	135.771	202.581	180.819	188.511
1429	MH01c02g0014281	2.53126	5.22958	2.45375	2.14814	2.7751	5.08164	7.37122	8.04997	5.03789
1430	MH01c02g0014291	24.2184	26.3622	17.0088	15.6121	25.481	30.7477	48.31	44.0608	34.182
1431	MH01c02g0014301	1.30074	1.26952	0.92676	1.37039	1.3767	0.9003	4.78159	4.14441	6.25049
1432	MH01c02g0014311	0.514249	0.413589	0.302469	1.63595	1.08562	0.437677	3.12612	2.40609	4.96673
1433	MH01c02g0014321	12.101	3.72916	11.0768	68.4067	64.002	9.74334	204.363	241.87	343.121
1434	MH01c02g0014331	23.0977	13.9974	10.5564	37.1556	41.9712	12.4961	79.6847	66.9757	77.7196
1435	MH01c02g0014341	10.2252	2.62219	4.29725	18.129	17.0024	10.9068	14.9645	11.2451	13.4702
1436	MH01c02g0014351	23.1996	8.66873	15.3445	14.4021	15.9119	16.2655	12.7442	15.0326	9.8232
1437	MH01c02g0014361	101.788	110.335	75.7754	63.0932	69.81	101.931	49.432	53.5782	44.4315
1438	MH01c02g0014371	5.68988	2.6564	3.25378	8.83351	6.97015	5.01858	21.5865	18.2424	17.8797
1439	MH01c02g0014381	1.26585	0	0	0.475166	0.763168	0.4134	0	0.545114	0.408599
1440	MH01c02g0014391	5.45155	3.58399	3.01119	16.9158	15.5773	7.3161	22.0093	19.1865	14.7718
1441	MH01c02g0014401	2.25971	0.57116	1.57049	5.50829	4.8454	2.68395	17.0476	14.348	15.0527
1442	MH01c02g0014411	170.05	137.081	231.239	137.306	148.119	219.299	20.7973	29.2332	32.1415
1443	MH01c02g0014421	9.08077	6.07587	7.47284	9.36209	10.5653	7.10659	6.04882	6.36359	5.49359
1444	MH01c02g0014431	6.86504	2.54041	4.04142	6.9074	7.70816	6.57474	10.9039	6.93713	8.10199
1445	MH01c02g0014441	6.77841	4.62536	3.92132	8.37858	8.4007	6.21641	10.7593	7.73011	7.94417
1446	MH01c02g0014451	9.58776	9.52687	3.74366	10.8769	9.55286	12.6283	18.4525	19.8148	19.8019
1447	MH01c02g0014461	0.994351	0	0	0.835849	1.65752	1.4873	1.1346	1.26979	1.29813
1448	MH01c02g0014471	3.66581	2.02694	1.13847	2.88639	2.63103	1.46215	4.27507	3.5308	3.02327
1449	MH01c02g0014481	15.1346	10.9052	9.39361	17.6979	17.9793	14.3431	30.9011	33.1233	37.0531
1450	MH01c02g0014491	5.36161	2.04367	4.46615	22.6967	20.8319	3.69202	43.0017	39.3225	41.0072
1451	MH01c02g0014501	139.112	31.8339	87.92	292.568	287.392	100.76	413.449	432.326	451.983
1452	MH01c02g0014511	15.9201	4.26172	8.48173	41.8311	37.8329	9.40932	47.564	45.5276	43.3119
1453	MH01c02g0014521	16.6616	5.6267	19.6549	44.2082	40.3485	11.747	74.2173	65.2352	72.6935
1454	MH01c02g0014531	45.0192	35.2861	29.999	55.0372	55.5615	36.157	59.5413	57.8397	67.3743
1455	MH01c02g0014541	17.0004	12.6972	9.43465	18.1434	19.7707	12.0212	38.6281	35.1275	32.1644
1456	MH01c02g0014551	0.942328	0.33371	0.601682	1.07586	0.900086	1.14257	2.07305	1.39964	1.37923
1457	MH01c02g0014561	10.6886	3.43906	4.04285	11.5334	11.6662	6.0502	17.379	16.2405	12.5551
1458	MH01c02g0014571	26.2663	9.38527	17.5855	75.3659	66.1212	21.2037	59.1389	61.4429	59.2795
1459	MH01c02g0014581	1279.16	1098.48	800.439	1351.81	1178.97	1271.23	4303.48	4114.3	3274.24
1460	MH01c02g0014591	4.16436	4.42775	2.95487	4.32072	3.79544	4.79849	19.5229	14.9001	12.6561
1461	MH01c02g0014601	43.7199	19.9951	20.5109	63.2206	60.0819	73.534	709.565	566.847	556.497
1462	MH01c02g0014611	46.2027	33.0645	23.9159	56.1759	48.4179	34.7781	82.5015	68.8866	70.844
1463	MH01c02g0014621	5.53679	2.54048	4.05271	5.5543	6.41296	3.59233	5.5803	4.04543	3.99803
1464	MH01c02g0014631	0.241718	0.066857	0	0.090859	0.077339	0.292803	0.639214	0.208442	0.386763
1465	MH01c02g0014641	5.79921	2.28773	4.45223	22.1309	20.021	3.33493	33.1331	28.5783	30.9707
1466	MH01c02g0014651	225.943	70.5868	97.1686	437.521	388.147	191.693	182.512	150.672	137.928
1467	MH01c02g0014661	1.21614	1.42941	0.388579	1.05354	1.46706	0.494423	0.831218	0.185075	1.16049
1468	MH01c02g0014671	2.68449	1.00662	0.840106	3.25268	3.40973	2.75253	4.16836	3.90247	4.0149
1469	MH01c02g0014681	21.1598	4.60048	12.9349	50.7996	46.8844	14.5139	67.7016	66.4861	69.367
1470	MH01c02g0014691	36.9215	34.8802	26.8638	29.5323	29.635	32.7007	29.4805	29.5619	26.5563
1471	MH01c02g0014701	19.3664	9.88753	22.2239	15.0928	14.6076	18.0974	19.226	22.1122	19.5634
1472	MH01c02g0014711	27.519	6.63363	12.3005	60.8367	54.8172	15.4728	88.959	80.9828	93.422
1473	MH01c02g0014721	42.8348	20.0839	32.111	70.2155	60.9367	38.8153	97.8248	99.4769	99.9107
1474	MH01c02g0014731	47.5568	51.2759	18.4823	34.6816	30.4455	27.3752	50.1892	48.2341	55.8212
1475	MH01c02g0014741	54.7533	44.8751	30.0662	112.795	96.9582	38.2969	99.1627	99.5986	102.853
1476	MH01c02g0014751	9.72348	3.66693	8.88326	31.8429	30.0453	7.80128	33.3899	33.1939	33.7512
1477	MH01c02g0014761	203.843	146.83	172.743	166.052	190.719	146.7	130.606	177.544	199.91
1478	MH01c02g0014771	116.244	53.3093	86.5796	297.273	321.108	143.314	167.722	209.127	189.905
1479	MH01c02g0014781	11.7778	6.78835	3.94704	7.74323	10.2661	10.5387	8.89004	8.56559	10.7596
1480	MH01c02g0014791	155.585	31.8226	91.4128	507.24	534.459	208.393	510.665	498.371	379.883
1481	MH01c02g0014801	0.596772	0.909539	0.552055	2.17756	2.17666	1.4917	7.87733	7.66031	10.7748
1482	MH01c02g0014811	172.851	56.1798	115.179	355.099	338.074	163.465	273.348	276.986	337.286
1483	MH01c02g0014821	26.279	10.3074	18.1965	58.689	53.8582	26.9979	49.3121	51.4671	53.6698
1484	MH01c02g0014831	1.91526	2.14063	1.2723	2.14113	1.88442	1.91961	4.7785	3.31398	3.24332
1485	MH01c02g0014841	2.18129	1.44865	1.22128	4.2023	4.15176	2.37301	5.7052	4.12211	4.04462
1486	MH01c02g0014851	0	0.328186	0.294754	0.302665	0.596351	0.229557	0.313068	0	0
1487	MH01c02g0014861	5.35246	3.05781	1.26549	6.3348	5.11213	5.01392	6.63537	7.40431	5.67646
1488	MH01c02g0014871	1.2105	0.697667	0.190083	0.601171	0.745319	0.662264	3.01993	2.32834	2.56542
1489	MH01c02g0014881	0.645563	0.667467	0.394578	0.595631	0.559139	0	2.57103	1.56533	1.98025
1490	MH01c02g0014891	55.7315	22.7008	25.4237	22.074	20.0599	13.1134	15.7975	16.7969	12.8866
1491	MH01c02g0014901	56.254	38.2851	28.8879	33.5393	31.2993	44.6739	21.235	14.7037	14.8936
1492	MH01c02g0014911	18.8316	16.7842	11.703	27.9469	20.3344	18.1953	26.9124	23.0613	23.7796
1493	MH01c02g0014921	85.9117	39.2473	39.5618	142.809	126.185	70.6467	160.1	145.487	158.936
1494	MH01c02g0014931	17.047	10.2291	7.5724	19.3493	15.7617	14.3992	23.3485	19.7484	19.6153
1495	MH01c02g0014941	428.619	628.864	292.634	162.626	216.776	399.225	106.168	127.382	115.733
1496	MH01c02g0014951	37.3952	12.3435	18.3624	65.0006	64.1796	22.4782	122.638	97.1662	83.4969
1497	MH01c02g0014961	1.62832	0.498932	0.859656	0.981506	1.38789	0.434454	2.29348	1.05105	1.38687
1498	MH01c02g0014971	36.3412	17.4912	18.2964	27.3557	24.9069	20.0598	36.0251	23.1565	24.9486
1499	MH01c02g0014981	7.64445	4.43879	6.00831	12.1279	12.4732	4.99786	19.7687	16.6055	16.1218
1500	MH01c02g0014991	3.61428	1.39553	2.79922	5.67562	5.49133	1.7948	6.28606	5.61258	5.37003
1501	MH01c02g0015001	47.0262	42.0782	27.9425	61.7666	69.109	29.3223	44.6865	43.1637	44.2535
1502	MH01c02g0015011	70.3482	47.261	43.5934	86.1616	83.2091	51.0884	98.3439	95.2658	103.921
1503	MH01c02g0015021	50.9061	39.9347	37.9788	65.3978	55.8933	61.7999	84.6403	80.3863	73.2488
1504	MH01c02g0015031	36.7003	14.0359	17.3876	53.389	49.7561	37.6004	81.5687	71.4456	63.3959
1505	MH01c02g0015041	130.127	70.9771	95.0161	159.977	159.904	114.674	129.309	122.563	115.97
1506	MH01c02g0015051	9.05872	7.03518	8.22653	9.47083	9.03159	3.69759	8.47543	8.83876	8.01445
1507	MH01c02g0015061	7.61663	6.55426	4.78216	6.64578	6.79679	4.69664	11.2053	7.91271	8.25558
1508	MH01c02g0015071	23.8206	8.65073	24.827	66.6451	59.1241	17.8133	63.9115	67.8843	66.5831
1509	MH01c02g0015081	167.374	78.0153	111.404	269.078	287.511	97.4853	303.958	308.255	326.629
1510	MH01c02g0015091	8.15109	3.87893	3.04013	10.9436	9.79532	3.70756	19.2269	14.2002	13.7978
1511	MH01c02g0015101	71.5719	33.6555	44.3156	109.951	97.7486	53.2813	14.1623	11.8953	14.5241
1512	MH01c02g0015111	11.8054	4.87765	6.76602	23.4429	19.3658	8.89689	8.59811	6.76277	6.81991
1513	MH01c02g0015121	349.587	337.33	300.919	384.72	467.414	484.86	38.5629	60.046	44.3788
1514	MH01c02g0015131	10.3702	12.0576	6.92174	3.51992	4.67394	2.90389	5.75044	5.16793	2.70715
1515	MH01c02g0015141	1.38576	1.15832	0.451717	2.95374	2.5028	1.24404	9.74734	6.83935	6.76352
1516	MH01c02g0015151	18.0918	9.07433	7.93402	15.8605	11.4517	18.476	26.511	25.6727	17.598
1517	MH01c02g0015161	7.27795	4.59888	3.73699	6.20087	6.11878	4.24765	6.75723	4.15956	5.40863
1518	MH01c02g0015171	3.42078	0.876365	1.62078	17.9974	15.2894	2.58086	13.5485	11.4636	11.1482
1519	MH01c02g0015181	0.504861	0	0	0	0	0	0.301334	2.36706	1.03677
1520	MH01c02g0015191	0.156819	0	0	0.108889	0	0	0	0	0.308679
1521	MH01c02g0015201	0.062478	0.06383	0	0.116842	0.10935	0	0.385049	0.38582	0.240214
1522	MH01c02g0015211	17.7863	8.16531	11.7977	28.5317	25.7076	16.4901	88.9454	85.2603	89.8523
1523	MH01c02g0015221	8.08649	7.43224	4.6457	6.03888	6.62269	7.11716	17.1437	13.9639	13.3037
1524	MH01c02g0015231	195.023	239.142	105.489	115.022	115.113	141.434	110.792	112.322	105.269
1525	MH01c02g0015241	3.77372	1.17018	2.66887	16.6449	16.3904	1.75761	44.4935	40.3722	41.1397
1526	MH01c02g0015251	276.563	181.893	155.83	303.507	296.873	288.602	397.421	386.119	387.89
1527	MH01c02g0015261	10.4937	2.54386	6.77759	19.0647	20.262	11.956	33.3955	26.0063	28.6141
1528	MH01c02g0015271	8.50328	5.30309	6.29845	9.03219	6.80621	8.61357	13.2108	10.9912	8.65295
1529	MH01c02g0015281	21.6481	9.73616	14.4678	40.4938	38.8355	14.7406	60.9553	50.8026	61.2981
1530	MH01c02g0015291	4.95327	2.16833	3.08057	9.7955	7.66	2.67256	7.53235	7.35133	9.12802
1531	MH01c02g0015301	11.1518	5.13006	5.34256	10.0102	9.90639	7.82563	14.4209	13.7624	14.4036
1532	MH01c02g0015311	120.337	90.3345	74.3987	85.3408	86.9081	67.9986	50.8345	36.1148	32.5116
1533	MH01c02g0015321	40.6043	21.8968	20.5009	29.6239	30.2993	30.2618	27.4061	19.2276	18.0607
1534	MH01c02g0015331	0.3691	0	0	0	0	0	0.530742	0	0.155453
1535	MH01c02g0015341	1.91732	0.697896	1.42024	3.27689	3.6045	1.0041	23.4376	16.5526	12.121
1536	MH01c02g0015351	0.442164	0.286435	0	0	0	0.216018	0	0	0
1537	MH01c02g0015361	52.9286	15.1944	28.3951	105.347	123.786	51.8935	46.102	38.1101	30.2454
1538	MH01c02g0015371	239.348	136.705	136.722	190.916	194.799	165.463	113.133	104.291	86.5404
1539	MH01c02g0015381	5.60304	1.94647	4.1368	20.7051	19.4547	5.65958	16.8487	14.5974	12.7693
1540	MH01c02g0015391	1202.91	1438.03	893.735	891.766	1018.32	1078.33	552.889	636.455	541.46
1541	MH01c02g0015401	41.5311	22.8801	24.3523	55.1992	48.6234	54.4695	73.1745	72.8875	71.4223
1542	MH01c02g0015411	12.3182	6.03288	6.29596	23.0454	21.405	15.4642	73.9995	106.094	90.4717
1543	MH01c02g0015421	55.8881	25.7443	50.1603	27.3949	26.5562	15.3039	40.5792	22.4739	12.3531
1544	MH01c02g0015431	0.114699	0	0	0	0	0.108171	0	0	0
1545	MH01c02g0015441	14.0889	8.83163	8.53974	17.8253	18.2401	9.71968	25.947	22.2815	25.149
1546	MH01c02g0015451	34.8012	17.6496	19.3475	79.307	76.3986	23.8839	99.2889	89.0751	92.7483
1547	MH01c02g0015461	306.967	264.128	189.41	175.787	169.931	332.271	91.3367	95.8229	86.4041
1548	MH01c02g0015471	35.5476	18.6864	18.4872	21.3479	25.4493	18.0945	21.5074	17.9756	13.9433
1549	MH01c02g0015481	14.8224	4.43361	11.6594	21.2677	19.6791	8.78112	27.679	27.7895	28.6202
1550	MH01c02g0015491	63.679	24.9358	40.9005	76.3315	74.0452	31.5907	107.997	89.0978	106.89
1551	MH01c02g0015501	1.66767	0.643298	0.953133	5.94815	4.43249	2.2718	5.60633	5.99983	4.93544
1552	MH01c02g0015511	15.2475	17.5963	11.0281	22.6063	21.1055	17.1962	19.4748	19.644	21.1005
1553	MH01c02g0015521	109.596	103.676	58.3167	89.3562	96.7364	86.9687	92.2117	77.8923	89.7756
1554	MH01c02g0015531	7.27371	3.99739	4.53715	7.14655	6.73651	7.65477	15.2032	11.4365	8.75943
1555	MH01c02g0015541	5.05728	1.84635	4.18158	7.03898	5.81435	7.77807	17.2556	11.7195	13.5179
1556	MH01c02g0015551	22.343	9.32288	11.4925	16.7227	15.4231	13.6411	13.1876	10.1097	11.404
1557	MH01c02g0015561	29.3697	13.6023	14.9428	44.5235	37.877	24.3863	52.2828	43.8162	53.6867
1558	MH01c02g0015571	38.3769	11.2843	14.3768	66.8473	56.1455	26.1665	80.57	62.2534	60.6801
1559	MH01c02g0015581	19.4851	6.56864	9.71087	36.1517	24.4678	13.2249	51.6513	31.848	35.7811
1560	MH01c02g0015591	421.964	442.788	255.147	276.746	373.969	312.766	226.728	224.146	211.757
1561	MH01c02g0015601	0.810346	0.079621	0.480994	1.4236	1.66873	0.580308	1.75348	1.42839	1.47384
1562	MH01c02g0015611	9.35724	1.95919	5.06249	15.1936	11.8937	9.80238	9.95778	3.664	3.67163
1563	MH01c02g0015621	25.9656	10.5966	15.7406	51.9933	45.6738	20.1101	75.8278	72.0771	69.2135
1564	MH01c02g0015631	19.2322	6.21683	13.1163	41.575	39.7287	11.4581	61.7746	60.9514	58.6275
1565	MH01c02g0015641	6.33666	3.60412	4.04525	8.28041	8.21505	3.23641	12.0461	11.2268	9.56395
1566	MH01c02g0015651	4.87674	1.05544	3.65717	15.6965	12.43	1.683	17.3223	15.8381	14.8718
1567	MH01c02g0015661	1.79277	0.67452	1.04555	1.30469	1.09282	1.10452	3.07207	2.03063	3.05087
1568	MH01c02g0015671	93.5607	18.0409	60.9994	291.515	272.009	103.702	281.088	270.456	284.812
1569	MH01c02g0015681	172.899	89.9317	79.6374	417.332	371.043	165.382	405.457	405.534	361.862
1570	MH01c02g0015691	30.5706	11.3262	15.8102	49.4883	46.0925	17.9795	37.0768	36.1124	35.326
1571	MH01c02g0015701	0.189663	0	0.137873	0.135093	0	0	0.198671	0.242715	0
1572	MH01c02g0015711	14.3155	9.57431	8.34239	17.8012	17.9206	8.04175	20.9203	16.8863	18.6394
1573	MH01c02g0015721	8.67859	3.00213	3.58688	14.9798	13.7994	5.1765	19.456	16.7538	16.6378
1574	MH01c02g0015731	1.72836	1.15487	0.480612	2.63812	1.92698	1.10809	2.02285	1.96809	1.49285
1575	MH01c02g0015741	1.57133	1.36939	1.52237	2.32991	2.52595	1.37305	4.6943	2.77969	4.76848
1576	MH01c02g0015751	42.0263	17.0046	20.7519	82.1295	68.1271	26.314	109.316	107.749	116.978
1577	MH01c02g0015761	374.527	348.728	213.51	439.953	434.532	531.123	425.525	387.24	334.409
1578	MH01c02g0015771	15.3407	15.4416	10.3166	18.0091	18.1876	21.1876	78.7885	82.4421	74.559
1579	MH01c02g0015781	4.87732	2.10924	4.18206	4.62116	2.14863	3.14432	16.7795	16.6459	13.9235
1580	MH01c02g0015791	92.7288	29.1871	73.2052	244.383	233.335	99.6705	227.119	232.713	221.943
1581	MH01c02g0015801	15.5449	3.8401	10.736	79.9913	75.1887	10.9361	145.255	130.469	156.292
1582	MH01c02g0015811	22.3551	4.75509	10.131	42.8963	41.3912	13.9374	59.609	45.049	47.2926
1583	MH01c02g0015821	149.621	138.515	88.8632	123.592	127.794	148.788	79.406	77.7169	88.7557
1584	MH01c02g0015831	76.3508	66.0865	51.0598	60.6631	60.1771	61.1582	58.0572	55.3941	44.3862
1585	MH01c02g0015841	42.478	35.6698	31.9287	39.8717	34.4467	61.6801	28.6906	23.4923	26.2707
1586	MH01c02g0015851	7.59781	2.26878	4.85975	16.2863	14.2787	7.29471	16.0877	14.4247	13.9189
1587	MH01c02g0015861	16.2646	12.6653	16.0988	12.8975	14.6423	11.8247	26.7978	16.8758	22.0252
1588	MH01c02g0015871	76.2737	51.7652	70.3665	47.3271	52.8395	96.1322	25.4735	22.2524	19.0682
1589	MH01c02g0015881	6.15842	2.7712	5.12508	24.0465	21.526	6.40611	23.1273	25.2901	22.3363
1590	MH01c02g0015891	174.966	81.7534	87.5146	273.996	243.369	144.774	241.855	222.689	278.336
1591	MH01c02g0015901	44.7099	13.4142	21.2292	66.2281	63.1082	46.5101	65.9586	65.7199	55.7073
1592	MH01c02g0015911	7.93712	0.489435	10.4374	18.5215	18.7325	11.4565	22.7228	20.3854	22.7416
1593	MH01c02g0015921	11.9022	6.40107	4.94545	14.3913	11.7503	11.4487	17.4632	12.948	14.7124
1594	MH01c02g0015931	54.2657	31.3684	35.795	45.0343	44.6524	44.2658	90.287	88.0764	95.3422
1595	MH01c02g0015941	30.4504	25.1678	16.3302	39.1803	39.6425	22.0713	107.124	102.068	124.457
1596	MH01c02g0015951	2.5938	2.2918	3.13248	9.97655	7.79912	1.83864	17.162	16.0654	19.7525
1597	MH01c02g0015961	31.0769	11.8402	24.2	80.2044	83.8972	18.0345	122.136	133.961	137.511
1598	MH01c02g0015971	0.896493	0	0.361296	1.12417	0.814771	0.306703	0	0	0
1599	MH01c02g0015981	25.1352	11.6014	13.8276	42.2751	36.7985	16.293	65.3449	72.1429	72.1193
1600	MH01c02g0015991	48.0457	21.8167	38.2757	83.8838	85.8238	37.9694	102.89	116.996	108.415
1601	MH01c02g0016001	20.0256	12.9729	12.7467	19.1771	19.343	9.36882	6.06165	5.29693	3.78067
1602	MH01c02g0016011	3.10632	2.43992	2.2835	3.75085	4.67323	1.76091	5.53267	4.42148	3.60814
1603	MH01c02g0016021	3.43574	0	1.6694	4.49115	2.66719	0	3.2641	1.76222	1.80011
1604	MH01c02g0016031	4.50163	1.82834	2.70773	3.23003	4.49321	3.64014	7.80818	6.32667	3.10882
1605	MH01c02g0016041	0.615167	0.497868	0.732628	0.665631	0.738553	1.49977	0.66786	1.25355	0
1606	MH01c02g0016051	3.46949	2.38105	1.78692	8.23977	7.6913	2.05821	10.3892	8.37876	8.37688
1607	MH01c02g0016061	24.6775	8.42584	17.1654	30.5648	29.7131	15.2044	13.8344	11.924	12.5937
1608	MH01c02g0016071	45.176	25.1485	26.4533	51.7328	48.4914	53.7986	67.3885	59.2005	57.8039
1609	MH01c02g0016081	0	0	0	0	0	0	0	0	0.082571
1610	MH01c02g0016091	23.4094	15.8196	7.33402	19.2583	18.6027	15.975	11.8249	4.83889	4.86352
1611	MH01c02g0016101	186.131	98.3179	61.3332	156.95	132.309	141.846	205.818	178.939	144.22
1612	MH01c02g0016111	11.5004	5.99778	4.97887	9.3804	10.9182	14.7897	10.6279	10.2137	8.10757
1613	MH01c02g0016121	19.018	6.00406	12.3539	32.6639	27.3041	13.976	54.0147	55.3356	50.3758
1614	MH01c02g0016131	6.31903	0.371669	4.80728	17.4975	12.2235	6.03674	31.2321	27.4256	28.3216
1615	MH01c02g0016141	4.62054	1.86169	2.64159	8.0892	7.49602	4.69768	21.8876	19.7252	20.9587
1616	MH01c02g0016151	11.9675	4.72635	8.32156	24.8867	23.4332	10.1499	53.8464	52.7906	53.7565
1617	MH01c02g0016161	2.42327	0.74733	2.22688	15.4247	13.1306	3.01031	61.9712	54.1581	61.1908
1618	MH01c02g0016171	51.4492	25.2451	19.9958	89.957	90.5885	61.2775	77.5944	78.1516	80.5141
1619	MH01c02g0016181	64.2499	27.4758	37.7243	175.898	163.992	56.4213	233.591	253.213	235.895
1620	MH01c02g0016191	3.29393	0.911707	2.85809	15.2783	13.1901	2.27849	17.1922	18.0117	18.7246
1621	MH01c02g0016201	16.3773	3.36031	11.0358	49.8476	40.869	10.429	93.5536	100.049	106.991
1622	MH01c02g0016211	5.90951	2.45346	2.91736	8.17223	6.32086	4.33138	10.2757	8.8143	8.52379
1623	MH01c02g0016221	5.67673	1.29768	3.15755	11.3424	9.30359	2.43605	15.3421	11.9177	13.6043
1624	MH01c02g0016231	33.8172	30.957	20.0137	25.4142	24.305	27.5019	26.5928	27.3172	28.6796
1625	MH01c02g0016241	2.86182	2.13609	1.51631	2.3189	2.19322	1.03734	7.1343	5.41478	5.59359
1626	MH01c02g0016251	38.1717	43.5951	25.8156	27.3303	25.3922	42.0939	22.6442	15.6312	16.2663
1627	MH01c02g0016261	55.5032	37.2749	37.6797	55.3191	53.4612	47.2294	62.7179	58.7127	50.7048
1628	MH01c02g0016271	5.96812	1.57335	5.08944	23.0358	18.4649	3.23977	19.7348	19.5036	18.5178
1629	MH01c02g0016281	0.954434	1.10712	0	0.284675	0.313131	0	0.351156	0	0.489946
1630	MH01c02g0016291	26.7119	15.8745	12.3669	44.534	40.9603	17.3053	76.5106	72.7973	71.4224
1631	MH01c02g0016301	16.0863	6.68615	16.468	53.0246	47.6021	15.3255	55.8315	51.2289	56.7035
1632	MH01c02g0016311	5.70857	4.40396	3.58436	1.7176	2.80845	3.23301	1.15977	1.10535	1.24529
1633	MH01c02g0016321	917.476	743.027	515	842.251	846.157	1002.21	604.098	624.695	621.705
1634	MH01c02g0016331	0.987572	0.352723	0.909266	2.32726	1.88309	0.512721	7.0857	4.59581	3.92087
1635	MH01c02g0016341	28.3179	15.6311	21.0926	60.4576	53.7127	11.444	67.822	55.8554	64.5581
1636	MH01c02g0016351	33.0416	30.5319	21.8698	29.3586	28.3513	21.8059	22.4388	16.6343	18.6704
1637	MH01c02g0016361	20.4197	6.77621	13.8393	41.1864	37.5341	10.2102	28.7416	26.1906	25.5046
1638	MH01c02g0016371	22.3506	4.20946	15.7841	56.8744	48.404	11.814	87.596	83.9192	84.4887
1639	MH01c02g0016381	82.6162	45.1035	47.9492	87.8539	88.6808	86.7314	87.2058	82.0476	81.2268
1640	MH01c02g0016391	1245.59	1336.65	920.958	778.52	829.32	975.027	471.679	389.923	423.23
1641	MH01c02g0016401	52.319	23.9134	33.4446	117.389	108.686	56.2981	106.186	101.636	89.0624
1642	MH01c02g0016411	44.9825	24.3861	33.2641	80.4903	76.3394	45.6479	75.6938	65.7013	62.7421
1643	MH01c02g0016421	75.4417	52.1712	28.3885	81.3571	72.6749	70.2927	99.5142	92.8465	95.7053
1644	MH01c02g0016431	17.7717	8.4536	13.7168	30.3021	34.5431	9.22232	33.4345	28.6783	37.2004
1645	MH01c02g0016441	3.13936	2.17725	1.96974	4.94586	3.97261	2.62718	8.73857	7.14945	9.6615
1646	MH01c02g0016451	154.442	79.6776	45.4904	380.007	310.377	147.894	334.904	299.748	389.156
1647	MH01c02g0016461	21.6833	13.4889	14.3315	31.8131	29.6734	20.9554	49.9688	42.5668	47.9763
1648	MH01c02g0016471	91.329	31.4787	56.1807	162.931	161.731	63.4114	280.638	288.828	305.349
1649	MH01c02g0016481	0.195663	0.290553	0.183609	0.101322	0	0.224878	0.426729	0.148599	0
1650	MH01c02g0016491	13.4096	8.16391	7.5053	13.9523	11.057	8.7895	14.3385	11.0454	7.5014
1651	MH01c02g0016501	0.615481	0.630525	0.154506	0.314861	0.208545	0.06358	0.253431	0	0.056931
1652	MH01c02g0016511	0	0	0	0	0	0	0	0	0
1653	MH01c02g0016521	0	0	0	0	0	0	0	0	0
1654	MH01c02g0016531	0	0	0	0	0	0	0	0	0
1655	MH01c02g0016541	0.066139	0.072541	0	0	0	0	0	0	0
1656	MH01c02g0016551	0	0	0	0	0	0	0	0	0
1657	MH01c02g0016561	0.195273	0.152313	0	0	0	0	0	0	0
1658	MH01c02g0016571	0.037904	0.087976	0	0	0.253235	0.05203	0	0	0.051309
1659	MH01c02g0016581	25.6565	20.2356	28.148	24.0203	22.4502	43.8186	3.66903	4.93065	5.77564
1660	MH01c02g0016591	3.11827	2.88972	0	2.93197	3.09281	2.47033	1.6867	1.81353	1.69549
1661	MH01c02g0016601	0	0	0	0.051076	0.072241	0.201468	0.243556	0	0
1662	MH01c02g0016611	252.081	182.09	220.777	190.336	178.133	376.359	87.9328	96.465	100.852
1663	MH01c02g0016621	4.37203	0.953016	2.67103	4.58846	4.84042	3.6092	3.98579	3.38909	2.49818
1664	MH01c02g0016631	8.83261	5.25167	5.97177	11.9255	9.69926	7.19347	18.7917	16.4683	14.5047
1665	MH01c02g0016641	86.8351	44.1036	75.6869	117.411	116.642	110.739	154.819	152.76	139.089
1666	MH01c02g0016651	8.49597	4.6867	6.19302	12.8273	8.93301	12.1636	19.1777	19.204	16.5274
1667	MH01c02g0016661	3.30035	3.0956	4.10812	12.4641	7.14095	5.15015	10.4023	9.78807	8.06137
1668	MH01c02g0016671	2.46234	2.26087	1.81411	2.32581	2.02101	3.45287	2.94205	1.82978	2.1446
1669	MH01c02g0016681	1.04929	1.92961	1.35532	3.59772	2.47669	1.09708	2.81868	1.98683	2.99541
1670	MH01c02g0016691	4.03179	1.40158	2.19719	3.05404	2.45686	4.09516	4.56279	3.59583	2.51971
1671	MH01c02g0016701	0	0	0	0	0.458055	0.650982	2.01402	0.416643	1.34433
1672	MH01c02g0016711	26.702	15.7937	17.3942	33.1548	34.6233	17.4412	32.542	26.2666	27.8483
1673	MH01c02g0016721	49.5941	22.194	36.6392	70.5511	64.1528	40.7704	67.5524	64.1804	63.5353
1674	MH01c02g0016731	22.6946	11.9825	17.4639	68.6655	61.7169	15.7239	55.6401	55.4344	66.5107
1675	MH01c02g0016741	79.6836	42.8776	77.1878	86.7642	80.1671	69.9706	81.541	89.0345	90.3777
1676	MH01c02g0016751	13.4106	8.95584	7.78949	22.636	20.078	10.0217	16.9397	16.1718	15.9459
1677	MH01c02g0016761	4.89512	5.27935	1.70823	4.7541	4.80439	6.82512	1.14993	1.30435	0.657783
1678	MH01c02g0016771	443.944	439.76	212.079	786.406	692.052	893.309	207.529	203.49	190.965
1679	MH01c02g0016781	1.02067	0.337242	0	0.535338	0.893646	0.757057	1.42141	1.03617	0.867571
1680	MH01c02g0016791	2.24096	2.76538	1.22977	1.83645	1.86904	0.501103	9.28115	0	8.42319
1681	MH01c02g0016801	417.368	190.865	302.825	345.795	356.755	132.444	280.914	356.509	386.396
1682	MH01c02g0016811	145.152	55.8317	114.652	147.059	156.181	76.4076	150.142	171.848	176.128
1683	MH01c02g0016821	11.3177	6.78785	5.22459	14.537	14.7779	5.54154	17.0082	13.8818	17.5345
1684	MH01c02g0016831	22.2957	8.80146	11.2366	40.9804	36.8161	15.9588	55.7637	47.8289	57.9347
1685	MH01c02g0016841	287.904	265.453	134.161	209.048	222.527	230.656	232.137	159.942	183.9
1686	MH01c02g0016851	23.0727	13.9999	8.93962	37.3277	32.3695	17.2931	51.9346	51.0727	53.8649
1687	MH01c02g0016861	4.25059	1.8551	1.72622	7.74869	5.89362	2.41227	9.51432	9.05001	10.4558
1688	MH01c02g0016871	25.3447	14.6893	14.5127	38.7549	27.7758	21.6338	39.0924	42.06	38.6196
1689	MH01c02g0016881	31.443	25.3821	15.5124	24.048	22.4027	24.9431	12.681	13.3716	8.96855
1690	MH01c02g0016891	9.29702	6.96605	4.63713	12.8971	10.6511	12.1203	5.90505	6.12688	5.75192
1691	MH01c02g0016901	6.48405	2.15586	7.8078	27.6219	24.7613	2.63784	41.5161	30.8141	37.0726
1692	MH01c02g0016911	0.636467	0.51602	0.531424	1.54849	2.12058	0.651384	0.587357	0.50526	0.534711
1693	MH01c02g0016921	0.302253	0.129278	0.131098	0.930675	0.608137	0.322495	0.995494	1.08094	0.572968
1694	MH01c02g0016931	19.0623	10.2552	10.4838	34.3333	30.0539	12.2158	57.4077	52.6198	47.5382
1695	MH01c02g0016941	14.259	4.01381	12.1598	26.3158	20.7251	12.8275	30.1706	32.2774	29.5006
1696	MH01c02g0016951	16.1507	9.62811	9.54335	11.569	12.7622	10.3956	13.821	11.3125	12.1462
1697	MH01c02g0016961	4.08085	2.13628	2.59287	5.55141	4.61855	4.74926	12.9489	11.914	10.3411
1698	MH01c02g0016971	0.031615	0	0.071818	0.113526	0.068468	0	0.168861	0.251984	0.232596
1699	MH01c02g0016981	0	0.047782	0	0	0.295452	0	0	0	0.073175
1700	MH01c02g0016991	0.045889	0.097191	0	0	0.046405	0	0	0	0
1701	MH01c02g0017001	0	0	0	0	0	0	0	0	0
1702	MH01c02g0017011	0.589625	0.32886	0.697994	0.441901	0.410592	0.46498	0.422655	0.242274	0.325137
1703	MH01c02g0017021	0.478065	0	0.807449	0.50717	0.547067	0	1.33511	0.857254	2.01003
1704	MH01c02g0017031	86.4952	28.8474	44.6389	126.78	118.646	74.501	139.925	115.127	117.172
1705	MH01c02g0017041	157.363	81.1417	136.201	194.856	181.97	188.35	69.5144	57.1946	54.9354
1706	MH01c02g0017051	11.9489	5.61128	6.33244	11.6352	8.83374	8.1166	9.0996	7.50179	9.58743
1707	MH01c02g0017061	5.24739	4.48907	4.23867	4.60065	4.57138	6.26662	2.83405	2.11878	1.92351
1708	MH01c02g0017071	0.104058	0.065037	0	0	0	0	0.139124	0.07702	0
1709	MH01c02g0017081	8.5061	5.68527	4.42983	13.7302	12.3317	6.18906	15.4919	11.6107	10.5171
1710	MH01c02g0017091	61.1915	35.2753	56.0244	56.1382	59.8472	42.0666	54.0717	52.2414	52.877
1711	MH01c02g0017101	23.4678	13.0484	13.5541	26.8235	24.3163	17.4188	31.2384	29.2689	28.0956
1712	MH01c02g0017111	9.97456	1.69372	7.39033	26.926	17.4236	6.90243	33.7434	20.2558	32.5375
1713	MH01c02g0017121	13.1489	5.51362	6.46912	23.2962	22.1071	12.2472	33.9608	28.1528	28.3568
1714	MH01c02g0017131	8.62134	2.71956	8.97851	50.9049	45.1777	5.13781	94.4553	94.9613	102.706
1715	MH01c02g0017141	76.2403	59.2622	51.4416	92.6138	87.1747	69.0484	68.3928	74.0649	66.1565
1716	MH01c02g0017151	2.14354	1.15161	1.19305	4.58929	4.12368	1.56367	5.15018	4.28212	3.87898
1717	MH01c02g0017161	18.2436	9.4069	8.40598	25.4501	22.5919	11.3569	30.5928	26.2349	22.0494
1718	MH01c02g0017171	15.7823	3.74852	11.4997	25.8168	26.3378	10.9044	34.8039	27.2543	25.1521
1719	MH01c02g0017181	19.2183	15.5276	13.7397	32.6914	28.5599	9.023	73.0472	53.2623	55.7251
1720	MH01c02g0017191	0.713214	0.440443	0.877177	4.33613	2.82519	0.580377	15.5238	11.6909	13.4634
1721	MH01c02g0017201	0.534818	0.294799	0.022816	1.77283	1.2175	0.47619	4.57408	3.73363	5.20451
1722	MH01c02g0017211	2.35005	2.1032	0	2.70587	2.46038	0	7.65156	6.23499	5.20391
1723	MH01c02g0017221	36.1964	20.6768	11.3177	32.8086	27.2862	33.8271	15.6857	14.8674	12.0415
1724	MH01c02g0017231	29.7751	17.8576	11.4802	28.1329	30.129	19.0423	35.7229	31.8874	30.2397
1725	MH01c02g0017241	32.1119	23.7583	22.0415	31.2119	31.9146	35.8929	17.9042	19.3325	16.9341
1726	MH01c02g0017251	1.96853	0.1597	0.316951	3.06786	2.25787	1.83437	1.80179	1.74156	1.21324
1727	MH01c02g0017261	7.36956	2.40029	3.14183	27.5391	25.7732	6.56956	26.2166	27.7651	25.1408
1728	MH01c02g0017271	288.848	270.258	143.747	182.862	164.073	165.274	438.689	421.577	304.433
1729	MH01c02g0017281	6.95	2.56417	7.88882	19.3228	18.8741	4.52254	52.0303	37.1456	37.8368
1730	MH01c02g0017291	74.5705	35.0412	59.2944	142.521	154.875	48.3315	61.4765	69.1649	80.4089
1731	MH01c02g0017301	1.88042	0.578729	1.18576	5.43355	4.32383	0.984919	5.82707	6.63346	5.51054
1732	MH01c02g0017311	17.4444	6.51584	11.4605	25.7689	22.9182	7.69424	37.913	33.5993	36.2366
1733	MH01c02g0017321	0	0	0	0.703051	0	0	0	0	0.222248
1734	MH01c02g0017331	25.8791	16.9447	10.0807	34.1426	32.7647	15.0318	74.2225	69.844	77.7227
1735	MH01c02g0017341	20.1273	7.63919	12.1367	45.2365	43.6388	13.9571	108.864	91.474	93.4573
1736	MH01c02g0017351	146.019	82.3703	80.6796	142.154	134.15	126.918	124.887	107.638	100.538
1737	MH01c02g0017361	1.46157	0.576227	0.618752	0.855773	1.00289	0.796687	1.93695	1.19489	0.885589
1738	MH01c02g0017371	3.35654	3.35756	1.41736	2.36913	2.34992	1.50705	3.90062	3.01127	3.04141
1739	MH01c02g0017381	49.0731	38.1005	22.2829	44.4842	36.0914	39.7613	45.6173	44.7807	43.3229
1740	MH01c02g0017391	17.1572	7.84625	7.68367	31.2753	27.2379	17.213	27.7934	24.0726	26.196
1741	MH01c02g0017401	23.8093	10.1596	6.96335	29.7891	23.0285	32.2535	0.674604	1.09361	0.733333
1742	MH01c02g0017411	9.70686	2.42365	7.18975	40.8714	35.8415	4.08257	51.1333	47.6811	52.2706
1743	MH01c02g0017421	36.5472	23.5502	34.7212	36.7749	40.8898	15.9845	16.4834	19.7029	17.9974
1744	MH01c02g0017431	122.263	61.0645	73.0362	204.977	198.119	76.2909	240.391	236.074	229.123
1745	MH01c02g0017441	42.9534	22.6776	23.9603	48.0467	39.5908	31.6225	64.3018	61.5161	60.8886
1746	MH01c02g0017451	21.5435	8.64956	16.9092	60.6514	51.863	12.4943	70.9353	68.6013	64.8338
1747	MH01c02g0017461	0.354114	0.932498	0.817609	1.12525	1.62904	1.55382	1.31279	0.6668	0.672958
1748	MH01c02g0017471	2.45218	1.59232	0.252491	1.55244	2.17251	1.33742	5.09664	2.4374	3.20753
1749	MH01c02g0017481	0	21.1635	20.335	18.2462	18.2606	0	0	12.9552	14.1597
1750	MH01c02g0017491	1.31847	0.520999	0.698834	0.716442	0.957322	1.12335	2.95908	1.64234	2.64648
1751	MH01c02g0017501	0.933565	1.1426	1.66916	4.40395	4.87027	7.02436	5.35384	4.1212	4.24281
1752	MH01c02g0017511	0	0	0	0.50342	0.646464	0.355449	3.86628	2.15772	2.20019
1753	MH01c02g0017521	7.62228	4.53773	5.33565	12.523	10.5588	6.46189	15.6787	12.1891	11.3654
1754	MH01c02g0017531	29.0219	24.3523	18.9545	27.5108	25.9004	17.4976	33.913	30.7659	33.2132
1755	MH01c02g0017541	0.925464	0.706493	0.811351	0	0	0.911907	0	0	0.477782
1756	MH01c02g0017551	0.79294	0.542771	0.113104	0.847827	0.275629	0.683555	0.882538	0.585125	0.56936
1757	MH01c02g0017561	0.186205	0	0.406581	0	0	0	0.079001	0.100615	0.162458
1758	MH01c02g0017571	0.245112	0.015212	0	0.083094	0.259738	0	0	0.579528	0.345626
1759	MH01c02g0017581	0.138879	0	0	0	0	0	0	0	0
1760	MH01c02g0017591	0	0.546188	0	0	0	0	0	0	0
1761	MH01c02g0017601	0.061887	0	0	0	0	0	0	0	0
1762	MH01c02g0017611	0.641053	0.32356	0.151761	0.16074	0.081067	0	0	0	0
1763	MH01c02g0017621	12.5191	7.39588	5.46379	13.1008	12.9055	10.0847	9.32169	7.22155	9.73026
1764	MH01c02g0017631	51.4542	33.5753	34.5709	49.896	46.8013	32.7677	51.2826	55.703	61.8622
1765	MH01c02g0017641	0.80453	0.440059	0.747493	0.840264	0.854328	0.520077	3.37838	1.09036	0.9703
1766	MH01c02g0017651	1.01364	0.462177	1.13528	0.82545	0.810508	0.262089	0.442685	0.151841	0.411524
1767	MH01c03g0017661	0	0.454324	0	0	0	0	0	0	0
1768	MH01c03g0017671	0	0	0	0	0	0	0	0	0
1769	MH01c03g0017681	0	0	0	0	0	0	0.061704	0.279183	0
1770	MH01c03g0017691	5.45097	5.2433	3.97609	1.66088	1.6	2.50005	43.6346	22.1053	14.1329
1771	MH01c03g0017701	1.51923	0.935303	0.189282	0.96563	1.05205	0.628875	13.4576	8.83687	5.53208
1772	MH01c03g0017711	1.50809	1.00323	1.10985	1.23934	1.27481	0.772708	38.7325	20.1316	11.6375
1773	MH01c03g0017721	2.38501	2.26409	1.08247	0.678007	0.804163	0.307368	11.9457	5.8404	2.77687
1774	MH01c03g0017731	7.22121	7.99074	6.64165	1.87437	2.55874	2.89277	8.56907	4.3564	3.15369
1775	MH01c03g0017741	0.36663	0.288488	0.189471	0.071932	0	0.214912	12.2771	6.76854	3.3991
1776	MH01c03g0017751	0.198548	0.41018	0.200164	0.107252	0.106908	0.116713	10.9871	4.66432	5.07887
1777	MH01c03g0017761	0	0	0	0	0	0	0	0	0
1778	MH01c03g0017771	0.119274	0.071172	0	0	0	0	0	0	0.02718
1779	MH01c03g0017781	5.28646	3.27174	3.04377	6.09526	7.64669	8.79724	27.8034	9.07575	8.27157
1780	MH01c03g0017791	0.793721	0.119647	0	0.689121	1.51434	0.99462	2.61805	1.60958	2.62382
1781	MH01c03g0017801	29.1482	27.6372	18.7368	29.3314	28.5989	38.148	55.6021	41.9099	46.4284
1782	MH01c03g0017811	5.01872	3.77479	2.98251	5.32003	6.00889	5.10142	17.1621	16.5791	12.9257
1783	MH01c03g0017821	0.926653	1.27763	0.505958	0.825388	0.887449	1.18024	3.35925	2.88895	2.72185
1784	MH01c03g0017831	4.94024	2.67985	3.5215	8.16899	6.98094	4.59782	17.6269	14.162	13.0979
1785	MH01c03g0017841	20.8186	11.6263	20.2246	22.115	22.691	15.1201	39.2505	47.5195	45.0639
1786	MH01c03g0017851	0.580153	0.643033	0.371626	0.998441	0.806735	1.19011	1.3001	0.675052	0.272925
1787	MH01c03g0017861	2.88396	1.58233	2.38926	5.47232	4.96788	3.3019	2.68476	2.49922	2.69463
1788	MH01c03g0017871	19.1625	7.95151	6.54906	13.5893	13.6606	10.8383	8.25913	5.64505	6.30688
1789	MH01c03g0017881	3.81006	0.260492	3.74733	35.5443	30.5877	2.12961	52.6327	42.7501	66.3345
1790	MH01c03g0017891	18.2605	7.53784	12.068	82.2793	68.9456	11.5249	109.566	85.8442	110.613
1791	MH01c03g0017901	54.1165	32.8191	24.3029	94.8736	73.1629	76.8894	144.762	136.253	115.798
1792	MH01c03g0017911	72.7209	61.6544	26.643	72.2675	75.9408	49.5348	430.084	327.904	264.748
1793	MH01c03g0017921	5.61697	2.77717	2.26733	11.7726	11.7536	4.02505	27.1865	23.8946	24.103
1794	MH01c03g0017931	0.557221	0.628799	0.836088	0.370077	0.459337	0.362818	0.515565	0.434517	0.416219
1795	MH01c03g0017941	32.6145	24.8674	18.7602	43.2107	41.8096	24.3738	49.1789	43.9198	45.2811
1796	MH01c03g0017951	43.7632	21.3086	21.0041	48.2722	47.67	29.8521	59.2977	53.2355	72.9318
1797	MH01c03g0017961	18.0567	9.84589	10.6975	37.7985	33.9597	12.4628	57.982	55.0856	59.9029
1798	MH01c03g0017971	0.211452	0	0.04938	0.490596	0.232599	0.091653	0.532882	0.691651	0.216388
1799	MH01c03g0017981	0.173721	0.219834	0	0.515865	0.797053	0.965746	4.37786	4.44409	4.49015
1800	MH01c03g0017991	9.34386	1.7811	7.60075	18.9645	15.4961	8.60599	31.9795	26.7105	24.7327
1801	MH01c03g0018001	32.0095	15.4249	17.6894	40.6889	36.3324	21.3374	50.9823	47.5928	58.9987
1802	MH01c03g0018011	17.7291	11.8033	13.8511	18.1721	16.58	11.9949	20.2503	22.5108	17.8197
1803	MH01c03g0018021	0.709047	0.549413	0.443597	0.51779	0.588851	0.201725	1.23872	0.942517	0.832302
1804	MH01c03g0018031	22.5585	8.27467	11.9264	48.5355	41.3108	11.7831	85.4554	87.9258	92.5747
1805	MH01c03g0018041	2.13351	0.969532	1.24574	3.29452	3.61493	1.29791	2.87175	2.63795	2.88439
1806	MH01c03g0018051	3.77838	1.37008	2.1519	5.191	5.64771	1.92952	6.21333	10.2688	11.5499
1807	MH01c03g0018061	59.4162	26.8084	39.2401	64.7372	67.6018	36.9761	168.746	160.603	200.855
1808	MH01c03g0018071	137.384	106.501	94.7157	148.581	147.345	133.118	134.619	140.303	165.269
1809	MH01c03g0018081	13.1541	9.13643	5.73971	8.96178	10.8039	6.72325	12.7265	12.9967	14.5255
1810	MH01c03g0018091	0.338186	0.329097	0.25246	0.195498	0.309529	0.10957	0.265839	0.562865	0.352838
1811	MH01c03g0018101	18.4535	4.5037	9.6477	44.8383	41.0371	11.7455	72.2618	70.2525	67.0999
1812	MH01c03g0018111	3.87516	2.01961	1.13725	3.0968	3.35436	2.56664	3.24978	1.94441	3.3049
1813	MH01c03g0018121	234.83	112.412	102.576	264.35	244.968	153.381	129.733	107.65	148.235
1814	MH01c03g0018131	26.4205	12.8691	11.087	55.5511	53.8453	24.1868	44.2579	39.5121	44.1738
1815	MH01c03g0018141	15.0051	11.8962	9.17446	10.6851	9.45629	14.6991	16.7857	10.6828	12.1277
1816	MH01c03g0018151	668.568	450.225	389.174	643.79	626.147	669.386	707.536	715.952	787.974
1817	MH01c03g0018161	1989.85	3020.34	921.158	1336.63	1388.31	1828.68	1576.61	1690.59	1647.15
1818	MH01c03g0018171	1.20492	0	0.311797	0.986624	0.863986	1.14681	3.10466	2.57212	2.84981
1819	MH01c03g0018181	6.01793	2.87328	3.37908	13.6387	15.4918	2.51872	25.7518	20.0068	26.2511
1820	MH01c03g0018191	4.3814	2.42894	0.931737	8.12756	8.49635	2.69081	13.987	11.472	12.0412
1821	MH01c03g0018201	63.571	27.0343	28.2932	119.679	106.745	44.3836	132.377	124.769	155.706
1822	MH01c03g0018211	3.56902	1.17474	1.21943	3.76112	3.16174	3.43153	5.57672	5.15118	3.46417
1823	MH01c03g0018221	202.27	153.464	116.626	161.666	177.127	243.564	80.3917	74.7183	76.4934
1824	MH01c03g0018231	14.7428	10.8257	8.85617	8.50456	10.1687	12.0607	14.2604	10.4768	11.0807
1825	MH01c03g0018241	0.28175	0.061966	0.141316	0.732039	0.447818	0.293325	0.506059	0.696805	0.172347
1826	MH01c03g0018251	1.07369	0.718772	0.208787	1.87532	1.29092	1.10597	6.78447	4.67694	5.15851
1827	MH01c03g0018261	11.5858	4.41542	5.78065	22.873	21.2018	16.4484	46.5623	42.4241	41.8347
1828	MH01c03g0018271	16.2459	16.5439	12.5278	65.073	70.6857	77.0563	57.7989	63.4189	62.4535
1829	MH01c03g0018281	16.3105	7.29582	14.2677	12.8122	14.1716	11.2946	4.39184	3.87123	6.13034
1830	MH01c03g0018291	377.313	240.677	228.954	430.509	410.052	299.547	190.568	198.077	210.829
1831	MH01c03g0018301	4.7617	2.24268	2.62858	5.66391	4.97864	2.01864	19.5934	13.2761	12.3452
1832	MH01c03g0018311	0.579017	0	0.146353	0.386097	0.860504	0.181992	0.240387	0.307414	0.133495
1833	MH01c03g0018321	0.077809	0	0	0.135353	0.050011	0	0.056764	0	0
1834	MH01c03g0018331	0.081204	0.109226	0.111043	0.028974	0	0	0	0	0.026849
1835	MH01c03g0018341	14.4919	6.13249	0	9.98851	8.35357	9.13731	8.38266	5.94416	6.54737
1836	MH01c03g0018351	605.86	646.104	549.004	551.133	563.276	945.658	278.239	319.172	314.218
1837	MH01c03g0018361	11.8428	4.93658	7.51833	27.5149	25.971	10.2848	45.6157	41.2584	25.553
1838	MH01c03g0018371	26.8461	20.1436	9.08061	62.4352	60.5609	17.489	85.0711	74.5827	94.0014
1839	MH01c03g0018381	140.495	120.44	75.1365	174.69	167.305	200.272	238.396	243.342	236.367
1840	MH01c03g0018391	1.30682	0.442902	0.822852	0.690867	0.547844	0.404198	0.589418	0.50475	0.527812
1841	MH01c03g0018401	22.429	5.82661	14.7785	17.8719	13.5265	8.8094	5.68382	6.9352	11.2836
1842	MH01c03g0018411	15.0914	12.5974	9.76589	11.1178	11.6994	4.06187	17.9014	18.3108	8.82174
1843	MH01c03g0018421	32.6403	11.8438	23.2719	112.02	108.827	20.9037	149.315	123.367	150.579
1844	MH01c03g0018431	32.8242	16.0804	22.3927	39.9666	36.6092	32.1787	56.6292	57.5668	58.8981
1845	MH01c03g0018441	36.2195	19.2865	31.6764	51.4151	44.755	30.4556	75.7284	87.8298	83.2071
1846	MH01c03g0018451	76.2575	43.4012	49.6698	56.0706	57.8651	53.6213	82.8762	84.0293	86.289
1847	MH01c03g0018461	175.926	163.519	84.5526	82.8482	87.5875	124.661	66.862	62.7724	67.4827
1848	MH01c03g0018471	113.423	56.8307	80.404	96.2215	88.5872	61.434	105.252	100.084	69.5993
1849	MH01c03g0018481	2.82503	2.36024	0.717467	4.33933	2.81303	2.43359	6.63834	2.60268	3.84977
1850	MH01c03g0018491	107.156	43.4501	46.806	128.105	114.554	96.7192	193.689	161.271	170.048
1851	MH01c03g0018501	57.2353	34.3944	28.7769	81.8708	76.5734	58.799	58.1565	54.6814	55.2834
1852	MH01c03g0018511	18.6152	12.0268	11.3274	12.0459	11.867	13.991	10.7204	8.80287	9.95579
1853	MH01c03g0018521	81.8738	42.0344	52.5386	62.103	63.2112	75.1439	46.6868	42.2969	39.6562
1854	MH01c03g0018531	19.6425	8.10037	10.0947	46.6324	37.7341	18.4532	65.59	60.6549	72.4941
1855	MH01c03g0018541	20.3915	11.8664	11.0039	37.8506	33.8433	22.3871	25.4649	15.7603	11.6793
1856	MH01c03g0018551	4.19363	1.67352	1.86876	15.6631	13.2973	15.9007	584.171	349.578	326.31
1857	MH01c03g0018561	44.2572	23.4869	19.8332	18.8548	15.1401	11.0375	134.277	95.7991	103.581
1858	MH01c03g0018571	28.8613	15.1004	16.2227	10.1832	9.17524	10.6284	81.154	62.6933	68.4511
1859	MH01c03g0018581	1.6044	1.70625	0.913322	1.1336	1.04583	0.577328	22.7081	13.6482	12.8997
1860	MH01c03g0018591	1.75833	1.14006	0.591576	1.941	2.69041	1.36699	4.47844	2.22917	3.53746
1861	MH01c03g0018601	19.2549	4.9467	16.5917	101.625	88.2534	11.4035	153.612	152.956	183.272
1862	MH01c03g0018611	2.13247	1.57122	1.04825	3.14077	3.55172	2.36032	7.04297	5.51636	5.40894
1863	MH01c03g0018621	21.2004	12.2751	12.6293	28.4266	24.4709	18.0708	27.8978	24.7423	33.8465
1864	MH01c03g0018631	12.8352	5.77088	8.27774	8.91143	7.76586	4.42891	8.96829	8.84257	5.35727
1865	MH01c03g0018641	4.95713	0.838403	2.83773	9.12724	7.45151	4.46699	14.9158	14.1958	21.8711
1866	MH01c03g0018651	0.19035	0.319156	0	0	0	0.254092	1.7765	1.42826	0.179592
1867	MH01c03g0018661	1.26847	0.846044	1.4835	1.34229	1.14936	1.00443	1.61535	1.12205	1.08833
1868	MH01c03g0018671	2.74673	0.842506	1.75347	7.36578	4.69137	0.979371	23.878	19.8953	21.3251
1869	MH01c03g0018681	2.09706	0.786141	0.892563	4.02272	2.52112	1.27045	7.89333	7.60268	6.03745
1870	MH01c03g0018691	4.92066	2.16826	1.31651	7.16791	5.73522	4.64535	15.7638	11.1523	11.5839
1871	MH01c03g0018701	0	0	0.049794	0	0	0	0	0	0.31025
1872	MH01c03g0018711	0	0.111414	0	0	0.106036	0	0.119164	0	0.052428
1873	MH01c03g0018721	0.097839	0.621273	0	0.291617	0	0	0.645522	0	0.386508
1874	MH01c03g0018731	0.098175	0.225677	0.2702	0.806685	0.428136	0.391021	1.0414	0.612461	0.840072
1875	MH01c03g0018741	0.135891	0.130457	0	0.061661	0.072151	0	0.085954	0.337597	0
1876	MH01c03g0018751	11.7211	3.87721	6.1866	27.5141	24.5593	7.38402	35.1531	31.0184	31.5066
1877	MH01c03g0018761	567.433	117.438	308.813	780.318	877.978	515.373	998.843	1111.64	1117.71
1878	MH01c03g0018771	1122.95	0	386.362	1166.8	1289.46	830.849	1298.75	1394.93	1327.43
1879	MH01c03g0018781	0	0	0	0.144461	0.138959	0.293732	0	0.186797	0
1880	MH01c03g0018791	0.217139	0	0	0	0	0	0.213474	0	0
1881	MH01c03g0018801	0.409274	0	0	0	0.146252	0.097519	0	0	0
1882	MH01c03g0018811	23.5263	8.42803	12.7858	30.6118	30.3166	16.8153	21.5645	23.8082	24.6775
1883	MH01c03g0018821	5.2061	2.54663	3.32474	8.99907	8.73703	3.72801	5.10174	5.70241	5.48149
1884	MH01c03g0018831	1.40612	0	0	0.339345	0.590937	0.702786	0	0.169116	0
1885	MH01c03g0018841	2975.31	4509.29	1994.27	1831.93	1939.11	3436.16	2948.62	4054.88	3784.85
1886	MH01c03g0018851	78.8118	36.6848	40.8582	94.7188	80.8845	74.3532	127.746	123.588	136.534
1887	MH01c03g0018861	11.1371	5.3172	5.44546	12.3315	11.2524	9.87561	18.4239	17.2187	22.9969
1888	MH01c03g0018871	9.96722	5.60897	4.59781	19.286	17.2271	10.9051	33.2731	26.6503	27.8814
1889	MH01c03g0018881	110.644	45.4173	57.4561	75.0108	85.8	105.461	57.0903	68.8861	91.322
1890	MH01c03g0018891	1.59964	1.67073	0.710241	1.13076	2.14084	3.04595	3.93915	2.59805	3.32504
1891	MH01c03g0018901	0.439716	0.181296	0.170452	0.467212	0.324015	0.248353	1.32342	0.587144	0.952961
1892	MH01c03g0018911	1.1642	0.214947	1.0349	1.33424	1.23875	1.01725	1.43356	1.34638	1.50195
1893	MH01c03g0018921	1.13025	0.452304	0.685159	1.52417	1.23085	1.08542	3.22249	1.91852	2.27755
1894	MH01c03g0018931	9.41147	9.7097	4.61712	7.58988	7.42977	5.64334	4.62089	3.43315	6.20875
1895	MH01c03g0018941	370.341	450.878	172.908	318.973	330.419	359.749	116.131	97.231	104.025
1896	MH01c03g0018951	2.76003	3.56798	1.38735	0.965178	0.798549	1.24256	3.79877	1.71242	1.46754
1897	MH01c03g0018961	18.7701	12.2139	12.1034	16.4127	16.2709	19.9493	20.5279	17.6424	13.8544
1898	MH01c03g0018971	71.7634	42.5373	37.2414	116.148	86.3609	73.2002	41.1436	28.4901	34.4337
1899	MH01c03g0018981	42.7964	18.3921	17.7625	50.6941	35.0773	35.4252	21.132	16.5278	18.6417
1900	MH01c03g0018991	19.1963	5.25525	13.9973	4.58092	4.83376	3.97017	93.4133	67.6804	64.5122
1901	MH01c03g0019001	21.2289	5.49127	11.074	14.4001	11.2667	9.76778	36.3289	30.6228	33.8275
1902	MH01c03g0019011	91.1332	35.3305	34.4415	28.8165	42.1654	26.6132	151.81	118.897	139.315
1903	MH01c03g0019021	35.6106	13.9898	24.487	83.8173	77.7209	21.293	61.439	54.7488	71.3831
1904	MH01c03g0019031	0.509709	0.38844	1.55366	1.08081	0.954091	0.470259	1.33587	1.70799	2.15298
1905	MH01c03g0019041	1.51085	1.30978	0.506619	1.48019	1.83097	0.565403	4.23564	3.69868	4.46582
1906	MH01c03g0019051	28.9252	13.121	26.3563	71.4649	64.1575	20.9156	101.644	101.666	98.7704
1907	MH01c03g0019061	157.482	94.9541	110.125	250.737	267.259	211.527	209.476	247.826	262.963
1908	MH01c03g0019071	26.0532	16.9862	13.9842	18.2468	13.9245	23.1021	0.282639	0.121212	0.364553
1909	MH01c03g0019081	10.4718	8.1243	6.04236	20.1708	17.3824	19.387	2.772	2.1243	2.46584
1910	MH01c03g0019091	26.9879	12.3341	14.3519	29.8109	27.8064	25.5258	38.8109	33.7734	34.2377
1911	MH01c03g0019101	4.29498	0	0	3.48643	3.74245	3.36898	5.46416	0	5.5815
1912	MH01c03g0019111	0.104611	0	0	0.922372	0.587814	0	2.30141	2.73237	2.33473
1913	MH01c03g0019121	6.07958	2.08139	3.65227	16.9051	18.493	2.6457	37.2621	32.9644	34.8684
1914	MH01c03g0019131	4.79813	2.94801	1.85082	6.02087	5.61479	2.4415	16.3401	14.7798	16.1387
1915	MH01c03g0019141	0	0	0	0	0	0	0	0	0
1916	MH01c03g0019151	15.3227	9.04086	5.04035	15.8153	14.4679	9.68642	18.735	13.3563	12.2927
1917	MH01c03g0019161	1231.72	1043.43	414.013	1566.75	1786.15	1460.99	1211.56	947.072	847.22
1918	MH01c03g0019171	1.83	0.625292	0.549974	3.63047	3.57436	2.30491	4.58365	4.00114	4.04936
1919	MH01c03g0019181	122.399	78.0401	83.1829	116.072	99.2837	156.748	132.572	113.848	101.12
1920	MH01c03g0019191	766.709	745.836	338.872	263.332	432.783	352.609	342.194	272.23	310.248
1921	MH01c03g0019201	15.8077	6.98429	7.9409	19.6098	18.5765	13.8193	28.2735	27.2311	27.0588
1922	MH01c03g0019211	22.5596	20.1302	10.4794	6.54063	9.30615	19.2244	4.16404	3.07853	2.77681
1923	MH01c03g0019221	2.85749	1.87435	0.775138	3.00538	2.24173	3.23783	5.30814	3.35893	3.47345
1924	MH01c03g0019231	1.46339	1.06393	0.904686	5.97123	5.14476	2.17132	33.6254	30.7026	39.1487
1925	MH01c03g0019241	10.3517	6.65013	2.49531	35.6963	34.676	25.6378	69.446	63.7267	86.2747
1926	MH01c03g0019251	1.40884	1.00241	0.327159	0.629659	0.651689	0.327456	0.5213	0.336327	0.322794
1927	MH01c03g0019261	705.93	758.343	827.8	560.756	563.977	903.652	203.984	233.515	131.935
1928	MH01c03g0019271	2.49939	1.36834	1.79745	3.84447	4.04041	2.58228	2.15045	2.5715	2.19403
1929	MH01c03g0019281	0.110532	0.042765	0.083121	0.125918	0.092502	0.051941	0.393642	0.121711	0.31816
1930	MH01c03g0019291	32.4669	20.4586	24.4048	13.6485	14.1857	28.9612	12.2153	7.02255	7.54639
1931	MH01c03g0019301	1.35842	0.276192	0.755695	1.67981	1.57773	0.679142	3.30695	2.97804	2.74252
1932	MH01c03g0019311	8.93476	7.71331	4.0157	13.6657	12.7223	6.04525	19.105	14.5322	17.6049
1933	MH01c03g0019321	12.2863	2.53225	14.4285	60.5067	56.9252	7.7892	79.1837	82.4485	84.515
1934	MH01c03g0019331	0.55862	0.697045	0.242662	0.682678	0.91201	0.149002	2.7389	3.14283	2.6637
1935	MH01c03g0019341	282.513	161.556	137.453	171.158	155.553	170.2	369.013	342.509	353.078
1936	MH01c03g0019351	74.4796	31.5623	38.1618	95.59	88.5125	82.7925	124.659	124.094	142.812
1937	MH01c03g0019361	31.9313	9.90429	20.7081	55.3387	53.8289	18.4932	79.208	76.0491	81.6315
1938	MH01c03g0019371	3.43522	1.29381	2.8277	3.46106	2.76396	1.58798	4.53225	1.77857	3.45353
1939	MH01c03g0019381	0	0	0	0	0.263468	0	0	0.941414	0
1940	MH01c03g0019391	0.808074	0.131016	0.587869	0.738782	0.518306	0.753837	0.192913	0.338091	0.568527
1941	MH01c03g0019401	0.346502	0	0	0.232896	0.348763	0	0.247027	0.379447	0.269199
1942	MH01c03g0019411	12.5681	8.07727	8.7578	10.7511	8.23435	9.94157	12.9091	12.2858	12.2228
1943	MH01c03g0019421	5.13505	3.96472	1.00751	2.3634	1.87367	1.88539	2.63456	2.55701	3.68906
1944	MH01c03g0019431	123.969	82.2092	92.9469	95.6469	123.334	59.5326	130.744	160.585	162.923
1945	MH01c03g0019441	19.4222	8.10021	15.9953	59.0147	55.4984	10.4562	67.6846	54.8794	67.0252
1946	MH01c03g0019451	1.47297	0.326149	1.19912	2.3048	1.45983	1.43728	3.97597	4.39247	4.40571
1947	MH01c03g0019461	1.32357	0.319365	0.606814	2.44026	2.64364	0.895803	4.85151	3.06994	3.47878
1948	MH01c03g0019471	30.9361	17.9171	12.8602	56.4151	55.2791	56.6879	356.688	294.288	258.874
1949	MH01c03g0019481	6.17293	1.27457	6.3823	11.8885	12.8016	8.65907	39.6696	35.5349	30.5289
1950	MH01c03g0019491	1.24642	1.72557	1.03124	1.26893	0.755518	0.801704	1.29133	1.85334	1.25885
1951	MH01c03g0019501	185.84	147.339	82.4568	134.289	131.708	100.933	262.258	214.843	220.333
1952	MH01c03g0019511	7.7762	3.06184	3.74574	7.24875	6.17241	3.97929	10.6302	9.82	8.40066
1953	MH01c03g0019521	6.2218	3.36962	3.87681	4.07864	3.87589	6.03856	5.34263	6.13031	4.64668
1954	MH01c03g0019531	184.828	60.6741	80.119	196.307	194.743	218.652	50.0034	36.628	40.674
1955	MH01c03g0019541	0.16336	0.121992	0	0.066185	0.167143	0	0.392749	0.330182	0
1956	MH01c03g0019551	103.256	44.2623	73.0563	235.964	229.898	110.677	183.767	220.061	218.561
1957	MH01c03g0019561	821.184	766.737	409.611	831.021	847.6	1040.88	473.577	472.098	441.997
1958	MH01c03g0019571	28.7061	36.1522	16.3599	22.1659	24.6072	29.0153	14.5002	15.057	13.3889
1959	MH01c03g0019581	32.2203	9.42763	15.9974	40.2231	35.2583	25.6135	51.9699	39.8547	40.5323
1960	MH01c03g0019591	1.09714	0.344618	0.851545	1.11831	1.58548	1.38493	1.50533	0.924869	1.5074
1961	MH01c03g0019601	209.204	120.534	185.847	123.362	134.698	151.067	66.7508	54.1067	51.1114
1962	MH01c03g0019611	114.126	92.949	63.2964	128.308	122.606	123.698	116.201	114.977	104.379
1963	MH01c03g0019621	254.535	109.564	231.959	910.538	966.436	265.925	105.504	169.322	175.838
1964	MH01c03g0019631	20.9694	21.7783	22.3443	10.8062	13.0016	14.7904	8.04456	7.85612	9.28676
1965	MH01c03g0019641	1.0261	0.198228	0.968721	2.41942	2.11726	0.28648	1.5234	1.48859	1.11908
1966	MH01c03g0019651	3.0527	1.69272	0	5.65704	4.22588	0.699797	2.0447	2.14433	1.38783
1967	MH01c03g0019661	422.044	486.201	269.377	266.565	270.086	305.723	331.087	310.211	318.368
1968	MH01c03g0019671	108.406	148.838	66.5594	52.7397	61.569	68.5038	46.9294	49.6516	41.0506
1969	MH01c03g0019681	18.5861	7.66153	9.49918	19.0104	15.9016	16.9474	7.3382	6.54334	4.17172
1970	MH01c03g0019691	5.58328	2.52164	2.19787	5.18282	4.84603	3.87505	12.6316	9.59373	8.69112
1971	MH01c03g0019701	35.3977	15.9152	28.379	69.3823	71.2793	17.8511	62.9052	60.183	68.0888
1972	MH01c03g0019711	68.8741	44.4416	47.7218	47.2541	52.6	80.4696	48.9571	45.6216	49.991
1973	MH01c03g0019721	0.205056	0	0	0.052835	0.220205	0.382892	0.538654	0	0.488485
1974	MH01c03g0019731	0.311875	0	0	0.062607	0.07891	0	0.396992	0.50023	0.393042
1975	MH01c03g0019741	85.3123	115.47	47.6623	56.8818	60.8272	48.0196	56.605	50.5452	46.1826
1976	MH01c03g0019751	107.075	41.7995	53.2236	101.86	95.5735	112.471	121.915	108.368	104.071
1977	MH01c03g0019761	0.980024	0	0.323826	1.37112	1.11974	0.953953	4.69599	1.58525	2.54547
1978	MH01c03g0019771	56.2561	65.5805	44.2713	47.7533	46.5486	43.7604	39.1128	36.1857	34.2681
1979	MH01c03g0019781	5.42506	3.80691	1.79383	5.23385	3.34821	3.66255	23.8696	9.9185	10.6317
1980	MH01c03g0019791	0.438694	0.034992	0	0.209264	0.454306	0.2244	0.77183	1.73068	0.864495
1981	MH01c03g0019801	0.868294	0.479367	0.833588	3.10593	2.26734	1.45635	90.705	57.2882	38.6643
1982	MH01c03g0019811	56.8652	32.2915	20.2873	56.993	59.4457	55.2765	36.8457	26.8792	34.0805
1983	MH01c03g0019821	23.2393	20.9422	18.0735	9.89973	10.4766	18.1407	9.04291	9.6414	8.59409
1984	MH01c03g0019831	0	0	0	0.549523	0.121159	0	0.346986	0	0.272355
1985	MH01c03g0019841	0.745853	0	0.650614	0.461472	0.660003	0.641236	0.543403	0.588567	0.695755
1986	MH01c03g0019851	30.1943	18.5683	14.7432	21.7288	20.9997	20.5689	12.7156	9.6108	9.35189
1987	MH01c03g0019861	47.2526	22.8638	27.5224	47.1362	38.6365	49.2037	78.1937	66.5956	58.8994
1988	MH01c03g0019871	30.3726	6.76258	22.6121	86.6516	86.1841	33.0914	137.239	140.383	134.82
1989	MH01c03g0019881	4.67436	1.67783	3.86959	33.5627	31.2856	4.13935	36.1154	36.3128	40.3815
1990	MH01c03g0019891	17.4062	7.62894	10.125	19.4237	24.2513	10.6744	27.6024	26.7847	33.6796
1991	MH01c03g0019901	24.5457	6.76723	21.416	52.5855	51.2084	20.1377	73.1043	69.4019	83.1726
1992	MH01c03g0019911	53.6673	27.8155	26.3803	49.773	49.3209	30.0334	132.92	99.9233	93.3758
1993	MH01c03g0019921	0.141294	0.40406	0.535548	0.216218	0.062554	0.181455	0	0	0
1994	MH01c03g0019931	0	0	0	0	0	0	0	0	0
1995	MH01c03g0019941	102.65	35.996	66.2609	162.109	149.036	83.5734	250.841	274.858	323.838
1996	MH01c03g0019951	38.5892	8.17742	37.5628	62.4716	58.7582	29.293	49.703	54.8361	56.3404
1997	MH01c03g0019961	30.7148	16.9807	17.7914	54.7766	56.1539	17.1436	68.9464	73.8958	77.2577
1998	MH01c03g0019971	17.3939	11.3665	8.6554	21.0529	19.3159	25.5176	45.4158	45.8391	29.7887
[truncated: 10,352 more rows]
