# Supplementary material for: Temperature-responsive regulation of the fermentation of hypocrellin A by Shiraia bambusicola (GDMCC 60438)
Source: Microb Cell Fact. 2022 Jul 5;21:135. doi: 10.1186/s12934-022-01862-w (PMC9254528; doi:10.1186/s12934-022-01862-w)
Supplement: Supplementary file 3 — Additional file 3: Table S3. Pfam annotation of genes of S. bambusicola (GDMCC 60438). [file 12934_2022_1862_MOESM3_ESM.xlsx]

## Sheet: MH02_prot.fna.pfamScan
Pfam annotation of genes of Shiraia bambusicola (GDMCC 60438)
GeneID	alignment start	alignment end	envelope start	envelope end	accession	HMM name	type	HMM start	HMM end	HMM length	bit score	E-value	significance	clan
MH01c01g0000001	68	250	67	256	PF00106.24	adh_short	Domain	2	189	195	145.4	1.4e-42	1	CL0063
MH01c01g0000011	82	503	81	504	PF07690.15	MFS_1	Family	2	352	353	139.5	1.2e-40	1	CL0015
MH01c01g0000021	178	493	58	510	PF00067.21	p450	Domain	123	444	463	94.1	8.2e-27	1	No_clan
MH01c01g0000031	30	125	30	126	PF07110.10	EthD	Domain	1	93	94	71.5	1e-19	1	CL0032
MH01c01g0000041	50	383	49	383		Questin_oxidase		2	340	0	308.4	7.7e-92	1	No_clan
MH01c01g0000051	9	213	9	213	PF13460.5	NAD_binding_10	Domain	1	184	184	46.3	4.4e-12	1	CL0063
MH01c01g0000061	6	162	4	163	PF02982.13	Scytalone_dh	Domain	3	159	160	249.1	1.5e-74	1	CL0051
MH01c01g0000071	124	274	80	278	PF14765.5	PS-DH	Domain	143	294	298	47.9	1.1e-12	1	CL0050
MH01c01g0000071	352	412	348	413	PF00550.24	PP-binding	Domain	6	66	67	46.1	4.5e-12	1	CL0314
MH01c01g0000081	35	263	28	265	PF16073.4	SAT	Family	14	237	239	183.7	4.6e-54	1	CL0323
MH01c01g0000091	23	267	23	268	PF13561.5	adh_short_C2	Domain	1	233	234	194.9	1.5e-57	1	CL0063
MH01c01g0000101	39	70	37	72	PF00172.17	Zn_clus	Domain	3	35	40	22.6	8.6e-05	1	No_clan
MH01c01g0000101	263	358	208	422	PF04082.17	Fungal_trans	Domain	89	193	267	27.4	1.6e-06	1	CL0507
MH01c01g0000111	73	165	72	165	PF08241.11	Methyltransf_11	Domain	2	96	95	47.2	2.6e-12	1	CL0063
MH01c01g0000131	107	233	106	235	PF03184.18	DDE_1	Family	2	128	176	87.7	6.8e-25	1	CL0219
MH01c01g0000141	196	389	176	392	PF00891.17	Methyltransf_2	Family	22	207	227	45.2	6.4e-12	1	CL0063
MH01c01g0000151	33	93	29	114	PF00067.21	p450	Domain	387	442	463	28.9	4.7e-07	1	No_clan
MH01c01g0000181	84	265	84	297	PF08245.11	Mur_ligase_M	Domain	1	134	192	32.8	6.5e-08	1	No_clan
MH01c01g0000201	5	193	1	223	PF04082.17	Fungal_trans	Domain	39	229	267	46.1	3.1e-12	1	CL0507
MH01c01g0000231	1	62	1	63	PF07690.15	MFS_1	Family	87	148	353	51.7	6.1e-14	1	CL0015
MH01c01g0000241	42	215	8	215	PF07690.15	MFS_1	Family	198	353	353	45	6.5e-12	1	CL0015
MH01c01g0000261	40	84	39	86	PF01494.18	FAD_binding_3	Family	2	46	356	28.8	6.8e-07	1	CL0063
MH01c01g0000261	151	289	135	306	PF01494.18	FAD_binding_3	Family	116	246	356	26	4.8e-06	1	CL0063
MH01c01g0000271	78	315	75	315	PF00109.25	ketoacyl-synt	Domain	4	253	253	190.4	4.2e-56	1	CL0046
MH01c01g0000271	324	435	323	436	PF02801.21	Ketoacyl-synt_C	Domain	2	117	118	121.2	2.2e-35	1	CL0046
MH01c01g0000271	438	556	438	556	PF16197.4	KAsynt_C_assoc	Family	1	112	112	67.5	1.3e-18	1	CL0046
MH01c01g0000271	580	873	579	886	PF00698.20	Acyl_transf_1	Domain	2	252	319	134.6	5.2e-39	1	CL0323
MH01c01g0000271	937	1206	937	1219	PF14765.5	PS-DH	Domain	1	285	298	196.3	6.5e-58	1	CL0050
MH01c01g0000271	1397	1504	1397	1504	PF08242.11	Methyltransf_12	Domain	1	99	99	55.6	6.9e-15	1	CL0063
MH01c01g0000271	1934	2042	1934	2060	PF00107.25	ADH_zinc_N	Family	1	105	130	49	5.7e-13	1	CL0063
MH01c01g0000281	70	230	70	231	PF08659.9	KR	Family	1	179	180	136.2	1.1e-39	1	CL0063
MH01c01g0000281	366	421	353	424	PF00550.24	PP-binding	Domain	8	64	67	31.6	1.6e-07	1	CL0314
MH01c01g0000291	81	516	60	527	PF00067.21	p450	Domain	26	444	463	170.3	6.2e-50	1	No_clan
MH01c01g0000301	193	395	186	398	PF00891.17	Methyltransf_2	Family	12	205	227	99.1	2.1e-28	1	CL0063
MH01c01g0000311	23	426	23	427	PF07690.15	MFS_1	Family	1	352	353	146.5	9.1e-43	1	CL0015
MH01c01g0000331	301	534	227	548	PF00067.21	p450	Domain	244	449	463	67.5	9e-19	1	No_clan
MH01c01g0000341	209	410	2	429	PF00067.21	p450	Domain	252	449	463	96.8	1.2e-27	1	No_clan
MH01c01g0000351	314	505	191	515	PF00067.21	p450	Domain	257	441	463	81	7.3e-23	1	No_clan
MH01c01g0000361	535	613	518	621	PF01073.18	3Beta_HSD	Family	199	272	282	29.9	2.6e-07	1	CL0063
MH01c01g0000371	61	244	61	245	PF13472.5	Lipase_GDSL_2	Domain	1	178	179	52.8	6.1e-14	1	CL0264
MH01c01g0000381	60	719	60	719	PF03169.14	OPT	Family	1	616	618	517.9	4.1e-155	1	No_clan
MH01c01g0000401	61	191	54	222	PF01509.17	TruB_N	Family	7	135	149	143.9	4.5e-42	1	CL0649
MH01c01g0000421	31	68	31	70	PF01428.15	zf-AN1	Family	1	38	40	43.3	3e-11	1	No_clan
MH01c01g0000421	97	138	97	140	PF01428.15	zf-AN1	Family	1	38	40	45.8	4.9e-12	1	No_clan
MH01c01g0000441	8	92	7	93	PF08447.11	PAS_3	Domain	3	83	89	26.7	5.1e-06	1	CL0183
MH01c01g0000441	140	225	139	226	PF00512.24	HisKA	Domain	2	66	64	30.9	2e-07	1	CL0025
MH01c01g0000441	304	434	303	437	PF02518.25	HATPase_c	Domain	15	109	111	64	1.6e-17	1	CL0025
MH01c01g0000441	469	556	469	574	PF00072.23	Response_reg	Domain	1	69	112	40.5	2.4e-10	1	CL0304
MH01c01g0000451	230	335	229	336	PF13426.6	PAS_9	Domain	2	103	104	28.4	1.5e-06	1	CL0183
MH01c01g0000461	327	398	327	398	PF08407.10	Chitin_synth_1N	Family	1	73	73	95.2	1.7e-27	1	No_clan
MH01c01g0000461	399	561	399	561	PF01644.16	Chitin_synth_1	Family	1	163	163	263.1	9.4e-79	1	CL0110
MH01c01g0000471	74	352	69	358	PF00487.23	FA_desaturase	Domain	2	247	254	88.1	8e-25	1	No_clan
MH01c01g0000481	10	413	10	414	PF01494.18	FAD_binding_3	Family	1	348	356	302.7	3.8e-90	1	CL0063
MH01c01g0000481	450	630	450	630	PF07976.11	Phe_hydrox_dim	Family	1	166	166	151.1	2.8e-44	1	CL0172
MH01c01g0000491	410	495	408	496	PF12539.7	Csm1	Family	3	83	84	102.6	1.3e-29	1	No_clan
MH01c01g0000501	50	116	50	117		ATP19		1	67	0	92.4	1.7e-26	1	No_clan
MH01c01g0000511	63	261	63	262	PF10558.8	MTP18	Family	1	170	171	270.2	7.3e-81	1	No_clan
MH01c01g0000541	472	631	465	633	PF03835.14	Rad4	Domain	8	145	146	124.8	2.1e-36	1	CL0125
MH01c01g0000541	647	703	646	703	PF10403.8	BHD_1	Domain	2	51	51	62.9	1.8e-17	1	No_clan
MH01c01g0000541	707	768	707	769	PF10404.8	BHD_2	Domain	1	63	64	57.7	1.7e-15	1	No_clan
MH01c01g0000541	776	848	776	849	PF10405.8	BHD_3	Domain	1	75	76	92.9	1.2e-26	1	No_clan
MH01c01g0000551	159	183	159	183	PF00096.25	zf-C2H2	Domain	1	23	23	17.2	0.0049	1	CL0361
MH01c01g0000551	223	250	223	250	PF00096.25	zf-C2H2	Domain	1	23	23	17.6	0.0037	1	CL0361
MH01c01g0000561	18	291	17	293	PF00248.20	Aldo_ket_red	Domain	2	292	292	125.9	1.7e-36	1	No_clan
MH01c01g0000581	219	286	218	286	PF09248.9	DUF1965	Domain	2	69	69	88.7	1.6e-25	1	CL0047
MH01c01g0000581	303	694	297	701	PF01179.19	Cu_amine_oxid	Domain	8	402	406	385.2	3.5e-115	1	No_clan
MH01c01g0000591	50	155	29	155	PF00583.24	Acetyltransf_1	Family	24	117	117	35.7	8e-09	1	CL0257
MH01c01g0000601	399	625	397	627	PF00069.24	Pkinase	Domain	13	260	264	43.8	2e-11	1	CL0016
MH01c01g0000621	162	426	161	426	PF02190.15	LON_substr_bdg	Family	2	208	208	102.4	2.9e-29	1	CL0178
MH01c01g0000621	577	716	577	720	PF00004.28	AAA	Domain	1	128	132	78.5	5.9e-22	1	CL0023
MH01c01g0000621	848	1052	847	1056	PF05362.12	Lon_C	Domain	2	201	205	225.6	4.4e-67	1	CL0329
MH01c01g0000631	67	462	66	464	PF07690.15	MFS_1	Family	2	350	353	107	9.4e-31	1	CL0015
MH01c01g0000651	179	245	178	263	PF05148.14	Methyltransf_8	Family	2	68	219	69.8	2.8e-19	1	CL0063
MH01c01g0000651	297	408	285	426	PF05148.14	Methyltransf_8	Family	71	173	219	95.4	4.1e-27	1	CL0063
MH01c01g0000661	172	237	162	238	PF00240.22	ubiquitin	Domain	7	71	72	36.5	3.1e-09	1	CL0072
MH01c01g0000661	336	459	336	459	PF09668.9	Asp_protease	Family	1	124	124	201.6	2.6e-60	1	CL0129
MH01c01g0000661	559	594	558	595	PF14555.5	UBA_4	Domain	2	37	43	33.5	2.8e-08	1	CL0214
MH01c01g0000671	190	258	92	258	PF00583.24	Acetyltransf_1	Family	55	117	117	39.3	6.4e-10	1	CL0257
MH01c01g0000681	249	587	199	588	PF00850.18	Hist_deacetyl	Domain	30	306	307	177.9	3.3e-52	1	CL0302
MH01c01g0000691	31	538	15	539	PF01602.19	Adaptin_N	Family	18	523	524	408.6	3.5e-122	1	CL0020
MH01c01g0000711	124	320	106	322	PF00141.22	peroxidase	Domain	15	227	229	99.1	3e-28	1	CL0617
MH01c01g0000731	86	164	85	175	PF04828.13	GFA	Domain	2	81	93	38.9	8.4e-10	1	CL0080
MH01c01g0000741	102	484	99	484	PF07690.15	MFS_1	Family	4	353	353	119.9	1.1e-34	1	CL0015
MH01c01g0000771	37	488	37	489	PF11709.7	Mit_ribos_Mrp51	Family	1	364	365	391.8	4.3e-117	1	No_clan
MH01c01g0000781	164	237	162	237	PF04181.12	RPAP2_Rtr1	Family	3	75	75	75.5	3e-21	1	No_clan
MH01c01g0000791	5	54	5	55	PF00018.27	SH3_1	Domain	1	47	48	38	9.2e-10	1	CL0010
MH01c01g0000811	149	231	148	233	PF02225.21	PA	Family	2	87	93	39.6	3.9e-10	1	CL0364
MH01c01g0000811	260	469	260	471	PF04389.16	Peptidase_M28	Family	1	196	198	134.4	3.9e-39	1	CL0035
MH01c01g0000821	114	282	112	282	PF01699.23	Na_Ca_ex	Family	3	151	151	46.5	3.6e-12	1	No_clan
MH01c01g0000821	317	456	315	459	PF01699.23	Na_Ca_ex	Family	3	148	151	54.7	1.1e-14	1	No_clan
MH01c01g0000831	1	124	1	130	PF00833.17	Ribosomal_S17e	Family	1	118	119	198.5	2.6e-59	1	No_clan
MH01c01g0000841	18	183	16	186	PF02776.17	TPP_enzyme_N	Domain	3	169	172	151	2.3e-44	1	CL0254
MH01c01g0000841	207	341	207	341	PF00205.21	TPP_enzyme_M	Domain	1	137	137	88.2	3.9e-25	1	CL0085
MH01c01g0000841	407	540	407	574	PF02775.20	TPP_enzyme_C	Domain	1	132	153	70.6	1.2e-19	1	CL0254
MH01c01g0000851	28	425	25	425	PF01425.20	Amidase	Family	4	451	451	219.2	1e-64	1	No_clan
MH01c01g0000861	8	360	7	368	PF01494.18	FAD_binding_3	Family	2	340	356	64.8	7.8e-18	1	CL0063
MH01c01g0000871	22	383	18	384	PF01702.17	TGT	Family	2	349	223	473.8	3.3e-142	1	No_clan
MH01c01g0000881	83	244	83	245	PF03033.19	Glyco_transf_28	Family	1	138	139	66.4	2.6e-18	1	CL0113
MH01c01g0000881	360	492	346	500	PF00201.17	UDPGT	Family	278	409	499	26.4	2.9e-06	1	CL0113
MH01c01g0000891	170	336	149	371	PF07690.15	MFS_1	Family	19	180	353	89.5	2e-25	1	CL0015
MH01c01g0000891	499	680	454	688	PF07690.15	MFS_1	Family	184	346	353	34.8	8.7e-09	1	CL0015
MH01c01g0000901	39	436	35	437	PF07690.15	MFS_1	Family	3	352	353	115.1	3.3e-33	1	CL0015
MH01c01g0000931	103	221	103	222	PF07690.15	MFS_1	Family	1	120	353	67.5	9.9e-19	1	CL0015
MH01c01g0000931	225	479	223	480	PF07690.15	MFS_1	Family	148	352	353	44.2	1.2e-11	1	CL0015
MH01c01g0000951	3	67	1	67	PF05705.13	DUF829	Domain	178	241	241	42.8	5.7e-11	1	CL0028
MH01c01g0000961	10	278	3	279	PF00732.18	GMC_oxred_N	Domain	41	295	296	174.6	2.8e-51	1	CL0063
MH01c01g0000961	401	538	401	538	PF05199.12	GMC_oxred_C	Domain	1	144	144	129	1.8e-37	1	No_clan
MH01c01g0000971	34	127	33	127	PF12796.6	Ank_2	Repeat	2	83	84	39.6	5.8e-10	1	CL0465
MH01c01g0000971	134	221	134	226	PF12796.6	Ank_2	Repeat	1	78	84	42.8	6e-11	1	CL0465
MH01c01g0000971	415	550	414	552	PF01529.19	DHHC	Family	2	132	134	116.1	1.1e-33	1	No_clan
MH01c01g0000981	10	355	8	359	PF03969.15	AFG1_ATPase	Family	3	321	362	284.4	1.1e-84	1	CL0023
MH01c01g0001061	18	62	16	62	PF00569.16	ZZ	Domain	4	45	45	38.3	8.5e-10	1	CL0006
MH01c01g0001061	81	123	80	125	PF00249.30	Myb_DNA-binding	Domain	3	43	47	30.3	3.6e-07	1	CL0123
MH01c01g0001061	441	510	437	511	PF04433.16	SWIRM	Domain	7	87	89	34.5	1.9e-08	1	CL0123
MH01c01g0001071	504	761	504	761	PF00069.24	Pkinase	Domain	1	264	264	232.4	5.8e-69	1	CL0016
MH01c01g0001071	803	841	801	841	PF00433.23	Pkinase_C	Family	4	46	46	41.3	1.9e-10	1	No_clan
MH01c01g0001081	59	542	59	542	PF00342.18	PGI	Domain	1	486	486	804.8	2.4e-242	1	CL0067
MH01c01g0001101	248	296	244	296	PF01165.19	Ribosomal_S21	Family	7	55	55	38.6	6.2e-10	1	No_clan
MH01c01g0001121	207	418	200	419	PF13378.5	MR_MLE_C	Domain	8	219	219	189.1	7.7e-56	1	CL0256
MH01c01g0001161	35	72	34	74	PF00172.17	Zn_clus	Domain	2	38	40	23.2	5.6e-05	1	No_clan
MH01c01g0001181	65	175	64	179	PF01412.17	ArfGap	Domain	2	113	117	113.3	6.3e-33	1	No_clan
MH01c01g0001191	6	40	5	55	PF09347.9	DUF1989	Domain	2	36	167	26.4	4.6e-06	1	No_clan
MH01c01g0001191	76	230	68	230	PF09347.9	DUF1989	Domain	37	167	167	83	1.8e-23	1	No_clan
MH01c01g0001211	6	164	5	164		NOG1_N		2	160	0	168.3	1.3e-49	1	No_clan
MH01c01g0001211	234	291	234	291	PF06858.13	NOG1	Family	1	58	58	84	4.5e-24	1	CL0023
MH01c01g0001211	404	455	402	455	PF08155.10	NOGCT	Domain	3	54	54	93.7	4.7e-27	1	No_clan
MH01c01g0001231	99	209	98	210	PF02466.18	Tim17	Family	2	110	104	98.2	3.5e-28	1	No_clan
MH01c01g0001241	69	174	45	182	PF00156.26	Pribosyltran	Domain	28	133	159	66.4	2e-18	1	CL0533
MH01c01g0001251	70	278	58	280		Gpr1_Fun34_YaaH		14	205	0	125.8	1.7e-36	1	No_clan
MH01c01g0001271	11	249	9	249	PF00121.17	TIM	Domain	3	243	243	173.5	4.6e-51	1	CL0036
MH01c01g0001281	7	291	6	292	PF02219.16	MTHFR	Domain	2	286	287	381.7	2.1e-114	1	CL0086
MH01c01g0001291	124	332	96	339	PF04090.11	RNA_pol_I_TF	Family	32	191	199	34.2	1.7e-08	1	No_clan
MH01c01g0001301	639	683	638	683	PF13639.5	zf-RING_2	Domain	2	44	44	40	3.5e-10	1	CL0229
MH01c01g0001321	108	141	107	146	PF00172.17	Zn_clus	Domain	2	36	40	31.3	1.7e-07	1	No_clan
MH01c01g0001321	261	385	261	462	PF11951.7	Fungal_trans_2	Family	1	131	384	28.8	5.1e-07	1	CL0507
MH01c01g0001331	16	298	16	303	PF10455.8	BAR_2	Family	1	284	289	214.7	1.5e-63	1	CL0145
MH01c01g0001341	94	191	94	192	PF11915.7	DUF3433	Family	1	90	91	43.8	2.7e-11	1	No_clan
MH01c01g0001341	757	843	754	844	PF11915.7	DUF3433	Family	4	90	91	68.8	4.1e-19	1	No_clan
MH01c01g0001361	16	116	13	117	PF00254.27	FKBP_C	Domain	4	93	94	74.9	4.6e-21	1	CL0487
MH01c01g0001381	95	240	94	285	PF08839.10	CDT1	Domain	2	124	176	29.4	8.8e-07	1	No_clan
MH01c01g0001381	372	544	371	550	PF00270.28	DEAD	Domain	2	170	176	99.2	2.1e-28	1	CL0023
MH01c01g0001381	602	712	595	713	PF00271.30	Helicase_C	Family	6	110	111	45.7	6.7e-12	1	CL0023
MH01c01g0001381	976	1065	976	1065	PF09369.9	DUF1998	Family	1	83	83	68.5	6.3e-19	1	No_clan
MH01c01g0001391	506	799	506	799	PF04082.17	Fungal_trans	Domain	1	267	267	243.3	2.3e-72	1	CL0507
MH01c01g0001411	144	301	134	304	PF03637.16	Mob1_phocein	Family	13	166	167	80.9	1e-22	1	No_clan
MH01c01g0001421	55	255	55	258	PF02492.18	cobW	Domain	1	174	177	163.6	3.4e-48	1	CL0023
MH01c01g0001421	332	399	300	400	PF07683.13	CobW_C	Domain	23	93	93	30	3.6e-07	1	No_clan
MH01c01g0001431	40	518	39	518	PF00083.23	Sugar_tr	Family	2	452	452	382.1	3.6e-114	1	CL0015
MH01c01g0001441	11	150	11	153	PF10914.7	DUF2781	Family	1	143	145	127.6	4.7e-37	1	No_clan
MH01c01g0001461	36	176	34	178	PF09424.9	YqeY	Domain	3	141	143	82.1	3.8e-23	1	CL0279
MH01c01g0001471	95	540	94	541	PF08801.10	Nucleoporin_N	Domain	2	433	434	286.6	3e-85	1	CL0186
MH01c01g0001471	788	1221	770	1223	PF03177.13	Nucleoporin_C	Domain	192	594	596	182.7	1.3e-53	1	No_clan
MH01c01g0001481	8	66	6	67	PF05493.12	ATP_synt_H	Family	3	61	62	76.6	1.5e-21	1	No_clan
MH01c01g0001511	202	359	202	359	PF06985.10	HET	Family	1	146	146	100.9	7.9e-29	1	No_clan
MH01c01g0001521	3	1165	2	1169	PF02463.18	SMC_N	Domain	2	215	220	205.7	6e-61	1	CL0023
MH01c01g0001521	521	641	520	642	PF06470.12	SMC_hinge	Domain	2	116	117	75.2	5e-21	1	No_clan
MH01c01g0001541	7	394	7	394	PF03097.17	BRO1	Domain	1	389	387	441.4	2.5e-132	1	No_clan
MH01c01g0001541	434	750	433	750	PF13949.5	ALIX_LYPXL_bnd	Domain	2	295	295	272	5.8e-81	1	No_clan
MH01c01g0001571	23	415	23	416	PF03659.13	Glyco_hydro_71	Family	1	374	375	427.9	2.9e-128	1	CL0058
MH01c01g0001591	65	121	47	139	PF00651.30	BTB	Domain	20	79	111	24.4	2.7e-05	1	CL0033
MH01c01g0001601	164	279	116	280	PF08613.10	Cyclin	Family	43	160	161	87.5	1.2e-24	1	CL0065
MH01c01g0001611	25	129	25	130	PF10342.8	GPI-anchored	Family	1	92	93	41	2.5e-10	1	CL0538
MH01c01g0001611	174	251	170	259	PF05390.10	KRE9	Family	5	82	102	67.7	1.2e-18	1	No_clan
MH01c01g0001621	34	141	17	141	PF05195.15	AMP_N	Domain	13	123	123	94.1	5e-27	1	CL0356
MH01c01g0001621	182	440	181	440	PF00557.23	Peptidase_M24	Domain	2	209	209	187.4	2.5e-55	1	No_clan
MH01c01g0001631	8	125	6	126	PF16990.4	CBM_35	Domain	3	120	121	90.1	1.2e-25	1	CL0202
MH01c01g0001631	139	437	139	439	PF02156.14	Glyco_hydro_26	Domain	1	308	311	281.7	8.3e-84	1	CL0058
MH01c01g0001641	8	124	6	140	PF00293.27	NUDIX	Domain	3	119	131	67.9	8.5e-19	1	CL0261
MH01c01g0001651	61	360	33	363	PF00150.17	Cellulase	Domain	21	277	281	54.8	9.4e-15	1	CL0058
MH01c01g0001671	120	304	120	304	PF06985.10	HET	Family	1	146	146	105.4	3.2e-30	1	No_clan
MH01c01g0001681	239	396	237	416	PF05729.11	NACHT	Domain	3	147	166	29.4	6.4e-07	1	CL0023
MH01c01g0001681	684	711	683	713	PF00023.29	Ank	Repeat	4	30	32	21.7	0.0002	1	CL0465
MH01c01g0001681	720	811	720	813	PF12796.6	Ank_2	Repeat	1	81	84	39.7	5.4e-10	1	CL0465
MH01c01g0001701	72	94	72	94	PF00096.25	zf-C2H2	Domain	1	23	23	20.4	0.0005	1	CL0361
MH01c01g0001731	33	270	16	302	PF08423.10	Rad51	Domain	16	222	255	42.3	5.1e-11	1	CL0023
MH01c01g0001741	7	254	7	254	PF12697.6	Abhydrolase_6	Domain	1	220	212	46.9	4.9e-12	1	CL0028
MH01c01g0001771	17	57	17	58	PF13414.5	TPR_11	Repeat	1	41	42	32.1	6.5e-08	1	CL0020
MH01c01g0001771	215	285	215	286	PF04564.14	U-box	Domain	1	72	73	78.5	3.2e-22	1	CL0229
MH01c01g0001781	43	357	21	377	PF00501.27	AMP-binding	Family	17	322	423	71.1	6.8e-20	1	CL0378
MH01c01g0001791	78	381	47	386	PF00295.16	Glyco_hydro_28	Domain	35	322	325	162.9	9.7e-48	1	CL0268
MH01c01g0001811	14	48	13	51	PF00172.17	Zn_clus	Domain	2	36	40	30.5	2.8e-07	1	No_clan
MH01c01g0001821	442	614	437	618	PF00664.22	ABC_membrane	Family	96	270	274	40.4	2.6e-10	1	CL0241
MH01c01g0001821	678	811	677	812	PF00005.26	ABC_tran	Domain	2	136	137	51.1	1.9e-13	1	CL0023
MH01c01g0001821	936	1195	934	1210	PF00664.22	ABC_membrane	Family	3	254	274	82.6	3.7e-23	1	CL0241
MH01c01g0001821	1275	1418	1275	1418	PF00005.26	ABC_tran	Domain	1	137	137	100.7	9.1e-29	1	CL0023
MH01c01g0001831	185	291	185	294	PF10544.8	T5orf172	Domain	1	103	103	58.4	8.1e-16	1	CL0418
MH01c01g0001861	85	459	84	459	PF00155.20	Aminotran_1_2	Domain	2	363	363	275.1	9.3e-82	1	CL0061
MH01c01g0001871	14	99	14	107	PF10496.8	Syntaxin-18_N	Domain	1	77	85	39.4	5.4e-10	1	No_clan
MH01c01g0001931	372	422	333	424	PF08241.11	Methyltransf_11	Domain	46	94	95	31.1	2.7e-07	1	CL0063
MH01c01g0001941	11	197	11	209	PF00106.24	adh_short	Domain	1	181	195	130.2	6.4e-38	1	CL0063
MH01c01g0001941	315	498	315	503	PF00106.24	adh_short	Domain	1	190	195	158.2	1.7e-46	1	CL0063
MH01c01g0001941	779	891	777	893	PF01575.18	MaoC_dehydratas	Domain	3	121	123	113.1	5.7e-33	1	CL0050
MH01c01g0001961	62	172	40	216	PF13489.5	Methyltransf_23	Domain	21	124	165	43.4	3e-11	1	CL0063
MH01c01g0001971	36	343	36	343	PF00657.21	Lipase_GDSL	Family	1	200	200	40.6	2.5e-10	1	CL0264
MH01c01g0001981	246	402	245	403	PF05179.13	CDC73_C	Domain	2	156	157	160.4	2.6e-47	1	CL0023
MH01c01g0001991	13	472	13	472	PF00330.19	Aconitase	Family	1	461	462	543.7	3.9e-163	1	No_clan
MH01c01g0001991	535	659	535	660	PF00694.18	Aconitase_C	Domain	1	130	131	139.1	1e-40	1	CL0364
MH01c01g0002001	7	43	4	43	PF00400.31	WD40	Repeat	4	38	38	20	0.00091	1	CL0186
MH01c01g0002001	330	364	326	364	PF00400.31	WD40	Repeat	5	38	38	15.8	0.019	1	CL0186
MH01c01g0002041	37	72	37	73	PF00172.17	Zn_clus	Domain	1	36	40	30.7	2.5e-07	1	No_clan
MH01c01g0002041	473	610	471	633	PF11951.7	Fungal_trans_2	Family	3	131	384	44.8	7.3e-12	1	CL0507
MH01c01g0002051	27	234	27	234	PF10681.8	Rot1	Family	1	209	209	303.8	5.4e-91	1	No_clan
MH01c01g0002061	51	239	38	240	PF01812.19	5-FTHF_cyc-lig	Family	24	186	187	111	6e-32	1	CL0246
MH01c01g0002071	78	126	70	136	PF01423.21	LSM	Domain	9	53	67	36.3	3.2e-09	1	CL0527
MH01c01g0002081	32	93	32	99	PF03810.18	IBN_N	Domain	1	68	74	22.2	0.0001	1	CL0020
MH01c01g0002081	104	265	104	265	PF08389.11	Xpo1	Family	1	149	149	88.6	4e-25	1	CL0020
MH01c01g0002091	113	248	113	249	PF01288.19	HPPK	Domain	1	111	112	119.9	7.3e-35	1	No_clan
MH01c01g0002091	307	557	307	557	PF00809.21	Pterin_bind	Domain	1	244	244	266.9	1.7e-79	1	CL0036
MH01c01g0002101	9	339	8	340	PF03060.14	NMO	Domain	2	330	331	195.1	2e-57	1	CL0036
MH01c01g0002111	75	208	51	208	PF00583.24	Acetyltransf_1	Family	21	117	117	34.1	2.6e-08	1	CL0257
MH01c01g0002121	46	227	24	228	PF11807.7	DUF3328	Family	23	219	220	86	3.1e-24	1	No_clan
MH01c01g0002151	51	525	51	525	PF13520.5	AA_permease_2	Family	1	425	425	189.3	1e-55	1	CL0062
MH01c01g0002211	89	125	87	125	PF00400.31	WD40	Repeat	3	38	38	27.9	2.8e-06	1	CL0186
MH01c01g0002211	130	169	130	169	PF00400.31	WD40	Repeat	1	38	38	21.1	0.00042	1	CL0186
MH01c01g0002211	176	214	173	214	PF00400.31	WD40	Repeat	4	38	38	20.8	0.00049	1	CL0186
MH01c01g0002211	220	255	218	256	PF00400.31	WD40	Repeat	3	37	38	24.5	3.4e-05	1	CL0186
MH01c01g0002211	318	761	318	761	PF04053.13	Coatomer_WDAD	Family	1	445	445	569.8	4.6e-171	1	CL0186
MH01c01g0002221	154	286	154	287	PF00004.28	AAA	Domain	1	131	132	124.4	4e-36	1	CL0023
MH01c01g0002221	310	345	310	354		AAA_lid_3		1	36	0	27.9	1.5e-06	1	No_clan
MH01c01g0002231	85	227	85	230	PF08294.10	TIM21	Domain	1	142	145	140.2	4.2e-41	1	CL0455
MH01c01g0002241	117	366	100	366	PF00933.20	Glyco_hydro_3	Domain	76	318	319	95.4	4e-27	1	CL0058
MH01c01g0002241	427	676	426	676	PF01915.21	Glyco_hydro_3_C	Domain	2	204	204	171.4	2.3e-50	1	No_clan
MH01c01g0002241	732	802	731	802	PF14310.5	Fn3-like	Family	2	71	71	97.7	3.1e-28	1	CL0159
MH01c01g0002251	133	213	132	214	PF14510.5	ABC_trans_N	Domain	1	80	80	53.4	2.9e-14	1	No_clan
MH01c01g0002251	234	393	234	394	PF00005.26	ABC_tran	Domain	1	136	137	55.1	1.1e-14	1	CL0023
MH01c01g0002251	561	770	560	770	PF01061.23	ABC2_membrane	Family	2	210	210	142.1	1.5e-41	1	CL0181
MH01c01g0002251	781	869	781	871	PF06422.11	PDR_CDR	Family	1	90	92	106	6.9e-31	1	CL0181
MH01c01g0002251	927	1078	927	1078	PF00005.26	ABC_tran	Domain	1	137	137	63.3	3.2e-17	1	CL0023
MH01c01g0002251	1226	1437	1225	1437	PF01061.23	ABC2_membrane	Family	2	210	210	142	1.7e-41	1	CL0181
MH01c01g0002251	1491	1531	1479	1553	PF06422.11	PDR_CDR	Family	30	71	92	21.6	0.00015	1	CL0181
MH01c01g0002261	122	375	122	375	PF00069.24	Pkinase	Domain	1	264	264	239.5	4e-71	1	CL0016
MH01c01g0002271	13	241	12	242	PF00696.27	AA_kinase	Family	2	240	241	137.2	6.6e-40	1	No_clan
MH01c01g0002271	346	386	346	391	PF01472.19	PUA	Family	1	41	74	32.1	8e-08	1	CL0178
MH01c01g0002281	26	71	24	72	PF12937.6	F-box-like	Domain	3	47	48	25	1.3e-05	1	CL0271
MH01c01g0002291	73	479	47	498	PF00067.21	p450	Domain	28	444	463	137.7	4.6e-40	1	No_clan
MH01c01g0002301	233	474	232	475	PF06738.11	ThrE	Family	2	240	241	203.5	3.3e-60	1	CL0470
MH01c01g0002301	498	643	497	645	PF12821.6	ThrE_2	Family	2	127	129	33.8	3.1e-08	1	CL0470
MH01c01g0002321	103	158	99	159	PF00170.20	bZIP_1	Family	8	63	64	31.5	1.4e-07	1	CL0018
MH01c01g0002351	89	402	81	408	PF01062.20	Bestrophin	Family	13	291	297	119.2	2.2e-34	1	No_clan
MH01c01g0002381	103	471	100	472	PF01053.19	Cys_Met_Meta_PP	Domain	4	381	382	462.4	7.9e-139	1	CL0061
MH01c01g0002391	317	356	317	357	PF10313.8	DUF2415	Family	1	42	43	58.6	4.2e-16	1	CL0186
MH01c01g0002401	48	648	48	650	PF00012.19	HSP70	Family	1	597	599	883.4	5.9e-266	1	CL0108
MH01c01g0002411	83	423	82	433	PF00465.18	Fe-ADH	Family	3	349	364	213.6	3.5e-63	1	CL0224
MH01c01g0002441	11	137	7	138	PF13577.5	SnoaL_4	Domain	6	126	127	49.2	5.4e-13	1	CL0051
MH01c01g0002461	120	158	119	158	PF00400.31	WD40	Repeat	2	38	38	28.1	2.5e-06	1	CL0186
MH01c01g0002461	175	205	168	206	PF00400.31	WD40	Repeat	8	37	38	14.1	0.066	1	CL0186
MH01c01g0002471	18	92	17	98	PF08447.11	PAS_3	Domain	2	77	89	26.8	4.6e-06	1	CL0183
MH01c01g0002511	111	561	96	561	PF00501.27	AMP-binding	Family	19	422	423	311.7	6.2e-93	1	CL0378
MH01c01g0002521	126	264	119	270	PF10294.8	Methyltransf_16	Family	21	147	174	52.6	4.4e-14	1	CL0063
MH01c01g0002531	55	536	55	537	PF06087.11	Tyr-DNA_phospho	Family	1	423	422	463.9	4.7e-139	1	CL0479
MH01c01g0002541	87	302	81	307	PF00487.23	FA_desaturase	Domain	7	236	254	66	4.6e-18	1	No_clan
MH01c01g0002541	360	430	357	431	PF00173.27	Cyt-b5	Domain	4	73	74	59.8	2.1e-16	1	No_clan
MH01c01g0002551	71	493	69	496	PF00860.19	Xan_ur_permease	Family	4	386	389	211.6	1.4e-62	1	CL0062
MH01c01g0002561	7	93	3	94	PF00887.18	ACBP	Domain	5	84	85	66.2	2.2e-18	1	CL0632
MH01c01g0002571	7	209	3	209	PF01087.21	GalP_UDP_transf	Domain	6	184	184	229.9	3e-68	1	CL0265
MH01c01g0002571	216	372	215	386	PF02744.16	GalP_UDP_tr_C	Domain	2	155	167	188.8	5.8e-56	1	CL0265
MH01c01g0002581	146	266	91	292	PF04893.16	Yip1	Domain	17	149	172	46	4.6e-12	1	CL0112
MH01c01g0002591	434	506	433	554	PF00638.17	Ran_BP1	Family	3	72	122	53.7	2.3e-14	1	CL0266
MH01c01g0002601	85	276	84	282	PF00106.24	adh_short	Domain	2	188	195	131.9	1.9e-38	1	CL0063
MH01c01g0002611	14	129	14	130	PF03694.12	Erg28	Family	1	109	110	148.9	6.3e-44	1	No_clan
MH01c01g0002631	25	131	24	151	PF13380.5	CoA_binding_2	Domain	2	101	116	95.1	3.8e-27	1	CL0063
MH01c01g0002671	20	245	20	252	PF03443.13	Glyco_hydro_61	Family	1	200	205	189.1	8.5e-56	1	CL0159
MH01c01g0002671	302	330	302	330	PF00734.17	CBM_1	Domain	1	29	29	37.6	1.6e-09	1	CL0083
MH01c01g0002691	120	153	114	153	PF13867.5	SAP30_Sin3_bdg	Family	21	54	54	27.6	2.8e-06	1	No_clan
MH01c01g0002701	72	133	72	133	PF00226.30	DnaJ	Domain	1	63	63	77.8	5e-22	1	CL0392
MH01c01g0002701	223	449	223	449	PF01556.17	DnaJ_C	Domain	1	148	148	128	2.9e-37	1	No_clan
MH01c01g0002711	45	269	45	277	PF14661.5	HAUS6_N	Family	1	225	223	165.7	1.2e-48	1	No_clan
MH01c01g0002731	161	304	161	306	PF01565.22	FAD_binding_4	Domain	1	137	139	73.6	1.3e-20	1	CL0077
MH01c01g0002731	556	598	538	599	PF08031.11	BBE	Domain	2	45	46	33.4	3.6e-08	1	CL0277
MH01c01g0002751	23	169	23	170	PF08592.10	DUF1772	Domain	1	136	137	86.5	2e-24	1	No_clan
MH01c01g0002761	8	257	8	262	PF05368.12	NmrA	Family	1	229	233	111.1	5.9e-32	1	CL0063
MH01c01g0002791	25	369	24	376	PF01494.18	FAD_binding_3	Family	2	318	356	51	1.2e-13	1	CL0063
MH01c01g0002801	38	469	37	500	PF00067.21	p450	Domain	2	438	463	195.5	1.4e-57	1	No_clan
MH01c01g0002811	12	168	8	171	PF00160.20	Pro_isomerase	Domain	5	155	158	165.2	1.3e-48	1	CL0475
MH01c01g0002871	40	303	35	311	PF01095.18	Pectinesterase	Family	8	268	298	160.1	4.8e-47	1	CL0268
MH01c01g0002901	78	455	74	458	PF07690.15	MFS_1	Family	5	350	353	131.8	2.7e-38	1	CL0015
MH01c01g0002911	165	269	165	269	PF10332.8	DUF2418	Family	1	96	96	117.3	3.3e-34	1	No_clan
MH01c01g0002931	41	164	39	165	PF02221.14	E1_DerP2_DerF2	Domain	3	133	134	97.9	6.3e-28	1	CL0532
MH01c01g0002941	81	191	81	191	PF13902.5	R3H-assoc	Domain	1	134	134	82.5	3.4e-23	1	No_clan
MH01c01g0002961	23	146	22	146	PF12353.7	eIF3g	Family	2	125	125	141.7	1.5e-41	1	CL0511
MH01c01g0002961	203	269	203	273	PF00076.21	RRM_1	Domain	1	66	70	66.4	1.4e-18	1	CL0221
MH01c01g0002971	6	126	5	127	PF01232.22	Mannitol_dh	Domain	2	150	151	66	4e-18	1	CL0063
MH01c01g0002971	155	373	152	379	PF08125.12	Mannitol_dh_C	Domain	4	240	246	144	5.3e-42	1	CL0106
MH01c01g0002981	187	505	187	505	PF04515.11	Choline_transpo	Family	1	326	326	283.1	2.8e-84	1	No_clan
MH01c01g0003011	64	482	41	497	PF00067.21	p450	Domain	19	444	463	189.1	1.3e-55	1	No_clan
MH01c01g0003091	152	217	148	220	PF13424.5	TPR_12	Repeat	5	71	77	43.8	2.3e-11	1	CL0020
MH01c01g0003121	338	499	338	500	PF13191.5	AAA_16	Domain	1	169	170	57.5	2.1e-15	1	CL0023
MH01c01g0003121	538	750	538	752	PF14629.5	ORC4_C	Family	1	217	218	177.8	1.9e-52	1	No_clan
MH01c01g0003151	23	175	23	175	PF13245.5	AAA_19	Domain	1	146	146	44.3	2.1e-11	1	CL0023
MH01c01g0003151	312	368	311	368	PF13538.5	UvrD_C_2	Domain	2	52	52	28.8	8.1e-07	1	CL0023
MH01c01g0003191	22	116	19	116	PF01230.22	HIT	Domain	4	98	98	88.2	4.8e-25	1	CL0265
MH01c01g0003201	134	532	126	548	PF00067.21	p450	Domain	44	446	463	130.4	7.5e-38	1	No_clan
MH01c01g0003221	414	616	413	625	PF17111.4	Helo_like_N	Family	2	196	209	38	1.1e-09	1	CL0587
MH01c01g0003231	708	976	688	983	PF05686.11	Glyco_transf_90	Family	105	323	396	43.6	1.8e-11	1	CL0113
MH01c01g0003241	492	715	491	717	PF04768.12	NAT	Family	2	168	170	187.7	1.3e-55	1	CL0257
MH01c01g0003261	35	386	34	392	PF07690.15	MFS_1	Family	2	346	353	66.4	2e-18	1	CL0015
MH01c01g0003271	221	721	220	722	PF01432.19	Peptidase_M3	Family	2	457	458	537.4	3.8e-161	1	CL0126
MH01c01g0003291	102	192	102	192	PF06984.12	MRP-L47	Family	1	87	87	66.8	1.4e-18	1	CL0346
MH01c01g0003301	7	453	1	457	PF00996.17	GDI	Family	4	432	436	640.7	8.8e-193	1	CL0063
MH01c01g0003311	178	287	96	359	PF01663.21	Phosphodiest	Family	128	237	357	31.7	1.2e-07	1	CL0088
MH01c01g0003311	451	933	451	933	PF04987.13	PigN	Family	1	455	458	523.3	5.5e-157	1	No_clan
MH01c01g0003331	98	401	77	413	PF00144.23	Beta-lactamase	Domain	34	314	330	96.8	1.4e-27	1	CL0013
MH01c01g0003341	30	137	30	148	PF14226.5	DIOX_N	Family	1	102	118	55	1.2e-14	1	CL0029
MH01c01g0003341	197	300	192	300	PF03171.19	2OG-FeII_Oxy	Domain	8	101	101	58	1.1e-15	1	CL0029
MH01c01g0003351	125	475	96	475	PF07690.15	MFS_1	Family	28	353	353	100.9	6.9e-29	1	CL0015
MH01c01g0003401	543	661	543	663	PF00004.28	AAA	Domain	1	130	132	72.6	4e-20	1	CL0023
MH01c01g0003451	848	1167	841	1168	PF04082.17	Fungal_trans	Domain	7	266	267	60.8	1e-16	1	CL0507
MH01c01g0003461	27	95	27	97	PF04716.13	ETC_C1_NDUFA5	Family	1	63	67	90.7	3.7e-26	1	No_clan
MH01c01g0003471	52	170	50	171	PF00085.19	Thioredoxin	Domain	3	102	104	57.8	8.7e-16	1	CL0172
MH01c01g0003471	249	347	248	349	PF00085.19	Thioredoxin	Domain	2	101	104	85.3	2.3e-24	1	CL0172
MH01c01g0003481	136	230	116	230	PF00581.19	Rhodanese	Domain	14	107	107	44.1	2.3e-11	1	CL0031
MH01c01g0003491	113	298	105	298		Peptidase_M1_N		3	186	0	100.2	1.6e-28	1	No_clan
MH01c01g0003491	337	528	331	547	PF01433.19	Peptidase_M1	Domain	8	205	236	141.4	2.9e-41	1	CL0126
MH01c01g0003491	596	708	596	708	PF09127.10	Leuk-A4-hydro_C	Domain	1	113	112	126.9	3.6e-37	1	CL0020
MH01c01g0003531	37	150	34	162	PF00293.27	NUDIX	Domain	7	117	131	71.4	7.2e-20	1	CL0261
MH01c01g0003541	51	90	51	91	PF00172.17	Zn_clus	Domain	1	39	40	32.9	5e-08	1	No_clan
MH01c01g0003541	242	468	241	483	PF04082.17	Fungal_trans	Domain	2	247	267	118.5	2.6e-34	1	CL0507
MH01c01g0003551	344	466	342	466	PF04153.17	NOT2_3_5	Family	3	131	133	91.6	4.1e-26	1	No_clan
MH01c01g0003591	18	316	17	316	PF00291.24	PALP	Family	2	294	294	215.5	1e-63	1	No_clan
MH01c01g0003591	377	430	371	431	PF00571.27	CBS	Domain	7	56	57	35.6	9.5e-09	1	No_clan
MH01c01g0003601	49	262	47	264	PF09439.9	SRPRB	Domain	3	178	181	98	4.1e-28	1	CL0023
MH01c01g0003611	361	561	360	562	PF05224.11	NDT80_PhoG	Family	2	185	186	129.8	1.3e-37	1	CL0073
MH01c01g0003691	36	88	36	88	PF00018.27	SH3_1	Domain	1	48	48	41.3	8.7e-11	1	CL0010
MH01c01g0003691	171	219	171	219	PF00018.27	SH3_1	Domain	1	48	48	41.2	8.9e-11	1	CL0010
MH01c01g0003691	342	436	334	439	PF00787.23	PX	Domain	20	110	113	40.4	2.4e-10	1	No_clan
MH01c01g0003701	330	545	320	548	PF03399.15	SAC3_GANP	Family	44	289	293	83.5	1.7e-23	1	CL0123
MH01c01g0003711	9	92	7	95	PF11605.7	Vps36_ESCRT-II	Family	3	89	92	78.8	2.6e-22	1	CL0266
MH01c01g0003711	129	187	126	191	PF16988.4	Vps36-NZF-N	Domain	5	61	65	78.1	2.4e-22	1	No_clan
MH01c01g0003711	333	572	333	572	PF04157.15	EAP30	Family	1	236	237	153.1	7.3e-45	1	CL0123
MH01c01g0003721	131	245	131	250	PF03815.18	LCCL	Domain	1	91	96	74.5	5.6e-21	1	CL0513
MH01c01g0003741	110	491	88	496	PF00067.21	p450	Domain	23	428	463	190	6.4e-56	1	No_clan
MH01c01g0003761	48	224	47	224	PF01083.21	Cutinase	Domain	2	178	178	165.2	1.4e-48	1	CL0028
MH01c01g0003781	110	149	109	150	PF02845.15	CUE	Family	2	41	42	39.7	2.7e-10	1	CL0214
MH01c01g0003811	14	50	13	51	PF00172.17	Zn_clus	Domain	2	39	40	32.5	6.7e-08	1	No_clan
MH01c01g0003821	34	437	33	439	PF01494.18	FAD_binding_3	Family	2	347	356	259.6	4.7e-77	1	CL0063
MH01c01g0003821	467	626	467	629	PF07976.11	Phe_hydrox_dim	Family	1	163	166	105.5	2.8e-30	1	CL0172
MH01c01g0003831	7	170	6	227	PF16073.4	SAT	Family	2	151	239	41.3	1.4e-10	1	CL0323
MH01c01g0003831	374	615	372	615	PF00109.25	ketoacyl-synt	Domain	3	253	253	247	2.1e-73	1	CL0046
MH01c01g0003831	624	738	623	740	PF02801.21	Ketoacyl-synt_C	Domain	2	116	118	108.1	2.6e-31	1	CL0046
MH01c01g0003831	898	1186	896	1209	PF00698.20	Acyl_transf_1	Domain	4	279	319	87.9	8.4e-25	1	CL0323
MH01c01g0003831	1636	1701	1635	1701	PF00550.24	PP-binding	Domain	2	67	67	43.2	3.7e-11	1	CL0314
MH01c01g0003831	1809	2054	1809	2056	PF07993.11	NAD_binding_4	Family	1	255	257	86.7	1.4e-24	1	CL0063
MH01c01g0003871	30	317	28	318	PF00814.24	Peptidase_M22	Family	3	270	271	277.9	1e-82	1	CL0108
MH01c01g0003881	82	313	82	313	PF00856.27	SET	Family	1	169	169	63.8	2.5e-17	1	No_clan
MH01c01g0003881	354	476	349	476	PF09273.10	Rubis-subs-bind	Domain	7	129	128	37.8	2.7e-09	1	No_clan
MH01c01g0003891	20	284	19	289	PF00069.24	Pkinase	Domain	10	258	264	47.7	1.3e-12	1	CL0016
MH01c01g0003911	73	156	73	160	PF04488.14	Gly_transf_sug	Family	1	93	98	72.8	2.7e-20	1	CL0110
MH01c01g0003931	395	482	395	484	PF16561.4	AMPK1_CBM	Family	1	83	85	85.6	2e-24	1	CL0369
MH01c01g0003931	577	646	576	646	PF04739.14	AMPKBI	Family	2	75	75	82.9	1.4e-23	1	No_clan
MH01c01g0003951	127	237	122	238	PF07732.14	Cu-oxidase_3	Domain	7	118	119	71.2	7.2e-20	1	CL0026
MH01c01g0003951	431	547	417	550	PF07731.13	Cu-oxidase_2	Domain	16	134	137	81.2	5.6e-23	1	CL0026
MH01c01g0003961	33	157	31	158	PF02771.15	Acyl-CoA_dh_N	Domain	3	112	113	58.8	7.4e-16	1	CL0544
MH01c01g0003961	162	264	162	264	PF02770.18	Acyl-CoA_dh_M	Domain	1	97	97	73	1.7e-20	1	No_clan
MH01c01g0003961	276	427	276	428	PF00441.23	Acyl-CoA_dh_1	Domain	1	148	150	90.3	1.4e-25	1	CL0087
MH01c01g0003961	675	835	675	837	PF08510.11	PIG-P	Family	1	115	121	152.6	4.1e-45	1	No_clan
MH01c01g0003961	918	1197	913	1213	PF00328.21	His_Phos_2	Family	75	374	383	29	6.5e-07	1	CL0071
MH01c01g0003981	154	422	151	422	PF00069.24	Pkinase	Domain	5	264	264	169.6	8.5e-50	1	CL0016
MH01c01g0003991	299	424	298	425	PF07738.12	Sad1_UNC	Family	2	131	132	115.8	1.3e-33	1	CL0202
MH01c01g0004001	328	381	327	406	PF01926.22	MMR_HSR1	Family	2	57	114	55.9	4.1e-15	1	CL0023
MH01c01g0004011	8	473	8	473	PF04180.13	LTV	Family	1	383	382	414	9.2e-124	1	No_clan
MH01c01g0004031	63	282	52	282	PF00069.24	Pkinase	Domain	42	264	264	186.1	7.5e-55	1	CL0016
MH01c01g0004041	493	683	493	683	PF09088.10	MIF4G_like	Domain	1	191	191	261.4	4.4e-78	1	CL0020
MH01c01g0004041	701	953	701	954	PF09090.10	MIF4G_like_2	Domain	1	266	266	233.7	2.6e-69	1	CL0020
MH01c01g0004051	35	318	35	318	PF00069.24	Pkinase	Domain	1	264	264	223.1	4e-66	1	CL0016
MH01c01g0004081	150	403	139	406	PF05653.13	Mg_trans_NIPA	Family	35	292	295	205.6	8.8e-61	1	CL0184
MH01c01g0004121	113	307	113	307	PF09729.8	Gti1_Pac2	Family	1	181	180	185.9	7.1e-55	1	No_clan
MH01c01g0004161	330	426	330	426	PF04059.11	RRM_2	Family	1	97	97	104.4	2.8e-30	1	CL0221
MH01c01g0004181	286	357	286	358	PF08652.10	RAI1	Family	1	67	68	81.9	2.8e-23	1	CL0236
MH01c01g0004191	443	742	443	742	PF04091.11	Sec15	Family	1	316	313	352.1	3.1e-105	1	CL0295
MH01c01g0004201	29	143	29	143	PF03435.17	Sacchrp_dh_NADP	Family	1	130	130	90.5	1e-25	1	CL0063
MH01c01g0004201	147	463	147	464	PF16653.4	Sacchrp_dh_C	Domain	1	264	264	307.4	1.3e-91	1	No_clan
MH01c01g0004221	31	130	29	130	PF10348.8	DUF2427	Domain	3	105	105	102.6	8.8e-30	1	CL0328
MH01c01g0004221	158	401	157	402	PF10355.8	Ytp1	Family	2	276	277	246	4.1e-73	1	No_clan
MH01c01g0004231	100	241	100	241	PF06985.10	HET	Family	1	146	146	62.9	4.2e-17	1	No_clan
MH01c01g0004241	256	306	256	306	PF05181.11	XPA_C	Domain	1	51	51	84.9	2.6e-24	1	No_clan
MH01c01g0004251	159	267	158	286	PF11500.7	Cut12	Domain	2	129	144	95.1	3.5e-27	1	No_clan
MH01c01g0004261	51	158	50	159	PF05773.21	RWD	Domain	2	115	116	60.2	2.2e-16	1	CL0208
MH01c01g0004261	322	532	310	537	PF00069.24	Pkinase	Domain	43	259	264	79.1	3.4e-22	1	CL0016
MH01c01g0004261	586	655	584	677	PF00069.24	Pkinase	Domain	3	74	264	48	1e-12	1	CL0016
MH01c01g0004261	756	951	744	953	PF00069.24	Pkinase	Domain	68	260	264	120.2	9.4e-35	1	CL0016
MH01c01g0004261	1048	1321	1013	1328	PF13393.5	tRNA-synt_His	Domain	49	303	310	42.1	6.2e-11	1	CL0040
MH01c01g0004261	1363	1617	1363	1617	PF12745.6	HGTP_anticodon2	Domain	1	263	265	265.8	4.1e-79	1	CL0458
MH01c01g0004281	195	274	139	280	PF01663.21	Phosphodiest	Family	159	237	357	33.3	3.9e-08	1	CL0088
MH01c01g0004311	45	178	45	185	PF01321.17	Creatinase_N	Domain	1	123	132	75.4	6.3e-21	1	CL0356
MH01c01g0004311	189	260	189	264	PF16189.4	Creatinase_N_2	Domain	1	73	161	72.2	5.2e-20	1	CL0356
MH01c01g0004311	264	372	262	372	PF16189.4	Creatinase_N_2	Domain	60	161	161	91.3	6.6e-26	1	CL0356
MH01c01g0004311	374	593	374	593	PF00557.23	Peptidase_M24	Domain	1	209	209	151.4	2.6e-44	1	No_clan
MH01c01g0004311	605	665	604	666	PF16188.4	Peptidase_M24_C	Domain	2	62	63	73.8	8.6e-21	1	No_clan
MH01c01g0004321	20	45	19	45	PF01680.16	SOR_SNZ	Domain	2	27	207	29.4	6.5e-07	1	CL0036
MH01c01g0004331	12	72	10	72	PF03931.14	Skp1_POZ	Domain	3	63	63	75.4	3e-21	1	CL0033
MH01c01g0004331	119	166	119	166	PF01466.18	Skp1	Domain	1	48	48	98.6	1.5e-28	1	No_clan
MH01c01g0004341	5	396	4	398	PF03901.16	Glyco_transf_22	Family	2	413	417	206	1.2e-60	1	CL0111
MH01c01g0004351	32	131	32	131	PF05071.15	NDUFA12	Family	1	96	96	101.8	2.8e-29	1	No_clan
MH01c01g0004361	472	647	467	649	PF00664.22	ABC_membrane	Family	96	272	274	61.5	9.4e-17	1	CL0241
MH01c01g0004361	723	871	722	874	PF00005.26	ABC_tran	Domain	2	134	137	67.9	1.2e-18	1	CL0023
MH01c01g0004361	1019	1344	1015	1347	PF00664.22	ABC_membrane	Family	5	271	274	115.7	2.9e-33	1	CL0241
MH01c01g0004361	1413	1648	1413	1648	PF00005.26	ABC_tran	Domain	1	137	137	101.4	5.4e-29	1	CL0023
MH01c01g0004371	77	144	75	144	PF01485.20	IBR	Domain	3	62	62	33.7	3.1e-08	1	CL0229
MH01c01g0004371	152	201	146	212	PF01485.20	IBR	Domain	4	56	62	32.5	7.3e-08	1	CL0229
MH01c01g0004391	1146	1254	1121	1263	PF12436.7	USP7_ICP0_bdg	Family	58	161	238	38	1.1e-09	1	CL0072
MH01c01g0004391	1282	1303	1282	1304	PF02493.19	MORN	Repeat	1	22	23	11.2	0.28	1	CL0251
MH01c01g0004391	1305	1327	1305	1327	PF02493.19	MORN	Repeat	1	23	23	22.9	5.3e-05	1	CL0251
MH01c01g0004391	1328	1343	1328	1344	PF02493.19	MORN	Repeat	1	16	23	15	0.017	1	CL0251
MH01c01g0004391	1352	1371	1352	1372	PF02493.19	MORN	Repeat	1	20	23	13.5	0.052	1	CL0251
MH01c01g0004391	1376	1417	1375	1420	PF13920.5	zf-C3HC4_3	Domain	2	47	50	43.6	1.9e-11	1	CL0229
MH01c01g0004401	45	347	45	347	PF01916.16	DS	Domain	1	288	288	442	8.7e-133	1	CL0085
MH01c01g0004431	275	323	268	323	PF13857.5	Ank_5	Domain	6	55	56	27.9	2.1e-06	1	CL0465
MH01c01g0004431	349	414	343	417	PF12796.6	Ank_2	Repeat	24	82	84	40.4	3.4e-10	1	CL0465
MH01c01g0004441	127	213	84	278	PF03318.12	ETX_MTX2	Family	49	128	228	24.3	2.2e-05	1	CL0345
MH01c01g0004451	305	427	304	446	PF05729.11	NACHT	Domain	2	109	166	38.4	1.1e-09	1	CL0023
MH01c01g0004451	946	970	946	971	PF13912.5	zf-C2H2_6	Domain	2	26	27	22.8	6.8e-05	1	CL0361
MH01c01g0004471	1	285	1	288	PF00176.22	SNF2_N	Family	64	346	350	176.9	4.6e-52	1	CL0023
MH01c01g0004481	2	41	1	41	PF00271.30	Helicase_C	Family	72	111	111	23.6	5e-05	1	CL0023
MH01c01g0004491	5	418	4	418	PF04189.12	Gcd10p	Family	2	300	300	388.3	2.1e-116	1	No_clan
MH01c01g0004501	450	590	450	593	PF04424.12	MINDY_DUB	Family	1	113	117	89.6	1.4e-25	1	No_clan
MH01c01g0004521	144	515	144	525	PF00854.20	PTR2	Family	1	385	395	255.9	5.6e-76	1	CL0015
MH01c01g0004531	108	328	107	330	PF07859.12	Abhydrolase_3	Domain	2	209	211	185.1	1.4e-54	1	CL0028
MH01c01g0004541	5	332	4	336	PF01266.23	DAO	Domain	2	348	352	109.7	2.3e-31	1	CL0063
MH01c01g0004551	39	299	38	299	PF04190.12	DUF410	Family	2	255	255	291.7	5.7e-87	1	No_clan
MH01c01g0004561	50	239	50	239	PF04062.13	P21-Arc	Family	1	174	173	238.5	4.5e-71	1	No_clan
MH01c01g0004571	79	208	79	210	PF00004.28	AAA	Domain	1	130	132	60.3	2.5e-16	1	CL0023
MH01c01g0004571	293	378	293	379	PF08542.10	Rep_fac_C	Domain	1	86	88	56.5	2.7e-15	1	CL0604
MH01c01g0004601	91	352	86	359	PF02353.19	CMAS	Family	8	265	273	115.3	3.1e-33	1	CL0063
MH01c01g0004621	26	327	26	327	PF00069.24	Pkinase	Domain	1	264	264	218.3	1.2e-64	1	CL0016
MH01c01g0004631	27	316	26	316	PF00696.27	AA_kinase	Family	2	241	241	149.8	9.5e-44	1	No_clan
MH01c01g0004631	457	519	454	520	PF13840.5	ACT_7	Domain	4	64	65	30.4	2.5e-07	1	CL0070
MH01c01g0004681	31	368	15	368	PF00704.27	Glyco_hydro_18	Domain	2	312	311	226.8	5.3e-67	1	CL0058
MH01c01g0004691	306	574	301	574	PF00664.22	ABC_membrane	Family	8	274	274	136.2	1.6e-39	1	CL0241
MH01c01g0004691	640	774	640	775	PF00005.26	ABC_tran	Domain	1	136	137	69.7	3.3e-19	1	CL0023
MH01c01g0004691	973	1245	972	1245	PF00664.22	ABC_membrane	Family	2	274	274	155.6	2e-45	1	CL0241
MH01c01g0004691	1311	1459	1311	1459	PF00005.26	ABC_tran	Domain	1	137	137	103.5	1.2e-29	1	CL0023
MH01c01g0004711	218	339	218	370	PF11001.7	DUF2841	Family	1	103	124	58.8	5.1e-16	1	No_clan
MH01c01g0004721	193	515	193	516	PF03399.15	SAC3_GANP	Family	1	292	293	276.6	2.5e-82	1	CL0123
MH01c01g0004761	76	152	65	158	PF00085.19	Thioredoxin	Domain	13	90	104	24.1	2.7e-05	1	CL0172
MH01c01g0004771	3	150	2	150	PF03079.13	ARD	Domain	2	157	157	160.6	3.1e-47	1	CL0029
MH01c01g0004791	75	155	23	155	PF00125.23	Histone	Domain	51	131	131	58.2	1e-15	1	CL0012
MH01c01g0004791	156	188	156	189	PF16211.4	Histone_H2A_C	Family	1	34	35	45.9	3.4e-12	1	No_clan
MH01c01g0004811	29	177	29	178	PF08232.11	Striatin	Family	1	154	154	156.2	9.6e-46	1	No_clan
MH01c01g0004811	471	517	468	518	PF00400.31	WD40	Repeat	4	37	38	13.8	0.081	1	CL0186
MH01c01g0004811	525	576	523	576	PF00400.31	WD40	Repeat	4	37	38	22.7	0.00013	1	CL0186
MH01c01g0004811	748	786	748	786	PF00400.31	WD40	Repeat	1	38	38	16.8	0.0092	1	CL0186
MH01c01g0004811	792	831	790	831	PF00400.31	WD40	Repeat	3	37	38	19	0.0019	1	CL0186
MH01c01g0004841	86	330	46	330	PF03151.15	TPT	Family	37	290	290	42.1	6.7e-11	1	CL0184
MH01c01g0004851	573	703	571	704	PF13892.5	DBINO	Domain	3	133	134	160.6	2.5e-47	1	No_clan
MH01c01g0004851	829	1116	817	1117	PF00176.22	SNF2_N	Family	50	349	350	215.3	9.4e-64	1	CL0023
MH01c01g0004851	1396	1508	1395	1508	PF00271.30	Helicase_C	Family	2	111	111	68	8.2e-19	1	CL0023
MH01c01g0004861	9	192	3	193	PF04427.17	Brix	Domain	21	192	192	116.9	1.2e-33	1	CL0458
MH01c01g0004891	684	800	684	800	PF01661.20	Macro	Domain	1	118	118	73.1	1.9e-20	1	CL0223
MH01c01g0004891	1108	1217	1108	1218	PF01661.20	Macro	Domain	1	117	118	65.3	4.8e-18	1	CL0223
MH01c01g0004921	291	468	291	469	PF09346.9	SMI1_KNR4	Domain	1	132	133	106.3	1.5e-30	1	CL0526
MH01c01g0004931	27	123	26	125	PF00436.24	SSB	Domain	2	102	104	50.3	2e-13	1	CL0021
MH01c01g0004931	258	657	258	657	PF01134.21	GIDA	Family	1	392	392	524.5	1.7e-157	1	CL0063
MH01c01g0004931	659	867	659	870	PF13932.5	GIDA_assoc	Domain	1	207	210	222.4	6.9e-66	1	No_clan
MH01c01g0004941	186	221	183	221	PF00400.31	WD40	Repeat	5	38	38	17	0.0081	1	CL0186
MH01c01g0004941	291	323	283	323	PF00400.31	WD40	Repeat	9	38	38	14.8	0.039	1	CL0186
MH01c01g0004951	4	198	3	207	PF00106.24	adh_short	Domain	2	185	195	36.7	2.8e-09	1	CL0063
MH01c01g0004961	251	334	249	337	PF08447.11	PAS_3	Domain	3	86	89	48.1	1e-12	1	CL0183
MH01c01g0004961	499	563	498	563	PF00512.24	HisKA	Domain	2	67	64	60.7	9.9e-17	1	CL0025
MH01c01g0004961	610	725	610	727	PF02518.25	HATPase_c	Domain	1	110	111	99.7	1.3e-28	1	CL0025
MH01c01g0004961	789	906	789	909	PF00072.23	Response_reg	Domain	1	108	112	80.1	1.3e-22	1	CL0304
MH01c01g0004991	100	308	99	309	PF07859.12	Abhydrolase_3	Domain	2	210	211	135.8	1.8e-39	1	CL0028
MH01c01g0005001	30	311	29	311	PF02076.14	STE3	Family	2	289	289	269.8	2.5e-80	1	No_clan
MH01c01g0005031	132	443	129	443	PF00069.24	Pkinase	Domain	4	264	264	185.3	1.3e-54	1	CL0016
MH01c01g0005051	71	179	28	179	PF00583.24	Acetyltransf_1	Family	42	117	117	37.8	1.8e-09	1	CL0257
MH01c01g0005061	155	263	109	281	PF11951.7	Fungal_trans_2	Family	67	177	384	27.6	1.2e-06	1	CL0507
MH01c01g0005081	93	276	43	277	PF04199.12	Cyclase	Family	17	135	136	58.3	9.1e-16	1	CL0364
MH01c01g0005131	132	186	132	187	PF16450.4	Prot_ATP_ID_OB	Domain	1	56	130	37	2.4e-09	1	CL0021
MH01c01g0005131	245	377	245	378	PF00004.28	AAA	Domain	1	131	132	140.1	5.3e-41	1	CL0023
MH01c01g0005131	400	443	400	444		AAA_lid_3		1	44	0	43.5	2.1e-11	1	No_clan
MH01c01g0005141	8	145	8	146	PF00179.25	UQ_con	Domain	1	139	140	145.2	9.8e-43	1	CL0208
MH01c01g0005141	188	226	185	231	PF09288.9	UBA_3	Domain	5	43	55	26.6	3.7e-06	1	CL0214
MH01c01g0005181	390	610	388	610	PF07910.12	Peptidase_C78	Family	3	212	212	218.4	7.4e-65	1	CL0125
MH01c01g0005201	9	218	9	220	PF00800.17	PDT	Family	1	181	183	200.2	2.4e-59	1	CL0177
MH01c01g0005211	2	89	1	90	PF03463.14	eRF1_1	Domain	33	128	129	44.8	1.2e-11	1	No_clan
MH01c01g0005211	83	206	82	219		baeRF_family10		3	122	0	37.8	2e-09	1	No_clan
MH01c01g0005211	95	226	95	227	PF03464.14	eRF1_2	Domain	1	132	133	163.3	3.6e-48	1	CL0267
MH01c01g0005211	100	189	94	223		acVLRF1		7	92	0	35.8	8.4e-09	1	No_clan
MH01c01g0005211	230	365	230	366	PF03465.14	eRF1_3	Domain	1	112	113	134.1	2.8e-39	1	CL0101
MH01c01g0005221	247	642	246	645	PF01490.17	Aa_trans	Family	2	406	409	208.5	1.3e-61	1	CL0062
MH01c01g0005231	24	53	23	59	PF00172.17	Zn_clus	Domain	2	31	40	22.1	0.00012	1	No_clan
MH01c01g0005231	228	285	227	372	PF11951.7	Fungal_trans_2	Family	2	61	384	25.8	4.2e-06	1	CL0507
MH01c01g0005231	389	526	379	535	PF11951.7	Fungal_trans_2	Family	236	374	384	55.5	4.1e-15	1	CL0507
MH01c01g0005241	30	501	29	501	PF00083.23	Sugar_tr	Family	2	452	452	316.4	3.1e-94	1	CL0015
MH01c01g0005271	15	63	13	63	PF03939.12	Ribosomal_L23eN	Family	3	51	51	79.6	1.5e-22	1	No_clan
MH01c01g0005271	72	132	71	153	PF00276.19	Ribosomal_L23	Family	2	61	86	52.4	5.1e-14	1	No_clan
MH01c01g0005281	208	262	196	262	PF03330.17	DPBB_1	Domain	13	83	83	37.2	2.7e-09	1	CL0199
MH01c01g0005291	30	248	26	288	PF13347.5	MFS_2	Family	7	217	427	46.6	1.8e-12	1	CL0015
MH01c01g0005311	87	345	87	345	PF00956.17	NAP	Family	1	270	264	329.7	1.1e-98	1	No_clan
MH01c01g0005321	8	181	8	181	PF01725.15	Ham1p_like	Domain	1	187	171	202.3	6.2e-60	1	CL0269
MH01c01g0005341	17	220	14	220	PF01015.17	Ribosomal_S3Ae	Family	4	202	205	294.4	3.6e-88	1	No_clan
MH01c01g0005381	104	296	103	296	PF12471.7	GTP_CH_N	Family	2	193	193	306.8	5.8e-92	1	No_clan
MH01c01g0005381	325	471	280	471	PF00925.19	GTP_cyclohydro2	Family	34	163	163	62.5	3.4e-17	1	No_clan
MH01c01g0005391	2	191	1	193	PF14681.5	UPRTase	Domain	14	205	207	261	5.9e-78	1	CL0533
MH01c01g0005411	625	959	625	960	PF07814.12	WAPL	Family	1	367	368	196	7.8e-58	1	No_clan
MH01c01g0005421	9	180	9	181	PF00071.21	Ras	Domain	1	161	162	139.6	6.6e-41	1	CL0023
MH01c01g0005431	1	111	1	112	PF02403.21	Seryl_tRNA_N	Domain	1	107	108	70.1	1.6e-19	1	CL0298
MH01c01g0005431	231	416	225	416	PF00587.24	tRNA-synt_2b	Domain	4	179	179	118.4	3.3e-34	1	CL0040
MH01c01g0005441	9	49	8	50	PF02736.18	Myosin_N	Domain	2	38	40	21.2	0.00019	1	No_clan
MH01c01g0005441	77	768	76	768	PF00063.20	Myosin_head	Domain	2	677	677	870	1e-261	1	CL0023
MH01c01g0005441	833	852	832	852	PF00612.26	IQ	Motif	2	21	21	22.1	8.2e-05	1	CL0220
MH01c01g0005441	903	923	903	923	PF00612.26	IQ	Motif	1	21	21	20.7	0.00022	1	CL0220
MH01c01g0005441	1372	1470	1372	1473	PF01843.18	DIL	Family	1	101	104	91.1	4.5e-26	1	No_clan
MH01c01g0005451	74	393	74	393	PF00389.29	2-Hacid_dh	Domain	1	134	134	121.9	1.4e-35	1	CL0325
MH01c01g0005451	178	361	177	361	PF02826.18	2-Hacid_dh_C	Domain	2	178	178	179.1	4.9e-53	1	CL0063
MH01c01g0005461	27	204	27	204	PF00479.21	G6PD_N	Domain	1	177	177	207.6	2.2e-61	1	CL0063
MH01c01g0005461	206	494	206	500	PF02781.15	G6PD_C	Domain	1	289	289	382.3	1.3e-114	1	No_clan
MH01c01g0005471	8	102	8	102	PF01247.17	Ribosomal_L35Ae	Domain	1	95	95	147	1.4e-43	1	CL0575
MH01c01g0005501	57	353	57	356	PF07690.15	MFS_1	Family	1	282	353	97.3	8.6e-28	1	CL0015
MH01c01g0005521	98	257	83	295	PF00069.24	Pkinase	Domain	43	198	264	62.3	4.4e-17	1	CL0016
MH01c01g0005531	130	265	130	265	PF03928.13	Haem_degrading	Family	1	119	119	100.8	5e-29	1	No_clan
MH01c01g0005551	58	150	58	150	PF12796.6	Ank_2	Repeat	1	83	84	62.5	4.1e-17	1	CL0465
MH01c01g0005551	171	259	157	260	PF12796.6	Ank_2	Repeat	11	82	84	45.2	1.1e-11	1	CL0465
MH01c01g0005551	267	353	267	362	PF12796.6	Ank_2	Repeat	1	73	84	42.5	7.2e-11	1	CL0465
MH01c01g0005551	920	1088	910	1098	PF01544.17	CorA	Family	147	281	292	53.1	2.8e-14	1	No_clan
MH01c01g0005561	90	312	90	314	PF04479.12	RTA1	Family	1	205	207	237.1	1.4e-70	1	No_clan
MH01c01g0005581	131	150	131	150	PF15365.5	PNRC	Motif	1	20	20	32.9	3.8e-08	1	No_clan
MH01c01g0005591	48	84	48	84	PF12678.6	zf-rbx1	Domain	1	33	55	35.7	8e-09	1	CL0229
MH01c01g0005601	17	86	17	87	PF06645.12	SPC12	Family	1	70	71	104.9	1.6e-30	1	No_clan
MH01c01g0005611	347	650	345	650	PF01544.17	CorA	Family	3	292	292	160.1	7.4e-47	1	No_clan
MH01c01g0005631	6	229	6	230	PF03114.17	BAR	Domain	1	238	239	209.1	7.5e-62	1	CL0145
MH01c01g0005651	26	476	24	476	PF00083.23	Sugar_tr	Family	3	452	452	421.5	4e-126	1	CL0015
MH01c01g0005661	274	360	268	361	PF17125.4	Methyltr_RsmF_N	Domain	8	89	90	32.6	8.4e-08	1	CL0063
MH01c01g0005661	364	573	364	573	PF01189.16	Methyltr_RsmB-F	Family	1	200	200	257.1	9.7e-77	1	CL0063
MH01c01g0005671	6	170	6	170	PF12754.6	Blt1	Domain	1	150	150	150.2	5.3e-44	1	CL0072
MH01c01g0005671	201	248	199	249	PF17183.3	Blt1_C	Domain	3	50	51	77.5	4.1e-22	1	No_clan
MH01c01g0005681	106	239	106	240	PF00241.19	Cofilin_ADF	Domain	1	120	126	131	1.8e-38	1	CL0092
MH01c01g0005691	54	555	54	561	PF00118.23	Cpn60_TCP1	Family	1	485	491	288.5	8.8e-86	1	No_clan
MH01c01g0005721	16	52	15	55	PF00172.17	Zn_clus	Domain	2	37	40	28.8	1e-06	1	No_clan
MH01c01g0005721	240	451	239	489	PF04082.17	Fungal_trans	Domain	2	219	267	39.5	3.2e-10	1	CL0507
MH01c01g0005731	332	407	331	407	PF00512.24	HisKA	Domain	2	66	64	44.1	1.5e-11	1	CL0025
MH01c01g0005731	460	607	459	609	PF02518.25	HATPase_c	Domain	2	110	111	79.1	3.3e-22	1	CL0025
MH01c01g0005731	764	889	763	890	PF00072.23	Response_reg	Domain	2	111	112	70.4	1.3e-19	1	CL0304
MH01c01g0005741	14	245	14	246	PF13561.5	adh_short_C2	Domain	1	233	234	222.2	6.7e-66	1	CL0063
MH01c01g0005751	70	177	69	177	PF16131.4	Torus	Domain	2	109	109	147.7	1.7e-43	1	CL0537
MH01c01g0005751	212	264	200	265	PF00076.21	RRM_1	Domain	12	69	70	29.7	4.3e-07	1	CL0221
MH01c01g0005761	111	479	107	491	PF07690.15	MFS_1	Family	2	340	353	77.8	7.1e-22	1	CL0015
MH01c01g0005781	223	430	223	432	PF01734.21	Patatin	Family	1	202	204	35.7	9.4e-09	1	CL0323
MH01c01g0005811	9	49	9	49	PF08038.11	Tom7	Family	1	41	41	79	1.4e-22	1	No_clan
MH01c01g0005821	17	86	17	87	PF00076.21	RRM_1	Domain	1	69	70	51.8	5.3e-14	1	CL0221
MH01c01g0005821	105	174	105	175	PF00076.21	RRM_1	Domain	1	69	70	55.3	4.2e-15	1	CL0221
MH01c01g0005831	9	126	9	126	PF01778.16	Ribosomal_L28e	Family	1	115	114	98.9	2.9e-28	1	No_clan
MH01c01g0005841	229	376	229	376	PF06985.10	HET	Family	1	146	146	85.7	3.7e-24	1	No_clan
MH01c01g0005881	151	202	149	202	PF07716.14	bZIP_2	Family	3	54	54	31.4	1.5e-07	1	CL0018
MH01c01g0005891	176	369	174	370	PF01545.20	Cation_efflux	Family	3	198	199	89.5	2.3e-25	1	No_clan
MH01c01g0005921	51	205	51	205	PF00005.26	ABC_tran	Domain	1	137	137	98.9	3.2e-28	1	CL0023
MH01c01g0005921	354	561	353	561	PF01061.23	ABC2_membrane	Family	5	210	210	91.9	3.5e-26	1	CL0181
MH01c01g0005931	175	314	174	315	PF04048.13	Sec8_exocyst	Domain	2	141	142	154.6	1.5e-45	1	CL0295
MH01c01g0005941	282	438	282	439	PF05131.13	Pep3_Vps18	Family	1	148	150	156.5	4.2e-46	1	No_clan
MH01c01g0005941	656	778	634	786	PF00637.19	Clathrin	Family	23	134	143	35.2	1e-08	1	CL0020
MH01c01g0005951	288	479	288	480	PF01545.20	Cation_efflux	Family	1	198	199	80.7	1.1e-22	1	No_clan
MH01c01g0005951	501	560	486	561	PF16916.4	ZT_dimer	Domain	17	77	79	30	4.2e-07	1	No_clan
MH01c01g0005971	9	49	9	50	PF00832.19	Ribosomal_L39	Family	1	41	42	72.8	1.2e-20	1	No_clan
MH01c01g0005981	553	669	552	670	PF03109.15	ABC1	Family	2	118	119	119.8	7e-35	1	CL0016
MH01c01g0005991	160	224	160	224	PF01066.20	CDP-OH_P_transf	Family	1	66	66	53.8	2.5e-14	1	No_clan
MH01c01g0006011	62	170	62	170	PF02200.15	STE	Family	1	110	110	187.8	5e-56	1	No_clan
MH01c01g0006011	572	596	572	596	PF00096.25	zf-C2H2	Domain	1	23	23	19.5	0.00096	1	CL0361
MH01c01g0006011	602	624	602	624	PF00096.25	zf-C2H2	Domain	1	23	23	27.1	3.6e-06	1	CL0361
MH01c01g0006041	203	322	203	322	PF12409.7	P5-ATPase	Family	1	125	125	138.7	1e-40	1	No_clan
MH01c01g0006041	439	649	435	649	PF00122.19	E1-E2_ATPase	Family	6	181	181	110.9	5e-32	1	No_clan
MH01c01g0006041	825	961	789	975	PF00702.25	Hydrolase	Domain	56	162	210	31.7	1.7e-07	1	CL0137
MH01c01g0006051	139	241	139	242	PF00447.16	HSF_DNA-bind	Domain	1	95	96	97.4	5.8e-28	1	CL0123
MH01c01g0006071	28	206	28	206	PF03152.13	UFD1	Family	1	173	173	241.9	2.5e-72	1	CL0402
MH01c01g0006081	444	491	444	491	PF02213.15	GYF	Domain	1	45	53	35.8	4.8e-09	1	No_clan
MH01c01g0006101	161	231	161	231	PF00076.21	RRM_1	Domain	1	70	70	26.6	3.8e-06	1	CL0221
MH01c01g0006101	307	366	306	366	PF01424.21	R3H	Domain	3	60	60	41.3	1.2e-10	1	No_clan
MH01c01g0006121	99	484	99	489	PF06870.11	RNA_pol_I_A49	Family	1	380	385	310.2	1.8e-92	1	No_clan
MH01c01g0006161	7	48	7	50	PF14555.5	UBA_4	Domain	1	40	43	27.1	2.7e-06	1	CL0214
MH01c01g0006181	16	303	15	303	PF02668.15	TauD	Domain	2	268	269	167.2	6.3e-49	1	CL0029
MH01c01g0006191	6	381	4	394	PF00144.23	Beta-lactamase	Domain	3	316	330	137.8	4.7e-40	1	CL0013
MH01c01g0006201	105	238	103	254	PF10503.8	Esterase_phd	Family	3	132	220	25	1.1e-05	1	CL0028
MH01c01g0006221	676	707	675	708	PF13181.5	TPR_8	Repeat	2	33	34	20.8	0.00029	1	CL0020
MH01c01g0006251	148	289	148	289	PF06985.10	HET	Family	1	146	146	95.6	3.4e-27	1	No_clan
MH01c01g0006261	345	417	345	417	PF13915.5	DUF4210	Domain	1	68	68	113.4	5.4e-33	1	No_clan
MH01c01g0006261	572	624	572	624	PF13889.5	Chromosome_seg	Family	1	55	55	86.9	7.1e-25	1	No_clan
MH01c01g0006281	9	57	8	58	PF00249.30	Myb_DNA-binding	Domain	2	44	47	37.6	1.8e-09	1	CL0123
MH01c01g0006281	65	108	65	110	PF00249.30	Myb_DNA-binding	Domain	1	44	47	51.9	6.3e-14	1	CL0123
MH01c01g0006281	116	159	116	162	PF00249.30	Myb_DNA-binding	Domain	1	43	47	39.3	5.3e-10	1	CL0123
MH01c01g0006331	64	269	64	269	PF04450.11	BSP	Family	1	207	207	257.9	6.7e-77	1	CL0126
MH01c01g0006341	12	193	10	195	PF13419.5	HAD_2	Family	3	176	178	41.1	1.9e-10	1	CL0137
MH01c01g0006361	280	351	276	352	PF00013.28	KH_1	Domain	5	65	66	30	3.3e-07	1	CL0007
MH01c01g0006361	572	621	571	638	PF00013.28	KH_1	Domain	2	48	66	28.7	8.3e-07	1	CL0007
MH01c01g0006361	660	716	658	719	PF00013.28	KH_1	Domain	3	63	66	26.7	3.6e-06	1	CL0007
MH01c01g0006371	108	199	94	200	PF00581.19	Rhodanese	Domain	15	106	107	55.3	7.8e-15	1	CL0031
MH01c01g0006381	67	342	66	345	PF00664.22	ABC_membrane	Family	2	270	274	144.1	6.4e-42	1	CL0241
MH01c01g0006381	407	442	407	482	PF00005.26	ABC_tran	Domain	1	36	137	28.1	2.5e-06	1	CL0023
MH01c01g0006381	512	632	507	632	PF00005.26	ABC_tran	Domain	39	137	137	66.6	3.2e-18	1	CL0023
MH01c01g0006381	771	1042	768	1042	PF00664.22	ABC_membrane	Family	4	274	274	153.4	9.2e-45	1	CL0241
MH01c01g0006381	1107	1256	1107	1256	PF00005.26	ABC_tran	Domain	1	137	137	112	2.9e-32	1	CL0023
MH01c01g0006391	5	218	4	219	PF12348.7	CLASP_N	Family	2	226	227	128	3.9e-37	1	CL0020
MH01c01g0006391	291	511	291	514	PF12348.7	CLASP_N	Family	1	224	227	297.4	6.5e-89	1	CL0020
MH01c01g0006401	61	304	61	304	PF01946.16	Thi4	Family	1	235	235	375.9	5.8e-113	1	CL0063
MH01c01g0006411	21	75	21	77	PF00412.21	LIM	Domain	1	54	58	37.5	2.1e-09	1	CL0167
MH01c01g0006411	1028	1175	1028	1179	PF00620.26	RhoGAP	Domain	1	148	152	158.6	9.6e-47	1	CL0409
MH01c01g0006421	97	163	97	163	PF17304.1	DUF5353	Family	1	68	67	110.9	1.7e-32	1	No_clan
MH01c01g0006441	38	203	38	209	PF01012.20	ETF	Domain	1	176	182	149.9	7e-44	1	CL0039
MH01c01g0006441	227	310	226	310	PF00766.18	ETF_alpha	Domain	2	84	84	112.1	9.6e-33	1	CL0085
MH01c01g0006451	226	305	225	306	PF07885.15	Ion_trans_2	Family	2	78	79	55.5	4.1e-15	1	CL0030
MH01c01g0006451	430	505	425	507	PF07885.15	Ion_trans_2	Family	3	77	79	60.5	1.1e-16	1	CL0030
MH01c01g0006471	21	152	14	157	PF03403.12	PAF-AH_p_II	Domain	11	136	379	20.7	0.00012	1	CL0028
MH01c01g0006491	54	187	52	187	PF00056.22	Ldh_1_N	Family	12	141	141	124.2	4.1e-36	1	CL0063
MH01c01g0006491	189	353	189	354	PF02866.17	Ldh_1_C	Domain	1	166	167	148.3	1.9e-43	1	CL0341
MH01c01g0006501	59	622	59	622	PF00755.19	Carn_acyltransf	Family	1	587	584	681.4	1.1e-204	1	CL0149
MH01c01g0006561	10	289	4	289	PF05971.11	Methyltransf_10	Family	15	299	299	182.6	1.1e-53	1	CL0063
MH01c01g0006571	16	127	16	127	PF13241.5	NAD_binding_7	Domain	1	104	104	111.2	3e-32	1	CL0063
MH01c01g0006571	131	157	131	158	PF14824.5	Sirohm_synth_M	Domain	1	27	28	53.6	1e-14	1	No_clan
MH01c01g0006571	160	227	160	227	PF14823.5	Sirohm_synth_C	Domain	1	68	68	101.6	1.3e-29	1	No_clan
MH01c01g0006591	212	531	197	550	PF11951.7	Fungal_trans_2	Family	34	339	384	33.7	1.7e-08	1	CL0507
MH01c01g0006611	74	412	73	413	PF00749.20	tRNA-synt_1c	Domain	2	313	314	313.6	1.1e-93	1	CL0039
MH01c01g0006611	416	614	415	614	PF03950.17	tRNA-synt_1c_C	Domain	2	174	174	107.8	5.6e-31	1	No_clan
MH01c01g0006631	279	499	274	500	PF00122.19	E1-E2_ATPase	Family	6	180	181	69.3	3e-19	1	No_clan
MH01c01g0006631	516	774	516	793	PF00702.25	Hydrolase	Domain	1	156	210	39.7	6.1e-10	1	CL0137
MH01c01g0006641	183	321	180	322	PF01565.22	FAD_binding_4	Domain	4	138	139	80.2	1.2e-22	1	CL0077
MH01c01g0006641	569	608	569	613	PF08031.11	BBE	Domain	1	41	46	40.4	2.3e-10	1	CL0277
MH01c01g0006651	28	90	26	90	PF05730.10	CFEM	Domain	3	66	66	50.4	1.8e-13	1	No_clan
MH01c01g0006711	116	244	116	244	PF06985.10	HET	Family	1	146	146	94	1.1e-26	1	No_clan
MH01c01g0006741	88	197	88	200	PF01661.20	Macro	Domain	1	115	118	129.3	7e-38	1	CL0223
MH01c01g0006771	62	396	55	400	PF07690.15	MFS_1	Family	3	352	353	107.1	8.6e-31	1	CL0015
MH01c01g0006781	26	493	25	493	PF00083.23	Sugar_tr	Family	2	452	452	361.8	5.4e-108	1	CL0015
MH01c01g0006801	22	357	21	366	PF00135.27	COesterase	Domain	2	324	514	273.4	4e-81	1	CL0028
MH01c01g0006801	368	494	364	497	PF00135.27	COesterase	Domain	383	507	514	44.8	8.2e-12	1	CL0028
MH01c01g0006811	239	492	225	511	PF00176.22	SNF2_N	Family	49	307	350	208	1.6e-61	1	CL0023
MH01c01g0006811	666	781	664	781	PF00271.30	Helicase_C	Family	3	111	111	67.5	1.2e-18	1	CL0023
MH01c01g0006821	92	151	81	164	PF13673.6	Acetyltransf_10	Domain	55	112	127	37.9	1.4e-09	1	CL0257
MH01c01g0006851	72	495	50	502	PF13520.5	AA_permease_2	Family	23	424	425	177.2	4.9e-52	1	CL0062
MH01c01g0006881	57	207	28	207	PF00583.24	Acetyltransf_1	Family	27	117	117	40.4	2.9e-10	1	CL0257
MH01c01g0006891	178	325	178	327	PF00782.19	DSPc	Domain	1	131	133	29.9	4.2e-07	1	CL0031
MH01c01g0006901	239	590	239	606	PF01735.17	PLA2_B	Family	1	337	491	80.8	6.9e-23	1	CL0323
MH01c01g0006911	247	622	247	623	PF03081.14	Exo70	Family	1	375	376	296.8	2.3e-88	1	CL0295
MH01c01g0006931	55	334	55	335	PF00735.17	Septin	Domain	1	280	281	401.1	2.4e-120	1	CL0023
MH01c01g0006941	18	257	12	260	PF03661.12	UPF0121	Family	14	237	241	105.6	2.6e-30	1	No_clan
MH01c01g0006971	140	283	137	317	PF04893.16	Yip1	Domain	4	148	172	50.6	1.8e-13	1	CL0112
MH01c01g0006981	22	736	22	736	PF00343.19	Phosphorylase	Family	1	711	711	1069.3	0	1	CL0113
MH01c01g0007001	5	158	5	160	PF02558.15	ApbA	Family	1	150	152	98.8	2.3e-28	1	CL0063
MH01c01g0007001	201	327	200	328	PF08546.10	ApbA_C	Family	2	124	125	85.1	4.3e-24	1	CL0106
MH01c01g0007061	91	345	91	345	PF00108.22	Thiolase_N	Domain	1	260	260	231.3	1.2e-68	1	CL0046
MH01c01g0007061	354	472	352	474	PF02803.17	Thiolase_C	Domain	3	121	123	144.1	1.6e-42	1	CL0046
MH01c01g0007071	46	220	31	231	PF06813.12	Nodulin-like	Family	15	188	250	51.1	1.3e-13	1	CL0015
MH01c01g0007081	24	484	24	484	PF03348.14	Serinc	Family	1	429	426	535.8	7.4e-161	1	No_clan
MH01c01g0007091	1	159	1	160	PF11221.7	Med21	Family	1	143	144	113.2	1.2e-32	1	No_clan
MH01c01g0007171	6	51	6	52	PF00249.30	Myb_DNA-binding	Domain	1	45	47	50	2.4e-13	1	CL0123
MH01c01g0007171	62	100	58	101	PF00249.30	Myb_DNA-binding	Domain	5	43	47	38.1	1.2e-09	1	CL0123
MH01c01g0007211	144	429	144	429	PF00128.23	Alpha-amylase	Domain	1	337	337	199.2	1.3e-58	1	CL0058
MH01c01g0007211	484	548	470	554	PF09260.10	DUF1966	Domain	17	82	90	21.8	0.00017	1	CL0369
MH01c01g0007211	573	665	572	668	PF00686.18	CBM_20	Family	2	94	97	100.4	3.9e-29	1	CL0369
MH01c01g0007221	18	245	18	245	PF03067.14	LPMO_10	Domain	1	194	195	33.4	6.6e-08	1	CL0159
MH01c01g0007221	288	380	287	382	PF00686.18	CBM_20	Family	2	94	97	110.5	2.9e-32	1	CL0369
MH01c01g0007231	382	481	382	522	PF00004.28	AAA	Domain	1	91	132	42.6	7.4e-11	1	CL0023
MH01c01g0007261	475	629	475	631	PF12331.7	DUF3636	Family	1	146	148	151.9	1.1e-44	1	No_clan
MH01c01g0007281	69	398	68	398	PF01148.19	CTP_transf_1	Family	2	266	266	273.5	2.2e-81	1	CL0234
MH01c01g0007301	16	426	13	429	PF00083.23	Sugar_tr	Family	5	405	452	294.8	1.1e-87	1	CL0015
MH01c01g0007311	489	536	481	539	PF13812.5	PPR_3	Repeat	13	60	63	19	0.0011	1	CL0020
MH01c01g0007501	577	736	577	737	PF00078.26	RVT_1	Family	1	221	222	107.4	7.2e-31	1	CL0027
MH01c01g0007501	806	900	806	907		RT_RNaseH_2		1	95	0	109	9.9e-32	1	No_clan
MH01c01g0007501	832	937	831	937		RT_RNaseH		2	105	0	129.4	5.8e-38	1	No_clan
MH01c01g0007501	1090	1147	1089	1148		Integrase_H2C2		2	57	0	71.5	4.6e-20	1	No_clan
MH01c01g0007501	1108	1143	1106	1143	PF09337.9	zf-H2C2	Domain	4	39	39	32.5	7.1e-08	1	CL0361
MH01c01g0007501	1168	1280	1162	1282	PF00665.25	rve	Domain	7	117	119	51.7	8.6e-14	1	CL0219
MH01c01g0007501	1466	1511	1466	1512	PF00385.23	Chromo	Domain	1	52	54	37.9	1.2e-09	1	CL0049
MH01c01g0007541	83	187	73	188	PF02678.15	Pirin	Family	10	107	108	94.5	3.6e-27	1	CL0029
MH01c01g0007551	32	170	32	171	PF08718.10	GLTP	Domain	1	148	149	161.4	1.7e-47	1	No_clan
MH01c01g0007571	51	376	50	379	PF00180.19	Iso_dh	Domain	2	348	348	335.5	3.6e-100	1	CL0270
MH01c01g0007581	18	47	17	51	PF00172.17	Zn_clus	Domain	2	31	40	26.5	5.3e-06	1	No_clan
MH01c01g0007601	204	381	203	412	PF04082.17	Fungal_trans	Domain	2	183	267	72.7	2.4e-20	1	CL0507
MH01c01g0007611	807	924	807	928	PF00004.28	AAA	Domain	1	128	132	56.3	4.4e-15	1	CL0023
MH01c01g0007621	115	163	96	175	PF00782.19	DSPc	Domain	71	121	133	33.5	3.2e-08	1	CL0031
MH01c01g0007661	266	462	260	463	PF08016.11	PKD_channel	Family	214	425	426	27	1.7e-06	1	CL0030
MH01c01g0007671	14	88	13	88	PF00575.22	S1	Domain	2	75	75	50.5	2e-13	1	CL0021
MH01c01g0007671	127	237	126	237	PF07541.11	EIF_2_alpha	Family	2	116	116	124	3.2e-36	1	No_clan
MH01c01g0007681	17	76	15	77	PF15407.5	Spo7_2_N	Domain	3	63	64	78.5	2.1e-22	1	CL0221
MH01c01g0007681	902	1074	902	1074	PF15404.5	PH_4	Domain	1	183	183	208.4	7.5e-62	1	CL0266
MH01c01g0007701	237	589	237	589	PF03747.13	ADP_ribosyl_GH	Family	1	291	291	155.7	2.1e-45	1	No_clan
MH01c01g0007711	41	445	40	450	PF00909.20	Ammonium_transp	Family	2	393	399	341.1	6.8e-102	1	No_clan
MH01c01g0007721	102	234	102	239	PF00730.24	HhH-GPD	Domain	1	102	108	57.1	2.1e-15	1	CL0198
MH01c01g0007721	179	198	174	198	PF00633.22	HHH	Motif	11	30	30	25.7	6.9e-06	1	CL0198
MH01c01g0007721	425	550	419	551	PF14815.5	NUDIX_4	Domain	7	109	110	64.4	8e-18	1	CL0261
MH01c01g0007761	915	941	911	941	PF13181.5	TPR_8	Repeat	8	34	34	13.1	0.087	1	CL0020
MH01c01g0007761	1305	1333	1305	1338	PF13181.5	TPR_8	Repeat	1	29	34	20.9	0.00026	1	CL0020
MH01c01g0007761	1341	1371	1340	1372	PF13181.5	TPR_8	Repeat	3	33	34	11.9	0.2	1	CL0020
MH01c01g0007761	1594	1729	1594	1737	PF13844.5	Glyco_transf_41	Family	1	137	470	166.2	8.6e-49	1	CL0113
MH01c01g0007761	1799	2009	1775	2009	PF13844.5	Glyco_transf_41	Family	282	471	470	193.6	4.4e-57	1	CL0113
MH01c01g0007781	243	275	243	278	PF00172.17	Zn_clus	Domain	1	35	40	29.9	4.6e-07	1	No_clan
MH01c01g0007791	74	184	74	185	PF04851.14	ResIII	Family	57	170	171	35.8	7.5e-09	1	CL0023
MH01c01g0007791	264	361	252	362	PF00271.30	Helicase_C	Family	13	110	111	53.6	2.5e-14	1	CL0023
MH01c01g0007801	121	297	121	297	PF00174.18	Oxidored_molyb	Domain	1	172	172	177.4	1.8e-52	1	CL0072
MH01c01g0007801	325	471	325	472	PF03404.15	Mo-co_dimer	Domain	1	137	138	201.3	5.7e-60	1	CL0159
MH01c01g0007801	541	609	539	610	PF00173.27	Cyt-b5	Domain	3	73	74	69	2.8e-19	1	No_clan
MH01c01g0007801	644	747	641	747	PF00970.23	FAD_binding_6	Domain	4	99	99	115.7	9.8e-34	1	CL0076
MH01c01g0007801	767	875	767	876	PF00175.20	NAD_binding_1	Domain	1	108	109	93.6	1.1e-26	1	CL0091
MH01c01g0007811	72	364	72	378	PF07992.13	Pyr_redox_2	Domain	1	279	292	147.3	5.5e-43	1	CL0063
MH01c01g0007811	541	588	540	590	PF04324.14	Fer2_BFD	Domain	2	49	51	44.8	1.1e-11	1	No_clan
MH01c01g0007811	681	741	679	743	PF03460.16	NIR_SIR_ferr	Repeat	3	66	69	35	9.8e-09	1	No_clan
MH01c01g0007811	754	881	752	896	PF01077.21	NIR_SIR	Family	3	143	159	67.8	7.7e-19	1	No_clan
MH01c01g0007811	974	1066	974	1073	PF00355.25	Rieske	Domain	1	81	89	56.2	2.5e-15	1	CL0516
MH01c01g0007821	164	226	162	227	PF12352.7	V-SNARE_C	Domain	3	65	66	53.4	2.2e-14	1	CL0147
MH01c01g0007831	80	141	18	151	PF00355.25	Rieske	Domain	23	76	89	31.1	1.7e-07	1	CL0516
MH01c01g0007841	156	364	156	373	PF04389.16	Peptidase_M28	Family	1	177	198	104.2	6.8e-30	1	CL0035
MH01c01g0007871	67	267	66	268	PF00566.17	RabGAP-TBC	Family	2	214	215	85.3	4.4e-24	1	No_clan
MH01c01g0007881	157	723	156	724	PF10433.8	MMS1_N	Domain	2	488	490	165.1	2.3e-48	1	No_clan
MH01c01g0007891	64	84	62	84	PF00096.25	zf-C2H2	Domain	3	23	23	18.7	0.0018	1	CL0361
MH01c01g0007901	33	56	33	56	PF00096.25	zf-C2H2	Domain	1	23	23	17.6	0.0039	1	CL0361
MH01c01g0007901	134	228	134	229	PF12796.6	Ank_2	Repeat	1	82	84	43.2	4.5e-11	1	CL0465
MH01c01g0007901	330	399	306	400	PF12796.6	Ank_2	Repeat	24	82	84	36.8	4.4e-09	1	CL0465
MH01c01g0007901	403	463	396	468	PF12796.6	Ank_2	Repeat	26	78	84	42	1.1e-10	1	CL0465
MH01c01g0007901	576	669	576	671	PF12796.6	Ank_2	Repeat	1	81	84	31.7	1.8e-07	1	CL0465
MH01c01g0007911	16	584	15	584	PF16969.4	SRP68	Family	2	559	559	609.6	7e-183	1	No_clan
MH01c01g0007921	33	66	33	67	PF00320.26	GATA	Domain	1	35	36	54.1	8.5e-15	1	CL0167
MH01c01g0007931	68	129	66	129	PF00137.20	ATP-synt_C	Family	2	60	60	48.6	7.9e-13	1	No_clan
MH01c01g0007961	478	687	474	689	PF00009.26	GTP_EFTU	Domain	5	192	194	115.4	2.3e-33	1	CL0023
MH01c01g0007961	715	791	715	793	PF03144.24	GTP_EFTU_D2	Domain	1	72	74	40.1	3.6e-10	1	CL0575
MH01c01g0007961	824	914	812	915	PF11987.7	IF-2	Domain	15	104	105	61.2	8.7e-17	1	No_clan
MH01c01g0007971	76	760	71	761	PF00063.20	Myosin_head	Domain	73	676	677	262.8	5.7e-78	1	CL0023
MH01c01g0007971	943	1072	942	1074	PF00173.27	Cyt-b5	Domain	2	72	74	57	1.6e-15	1	No_clan
MH01c01g0007971	1198	1705	1197	1705	PF03142.14	Chitin_synth_2	Family	2	527	527	799.8	1.1e-240	1	CL0110
MH01c01g0007971	1784	1837	1784	1837	PF08766.10	DEK_C	Domain	1	54	54	61.6	4.9e-17	1	No_clan
MH01c01g0007991	705	756	704	770	PF00173.27	Cyt-b5	Domain	2	47	74	28.7	1.1e-06	1	No_clan
MH01c01g0007991	948	1456	947	1458	PF03142.14	Chitin_synth_2	Family	2	525	527	764.8	4.5e-230	1	CL0110
MH01c01g0007991	1611	1665	1611	1665	PF08766.10	DEK_C	Domain	1	54	54	48.7	5e-13	1	No_clan
MH01c01g0008001	57	157	54	159	PF12763.6	EF-hand_4	Family	2	102	104	157.5	7.7e-47	1	CL0220
MH01c01g0008001	247	445	246	445	PF12761.6	End3	Family	2	199	199	246	3.6e-73	1	No_clan
MH01c01g0008011	106	451	100	452	PF00328.21	His_Phos_2	Family	7	382	383	77	1.8e-21	1	CL0071
MH01c01g0008021	476	665	474	666	PF02854.18	MIF4G	Family	4	211	213	86.5	1.9e-24	1	CL0020
MH01c01g0008021	690	887	681	889	PF02854.18	MIF4G	Family	10	210	213	108.8	2.9e-31	1	CL0020
MH01c01g0008021	972	1105	971	1105	PF04050.13	Upf2	Family	1	136	136	135.7	1.7e-39	1	CL0020
MH01c01g0008031	269	559	247	584	PF03142.14	Chitin_synth_2	Family	204	502	527	86.1	2e-24	1	CL0110
MH01c01g0008041	32	396	30	399	PF01266.23	DAO	Domain	3	349	352	204.8	2.7e-60	1	CL0063
MH01c01g0008051	96	220	93	231	PF00293.27	NUDIX	Domain	5	123	131	43.6	2.7e-11	1	CL0261
MH01c01g0008081	39	73	38	75	PF00172.17	Zn_clus	Domain	2	38	40	31.9	1e-07	1	No_clan
MH01c01g0008091	49	167	49	175	PF04263.15	TPK_catalytic	Domain	1	114	120	107.2	5.3e-31	1	No_clan
MH01c01g0008091	196	256	186	256	PF04265.13	TPK_B1_binding	Domain	11	70	69	65.7	2.2e-18	1	No_clan
MH01c01g0008101	270	779	270	779	PF03935.14	SKN1	Family	1	501	504	743.2	1.1e-223	1	CL0004
MH01c01g0008131	29	321	27	322	PF00150.17	Cellulase	Domain	3	279	281	137.2	7.1e-40	1	CL0058
MH01c01g0008141	53	464	45	469	PF00083.23	Sugar_tr	Family	11	446	452	135.4	2.5e-39	1	CL0015
MH01c01g0008151	240	633	240	642	PF00916.19	Sulfate_transp	Family	1	370	381	277.7	1.2e-82	1	CL0062
MH01c01g0008151	701	824	699	824	PF01740.20	STAS	Domain	5	117	117	61.8	4.3e-17	1	CL0502
MH01c01g0008161	79	137	61	200	PF06985.10	HET	Family	24	82	146	30.9	2.9e-07	1	No_clan
MH01c01g0008161	232	405	232	405	PF06985.10	HET	Family	1	146	146	119.1	1.9e-34	1	No_clan
MH01c01g0008171	113	253	112	257	PF03358.14	FMN_red	Domain	2	151	155	80.3	1.2e-22	1	CL0042
MH01c01g0008191	13	89	11	116	PF04548.15	AIG1	Domain	3	79	212	31.7	9.1e-08	1	CL0023
MH01c01g0008211	52	219	52	219	PF06985.10	HET	Family	1	146	146	110	1.2e-31	1	No_clan
MH01c01g0008221	180	236	179	239	PF13802.5	Gal_mutarotas_2	Domain	2	63	66	47.4	1.8e-12	1	CL0103
MH01c01g0008221	260	700	260	700	PF01055.25	Glyco_hydro_31	Family	1	440	435	365.4	5e-109	1	CL0058
MH01c01g0008231	10	450	9	456	PF00083.23	Sugar_tr	Family	2	439	452	307.3	1.7e-91	1	CL0015
MH01c01g0008281	385	733	385	736	PF00176.22	SNF2_N	Family	1	346	350	237.2	2.1e-70	1	CL0023
MH01c01g0008281	921	1020	904	1020	PF00271.30	Helicase_C	Family	14	111	111	49.8	3.6e-13	1	CL0023
MH01c01g0008291	205	583	205	584	PF00454.26	PI3_PI4_kinase	Family	1	249	250	145.2	2.9e-42	1	CL0016
MH01c01g0008301	18	81	18	81	PF08655.9	DASH_Ask1	Family	1	64	64	103.9	2.9e-30	1	No_clan
MH01c01g0008311	42	239	41	242	PF00106.24	adh_short	Domain	2	192	195	178.9	7.5e-53	1	CL0063
MH01c01g0008341	204	494	194	497	PF00648.20	Peptidase_C2	Family	28	293	297	206.5	4.4e-61	1	CL0125
MH01c01g0008391	34	89	33	92	PF13793.5	Pribosyltran_N	Domain	2	57	116	54.2	1.2e-14	1	CL0533
MH01c01g0008401	1	53	1	53	PF13793.5	Pribosyltran_N	Domain	65	116	116	66.6	1.8e-18	1	CL0533
MH01c01g0008401	345	464	309	465	PF14572.5	Pribosyl_synth	Domain	68	183	185	92	4.5e-26	1	CL0533
MH01c01g0008411	10	383	8	383	PF09794.8	Avl9	Family	4	379	379	468.2	1.5e-140	1	CL0330
MH01c01g0008421	20	299	20	299	PF00069.24	Pkinase	Domain	1	264	264	229.6	4e-68	1	CL0016
MH01c01g0008431	105	331	104	332	PF00264.19	Tyrosinase	Domain	2	221	222	182	1.9e-53	1	CL0205
MH01c01g0008481	15	344	15	344	PF00503.19	G-alpha	Domain	1	354	354	384.8	3.9e-115	1	CL0023
MH01c01g0008511	6	40	6	44	PF00646.32	F-box	Domain	1	35	48	20.8	0.00026	1	CL0271
MH01c01g0008521	14	273	14	273	PF13561.5	adh_short_C2	Domain	1	234	234	202.5	6.8e-60	1	CL0063
MH01c01g0008571	2	179	2	179	PF10173.8	Mit_KHE1	Family	1	190	186	206.9	2.9e-61	1	No_clan
MH01c01g0008581	8	660	8	660	PF00888.21	Cullin	Family	1	618	618	645.3	1.1e-193	1	No_clan
MH01c01g0008581	691	752	691	753	PF10557.8	Cullin_Nedd8	Domain	1	62	63	90.7	4.3e-26	1	CL0123
MH01c01g0008621	9	136	9	136	PF03928.13	Haem_degrading	Family	1	119	119	109.6	9e-32	1	No_clan
MH01c01g0008661	206	458	205	459	PF15469.5	Sec5	Family	2	189	189	128.8	2e-37	1	CL0295
MH01c01g0008671	57	172	57	173	PF00959.18	Phage_lysozyme	Domain	1	108	109	56.5	3.1e-15	1	CL0037
MH01c01g0008681	122	191	114	227	PF00651.30	BTB	Domain	15	84	111	25.5	1.2e-05	1	CL0033
MH01c01g0008731	21	272	21	272	PF09284.9	RhgB_N	Domain	1	251	251	291.2	6.5e-87	1	CL0103
MH01c01g0008731	278	350	278	351	PF14686.5	fn3_3	Domain	1	74	75	75.8	1.6e-21	1	CL0287
MH01c01g0008731	363	526	362	526	PF14683.5	CBM-like	Domain	2	165	169	120.3	7.3e-35	1	CL0202
MH01c01g0008751	60	495	53	498	PF13520.5	AA_permease_2	Family	11	424	425	203.7	4.3e-60	1	CL0062
MH01c01g0008771	33	95	32	96	PF05730.10	CFEM	Domain	2	65	66	47.2	1.8e-12	1	No_clan
MH01c01g0008801	59	149	57	151	PF00153.26	Mito_carr	Family	4	95	97	60.7	9.7e-17	1	No_clan
MH01c01g0008801	156	247	153	252	PF00153.26	Mito_carr	Family	6	92	97	64.2	7.5e-18	1	No_clan
MH01c01g0008801	259	400	255	402	PF00153.26	Mito_carr	Family	5	95	97	70.1	1.2e-19	1	No_clan
MH01c01g0008811	64	471	41	482	PF00067.21	p450	Domain	24	441	463	250.2	3.5e-74	1	No_clan
MH01c01g0008821	251	346	251	347	PF10544.8	T5orf172	Domain	1	102	103	60.3	2.1e-16	1	CL0418
MH01c01g0008831	85	149	83	153	PF01480.16	PWI	Family	3	65	72	28.9	1e-06	1	No_clan
MH01c01g0008831	408	460	399	463	PF00076.21	RRM_1	Domain	9	67	70	28.2	1.3e-06	1	CL0221
MH01c01g0008841	17	344	17	344	PF00009.26	GTP_EFTU	Domain	1	194	194	223.6	1.6e-66	1	CL0023
MH01c01g0008841	394	470	393	470	PF03144.24	GTP_EFTU_D2	Domain	2	74	74	47.1	2.3e-12	1	CL0575
MH01c01g0008841	487	548	485	556	PF14492.5	EFG_II	Domain	4	66	75	43.5	2.4e-11	1	CL0437
MH01c01g0008841	609	720	604	721	PF03764.17	EFG_IV	Domain	6	120	121	115.9	8.7e-34	1	CL0329
MH01c01g0008841	724	806	723	809	PF00679.23	EFG_C	Domain	2	83	89	72.9	1.7e-20	1	CL0437
MH01c01g0008851	49	106	49	106	PF05383.16	La	Domain	1	59	59	60.6	1.1e-16	1	CL0123
MH01c01g0008851	166	225	166	236	PF00076.21	RRM_1	Domain	1	60	70	25.7	7.3e-06	1	CL0221
MH01c01g0008861	124	170	124	171	PF01479.24	S4	Domain	1	47	48	53.6	1.3e-14	1	CL0492
MH01c01g0008871	184	311	184	313	PF00107.25	ADH_zinc_N	Family	1	128	130	66.3	2.5e-18	1	CL0063
MH01c01g0008881	63	431	62	432	PF07690.15	MFS_1	Family	2	352	353	116.1	1.6e-33	1	CL0015
MH01c01g0008901	19	203	17	208	PF00106.24	adh_short	Domain	6	186	195	85	4.4e-24	1	CL0063
MH01c01g0008921	7	70	6	71	PF01423.21	LSM	Domain	3	66	67	53.1	1.9e-14	1	CL0527
MH01c01g0008951	35	161	23	163	PF00134.22	Cyclin_N	Domain	12	125	127	31.5	1.2e-07	1	CL0065
MH01c01g0008961	85	495	66	520	PF00067.21	p450	Domain	26	428	463	163.6	6.8e-48	1	No_clan
MH01c01g0008971	25	115	22	142	PF13589.5	HATPase_c_3	Domain	4	94	137	41.5	1.1e-10	1	CL0025
MH01c01g0008971	240	349	232	351	PF01119.18	DNA_mis_repair	Family	10	117	119	66.8	1.3e-18	1	CL0329
MH01c01g0008971	825	986	823	986	PF08676.10	MutL_C	Domain	5	147	147	75.8	2.8e-21	1	No_clan
MH01c01g0008981	139	417	129	419	PF00069.24	Pkinase	Domain	11	260	264	114.7	4.5e-33	1	CL0016
MH01c01g0008991	18	97	16	123	PF14551.5	MCM_N	Domain	4	94	104	43.6	3.6e-11	1	No_clan
MH01c01g0008991	117	246	114	248	PF17207.2	MCM_OB	Domain	3	124	126	108.9	1.5e-31	1	CL0021
MH01c01g0008991	289	511	288	511	PF00493.22	MCM	Domain	2	224	331	323.7	4.1e-97	1	CL0023
MH01c01g0008991	579	661	578	664		MCM_lid		2	84	0	80	1.3e-22	1	No_clan
MH01c01g0009001	5	189	4	194	PF00106.24	adh_short	Domain	2	188	195	154	3.1e-45	1	CL0063
MH01c01g0009021	974	1042	968	1043	PF13424.5	TPR_12	Repeat	8	76	77	38.7	9.1e-10	1	CL0020
MH01c01g0009051	220	245	219	245	PF00614.21	PLDc	Family	3	28	28	30.8	2.2e-07	1	CL0479
MH01c01g0009061	17	472	16	472	PF00083.23	Sugar_tr	Family	2	452	452	272.4	6.9e-81	1	CL0015
MH01c01g0009071	60	133	59	133	PF00364.21	Biotin_lipoyl	Domain	2	73	73	65.6	2.6e-18	1	CL0105
MH01c01g0009071	209	243	209	243	PF02817.16	E3_binding	Family	2	36	36	51.6	8.4e-14	1	No_clan
MH01c01g0009071	259	496	257	496	PF00198.22	2-oxoacid_dh	Domain	3	233	233	238.6	5.8e-71	1	CL0149
MH01c01g0009091	43	69	43	79	PF01476.19	LysM	Domain	1	27	44	12	0.16	1	CL0187
MH01c01g0009091	175	205	175	220	PF01476.19	LysM	Domain	1	28	44	22.7	7.3e-05	1	CL0187
MH01c01g0009101	3	656	3	658	PF00012.19	HSP70	Family	1	597	599	545.9	9.1e-164	1	CL0108
MH01c01g0009111	141	292	140	293	PF13092.5	CENP-L	Family	2	162	161	136.1	1.2e-39	1	No_clan
MH01c01g0009141	309	498	309	498	PF06964.11	Alpha-L-AF_C	Domain	1	168	168	108.3	4.2e-31	1	CL0369
MH01c01g0009151	14	463	12	463	PF00083.23	Sugar_tr	Family	3	452	452	346.9	1.8e-103	1	CL0015
MH01c01g0009201	60	289	60	290	PF03907.12	Spo7	Family	1	220	221	281.6	3.8e-84	1	No_clan
MH01c01g0009221	195	522	193	551	PF00561.19	Abhydrolase_1	Domain	3	247	256	75.2	6.1e-21	1	CL0028
MH01c01g0009241	145	280	119	352	PF12697.6	Abhydrolase_6	Domain	22	146	212	49.4	8.7e-13	1	CL0028
MH01c01g0009281	18	235	18	236		Sulfotransfer_4		1	214	0	202.4	7.7e-60	1	No_clan
MH01c01g0009291	140	279	140	280	PF00856.27	SET	Family	1	168	169	45	1.5e-11	1	No_clan
MH01c01g0009301	4	179	3	187	PF02776.17	TPP_enzyme_N	Domain	2	162	172	129.9	7e-38	1	CL0254
MH01c01g0009301	208	314	208	340	PF00205.21	TPP_enzyme_M	Domain	1	114	137	40.6	1.9e-10	1	CL0085
MH01c01g0009301	413	567	410	576	PF02775.20	TPP_enzyme_C	Domain	4	144	153	66.8	1.8e-18	1	CL0254
MH01c01g0009321	7	280	6	281	PF00732.18	GMC_oxred_N	Domain	2	295	296	183.4	5.9e-54	1	CL0063
MH01c01g0009321	371	513	371	514	PF05199.12	GMC_oxred_C	Domain	1	143	144	107	1.1e-30	1	No_clan
MH01c01g0009331	3	198	2	203	PF00106.24	adh_short	Domain	2	188	195	90.4	1e-25	1	CL0063
MH01c01g0009341	37	239	19	239	PF11807.7	DUF3328	Family	15	220	220	149	1.6e-43	1	No_clan
MH01c01g0009351	106	239	28	239	PF11807.7	DUF3328	Family	75	220	220	83.4	1.9e-23	1	No_clan
MH01c01g0009381	67	200	66	201	PF01565.22	FAD_binding_4	Domain	2	138	139	83	1.6e-23	1	CL0077
MH01c01g0009381	439	473	438	479	PF08031.11	BBE	Domain	2	39	46	29.4	6.2e-07	1	CL0277
MH01c01g0009391	50	241	49	243	PF01083.21	Cutinase	Domain	2	176	178	91.3	6.9e-26	1	CL0028
MH01c01g0009411	45	410	45	410	PF07690.15	MFS_1	Family	1	353	353	132.1	2.2e-38	1	CL0015
MH01c01g0009451	63	245	62	247	PF02776.17	TPP_enzyme_N	Domain	2	169	172	124.9	2.4e-36	1	CL0254
MH01c01g0009451	267	373	267	385	PF00205.21	TPP_enzyme_M	Domain	1	114	137	33.2	3.7e-08	1	CL0085
MH01c01g0009451	478	641	471	655	PF02775.20	TPP_enzyme_C	Domain	9	143	153	55.6	4.9e-15	1	CL0254
MH01c01g0009471	34	240	32	243	PF00743.18	FMO-like	Family	3	219	532	53.8	1.1e-14	1	CL0063
MH01c02g0009491	101	140	101	145	PF00187.18	Chitin_bind_1	Domain	1	36	38	38.6	1.1e-09	1	No_clan
MH01c02g0009491	162	501	162	502	PF00704.27	Glyco_hydro_18	Domain	1	311	311	228.6	1.5e-67	1	CL0058
MH01c02g0009501	26	173	26	184	PF00106.24	adh_short	Domain	1	137	195	76.1	2.4e-21	1	CL0063
MH01c02g0009511	79	485	59	508	PF07690.15	MFS_1	Family	16	327	353	99.5	1.8e-28	1	CL0015
MH01c02g0009531	145	445	123	447	PF02458.14	Transferase	Family	139	432	434	66.8	1.4e-18	1	CL0149
MH01c02g0009541	53	302	52	303	PF00109.25	ketoacyl-synt	Domain	2	252	253	221.7	1.1e-65	1	CL0046
MH01c02g0009541	311	428	311	429	PF02801.21	Ketoacyl-synt_C	Domain	1	117	118	126.1	7e-37	1	CL0046
MH01c02g0009541	431	545	431	549	PF16197.4	KAsynt_C_assoc	Family	1	107	112	68.4	6.9e-19	1	CL0046
MH01c02g0009541	579	900	578	910	PF00698.20	Acyl_transf_1	Domain	2	306	319	154.6	4.3e-45	1	CL0323
MH01c02g0009541	961	1250	961	1253	PF14765.5	PS-DH	Domain	1	295	298	177.6	3.3e-52	1	CL0050
MH01c02g0009541	1418	1557	1406	1562	PF13489.5	Methyltransf_23	Domain	7	160	165	41.4	1.2e-10	1	CL0063
MH01c02g0009541	1783	1958	1782	1959	PF08659.9	KR	Family	2	179	180	165.2	1.4e-48	1	CL0063
MH01c02g0009541	2083	2146	2082	2148	PF00550.24	PP-binding	Domain	2	65	67	25.3	1.4e-05	1	CL0314
MH01c02g0009551	61	366	61	367	PF16363.4	GDP_Man_Dehyd	Domain	1	331	332	218.3	1.7e-64	1	CL0063
MH01c02g0009561	38	172	14	201	PF01370.20	Epimerase	Family	48	177	241	39	6.1e-10	1	CL0063
MH01c02g0009581	13	48	12	50	PF00172.17	Zn_clus	Domain	2	38	40	38.2	1.1e-09	1	No_clan
MH01c02g0009581	109	331	109	355	PF04082.17	Fungal_trans	Domain	1	242	267	35.8	4.2e-09	1	CL0507
MH01c02g0009591	218	526	218	528	PF08424.9	NRDE-2	Family	1	320	325	276.3	3.1e-82	1	No_clan
MH01c02g0009601	247	355	246	358	PF12397.7	U3snoRNP10	Family	2	110	114	63.8	1.7e-17	1	No_clan
MH01c02g0009601	577	605	577	607	PF02985.21	HEAT	Repeat	1	29	31	20.5	0.00037	1	CL0020
MH01c02g0009601	1497	1638	1495	1638	PF08146.11	BP28CT	Domain	3	158	158	115.9	1.5e-33	1	No_clan
MH01c02g0009611	25	318	25	325	PF09804.8	DUF2347	Family	1	276	283	289	4.3e-86	1	CL0330
MH01c02g0009611	411	451	411	457	PF14831.5	DUF4484	Domain	1	43	210	42.9	5.7e-11	1	No_clan
MH01c02g0009611	451	495	435	500	PF14831.5	DUF4484	Domain	74	120	210	30.4	3.6e-07	1	No_clan
MH01c02g0009611	493	548	490	549	PF14831.5	DUF4484	Domain	154	209	210	57.8	1.5e-15	1	No_clan
MH01c02g0009621	34	317	32	317	PF00682.18	HMGL-like	Domain	3	264	264	260.7	1.5e-77	1	CL0036
MH01c02g0009621	434	578	431	579	PF08502.9	LeuA_dimer	Domain	4	132	133	79.6	1.8e-22	1	No_clan
MH01c02g0009631	47	239	46	239	PF09347.9	DUF1989	Domain	2	167	167	220.4	1e-65	1	No_clan
MH01c02g0009641	30	276	26	277	PF13561.5	adh_short_C2	Domain	3	232	234	152.3	1.5e-44	1	CL0063
MH01c02g0009661	106	143	105	144	PF00172.17	Zn_clus	Domain	2	39	40	30.5	2.9e-07	1	No_clan
MH01c02g0009661	258	481	257	564	PF04082.17	Fungal_trans	Domain	3	231	267	60.6	1.2e-16	1	CL0507
MH01c02g0009671	73	401	61	406	PF00282.18	Pyridoxal_deC	Domain	14	370	375	255.1	8.6e-76	1	CL0061
MH01c02g0009691	41	305	41	305	PF09362.9	DUF1996	Domain	1	233	233	266.4	2.9e-79	1	No_clan
MH01c02g0009701	62	245	61	245	PF00596.20	Aldolase_II	Domain	2	186	186	159.8	6.9e-47	1	No_clan
MH01c02g0009711	45	255	45	269	PF00194.20	Carb_anhydrase	Domain	1	226	254	78.5	5.4e-22	1	No_clan
MH01c02g0009761	87	544	87	545	PF01425.20	Amidase	Family	1	450	451	347.5	1.2e-103	1	No_clan
MH01c02g0009771	102	292	102	297	PF00106.24	adh_short	Domain	1	189	195	132.8	9.8e-39	1	CL0063
MH01c02g0009781	24	366	24	366	PF16670.4	PI-PLC-C1	Domain	1	329	329	414.7	2.4e-124	1	No_clan
MH01c02g0009821	63	575	63	575	PF02383.17	Syja_N	Family	1	320	320	308.1	7.5e-92	1	CL0031
MH01c02g0009821	743	857	743	858	PF12456.7	hSac2	Family	1	114	115	116.6	4.4e-34	1	CL0266
MH01c02g0009841	13	487	10	487	PF00083.23	Sugar_tr	Family	4	452	452	375	5.3e-112	1	CL0015
MH01c02g0009851	18	226	18	231	PF03443.13	Glyco_hydro_61	Family	1	199	205	164.3	3.4e-48	1	CL0159
MH01c02g0009861	186	569	184	569	PF07690.15	MFS_1	Family	1	353	353	141.5	3e-41	1	CL0015
MH01c02g0009881	45	364	44	366	PF00704.27	Glyco_hydro_18	Domain	2	310	311	143.5	1.2e-41	1	CL0058
MH01c02g0009911	54	85	53	88	PF00172.17	Zn_clus	Domain	2	33	40	29.9	4.5e-07	1	No_clan
MH01c02g0009911	254	479	253	485	PF04082.17	Fungal_trans	Domain	2	194	267	91.8	3.6e-26	1	CL0507
MH01c02g0009931	182	236	181	236	PF13857.5	Ank_5	Domain	4	56	56	41.4	1.2e-10	1	CL0465
MH01c02g0009931	391	483	390	484	PF00169.28	PH	Domain	2	104	105	46.7	3.7e-12	1	CL0266
MH01c02g0009931	862	1025	862	1026	PF01237.17	Oxysterol_BP	Family	1	161	373	234.2	2e-69	1	No_clan
MH01c02g0009931	1024	1179	1023	1179	PF01237.17	Oxysterol_BP	Family	213	373	373	132.5	1.6e-38	1	No_clan
MH01c02g0009981	34	96	33	96	PF01066.20	CDP-OH_P_transf	Family	2	66	66	50.8	2.1e-13	1	No_clan
MH01c02g0010001	309	479	309	479	PF00270.28	DEAD	Domain	1	176	176	164.9	1.5e-48	1	CL0023
MH01c02g0010001	518	625	515	625	PF00271.30	Helicase_C	Family	3	111	111	100.5	6.8e-29	1	CL0023
MH01c02g0010011	10	356	10	357	PF04928.16	PAP_central	Domain	1	247	248	330.4	4.6e-99	1	No_clan
MH01c02g0010011	83	152	71	164	PF01909.22	NTP_transf_2	Family	14	80	95	42	8.7e-11	1	CL0260
MH01c02g0010011	359	524	359	524	PF04926.14	PAP_RNA-bind	Domain	1	171	171	164.5	1.7e-48	1	No_clan
MH01c02g0010031	22	73	21	73	PF14420.5	Clr5	Domain	3	54	54	56.7	2.1e-15	1	No_clan
MH01c02g0010081	32	503	28	503	PF00083.23	Sugar_tr	Family	5	452	452	279.7	4.1e-83	1	CL0015
MH01c02g0010101	12	341	11	342	PF02615.13	Ldh_2	Family	2	332	333	409.6	9.3e-123	1	No_clan
MH01c02g0010111	87	475	84	477	PF07690.15	MFS_1	Family	2	351	353	105.5	2.7e-30	1	CL0015
MH01c02g0010121	7	130	6	131	PF01408.21	GFO_IDH_MocA	Family	2	119	120	72.9	3.9e-20	1	CL0063
MH01c02g0010141	7	212	6	216	PF01088.20	Peptidase_C12	Domain	2	201	212	158.6	1.7e-46	1	CL0125
MH01c02g0010191	27	169	27	169	PF06985.10	HET	Family	1	146	146	76.4	2.8e-21	1	No_clan
MH01c02g0010201	557	649	557	650	PF12796.6	Ank_2	Repeat	1	82	84	48.9	7.3e-13	1	CL0465
MH01c02g0010201	664	707	656	707	PF13637.5	Ank_4	Domain	11	55	55	29.8	6.5e-07	1	CL0465
MH01c02g0010201	859	893	855	893	PF00400.31	WD40	Repeat	5	38	38	34.3	2.7e-08	1	CL0186
MH01c02g0010201	921	952	915	952	PF00400.31	WD40	Repeat	8	38	38	24.4	3.6e-05	1	CL0186
MH01c02g0010201	960	998	960	998	PF00400.31	WD40	Repeat	1	38	38	37	3.9e-09	1	CL0186
MH01c02g0010201	1008	1039	1002	1039	PF00400.31	WD40	Repeat	7	38	38	13	0.15	1	CL0186
MH01c02g0010221	5	355	5	355	PF00180.19	Iso_dh	Domain	1	348	348	406.9	6.9e-122	1	CL0270
MH01c02g0010231	13	106	2	112	PF00025.20	Arf	Domain	10	94	175	90.2	1e-25	1	CL0023
MH01c02g0010231	124	209	118	211	PF00025.20	Arf	Domain	93	173	175	47.4	1.4e-12	1	CL0023
MH01c02g0010241	40	295	40	296	PF12697.6	Abhydrolase_6	Domain	1	217	212	68.2	1.6e-18	1	CL0028
MH01c02g0010281	154	308	153	339	PF00092.27	VWA	Domain	2	151	175	31.4	2e-07	1	CL0128
MH01c02g0010291	19	41	18	50	PF02861.19	Clp_N	Family	2	24	53	11	0.36	1	No_clan
MH01c02g0010291	106	157	106	157	PF02861.19	Clp_N	Family	1	53	53	15.5	0.015	1	No_clan
MH01c02g0010291	217	349	216	355	PF00004.28	AAA	Domain	2	125	132	53.5	3.2e-14	1	CL0023
MH01c02g0010291	358	459	357	460		AAA_lid_9		2	103	0	116.4	4.8e-34	1	No_clan
MH01c02g0010291	626	787	622	788	PF07724.13	AAA_2	Domain	5	170	171	152.4	1.2e-44	1	CL0023
MH01c02g0010291	794	876	794	876	PF10431.8	ClpB_D2-small	Domain	1	81	81	80.2	8.8e-23	1	No_clan
MH01c02g0010331	101	215	101	219	PF08591.9	RNR_inhib	Family	1	103	107	90.1	2.1e-25	1	No_clan
MH01c02g0010351	106	174	106	174	PF00226.30	DnaJ	Domain	1	62	63	53.8	1.6e-14	1	CL0392
MH01c02g0010351	244	632	237	633	PF02889.15	Sec63	Family	20	256	257	46.4	2.7e-12	1	No_clan
MH01c02g0010361	550	792	544	792	PF00069.24	Pkinase	Domain	23	264	264	161	3.4e-47	1	CL0016
MH01c02g0010371	54	549	53	552	PF03547.17	Mem_trans	Family	2	385	387	169.4	7.4e-50	1	CL0064
MH01c02g0010381	237	304	230	308	PF04428.13	Choline_kin_N	Family	7	47	51	55.4	3.5e-15	1	No_clan
MH01c02g0010381	349	597	348	598	PF01633.19	Choline_kinase	Family	2	212	213	213.7	2.2e-63	1	CL0016
MH01c02g0010391	1093	1160	1092	1165	PF10367.8	Vps39_2	Domain	3	70	109	30.3	4.4e-07	1	No_clan
MH01c02g0010401	439	694	438	697	PF08172.11	CASP_C	Family	2	248	252	311.4	4.1e-93	1	No_clan
MH01c02g0010411	91	180	91	180	PF08288.11	PIGA	Family	1	90	90	157	1.4e-46	1	CL0113
MH01c02g0010411	262	380	254	411	PF00534.19	Glycos_transf_1	Family	16	135	172	87.1	9.8e-25	1	CL0113
MH01c02g0010421	177	428	175	428	PF00270.28	DEAD	Domain	3	176	176	100.8	7.2e-29	1	CL0023
MH01c02g0010421	528	630	521	630	PF00271.30	Helicase_C	Family	13	111	111	80.1	1.4e-22	1	CL0023
MH01c02g0010451	39	474	35	476	PF00202.20	Aminotran_3	Domain	5	404	406	259.6	3.8e-77	1	CL0061
MH01c02g0010461	307	649	307	649	PF00069.24	Pkinase	Domain	1	264	264	170.8	3.6e-50	1	CL0016
MH01c02g0010471	11	167	11	169	PF05859.11	Mis12	Family	1	133	135	146.4	5e-43	1	No_clan
MH01c02g0010481	26	129	26	131	PF01920.19	Prefoldin_2 C	oiled-	coil	1	104	106	86.5 1e	-24	1 CL0200
MH01c02g0010491	140	521	133	524	PF07690.15	MFS_1	Family	4	351	353	129.2	1.7e-37	1	CL0015
MH01c02g0010531	68	439	68	440	PF07690.15	MFS_1	Family	1	352	353	133.1	1.1e-38	1	CL0015
MH01c02g0010541	7	376	7	379	PF00795.21	CN_hydrolase	Family	1	258	261	111.4	4.5e-32	1	No_clan
MH01c02g0010571	98	427	55	431	PF00144.23	Beta-lactamase	Domain	39	326	330	118.5	3.5e-34	1	CL0013
MH01c02g0010591	11	46	10	48	PF00172.17	Zn_clus	Domain	2	38	40	38	1.3e-09	1	No_clan
MH01c02g0010601	143	336	142	360	PF04082.17	Fungal_trans	Domain	2	196	267	90.3	1e-25	1	CL0507
MH01c02g0010611	15	311	14	312	PF00701.21	DHDPS	Domain	2	288	289	122.8	1.1e-35	1	CL0036
MH01c02g0010621	66	431	66	435	PF07690.15	MFS_1	Family	1	349	353	121.9	2.8e-35	1	CL0015
MH01c02g0010631	154	226	126	247	PF02112.14	PDEase_II	Family	68	141	338	82.4	3.1e-23	1	CL0381
MH01c02g0010631	352	446	331	451	PF02112.14	PDEase_II	Family	197	287	338	69.1	3.5e-19	1	CL0381
MH01c02g0010641	19	99	9	100	PF00043.24	GST_C	Domain	12	92	93	46.9	2.4e-12	1	CL0497
MH01c02g0010641	154	260	154	260	PF00647.18	EF1G	Domain	1	107	107	156.6	1.8e-46	1	No_clan
MH01c02g0010661	4	73	2	75	PF02798.19	GST_N	Domain	3	73	76	51.2	1.2e-13	1	CL0172
MH01c02g0010731	285	336	280	346	PF00170.20	bZIP_1	Family	6	57	64	31	2e-07	1	CL0018
MH01c02g0010741	457	501	454	507	PF13812.5	PPR_3	Repeat	4	48	63	16.2	0.0084	1	CL0020
MH01c02g0010741	610	656	610	658	PF13041.5	PPR_2	Repeat	1	47	50	42.8	4.4e-11	1	CL0020
MH01c02g0010751	24	386	24	407	PF00328.21	His_Phos_2	Family	1	370	383	59.8	2.8e-16	1	CL0071
MH01c02g0010771	115	222	109	223	PF01187.17	MIF	Domain	6	113	114	48	1.3e-12	1	CL0082
MH01c02g0010801	151	224	149	224	PF09415.9	CENP-X	Domain	3	75	75	81.1	5.6e-23	1	CL0012
MH01c02g0010821	66	254	42	259	PF01636.22	APH	Family	26	198	240	41.8	1.1e-10	1	CL0016
MH01c02g0010831	67	118	67	118	PF08158.11	NUC130_3NT	Domain	1	52	52	77	9.7e-22	1	No_clan
MH01c02g0010831	420	745	420	745	PF05285.11	SDA1	Family	1	348	346	320	2.2e-95	1	No_clan
MH01c02g0010841	82	615	82	616	PF10433.8	MMS1_N	Domain	1	488	490	411.5	4.2e-123	1	No_clan
MH01c02g0010841	885	1210	885	1211	PF03178.14	CPSF_A	Family	1	321	324	291.2	1e-86	1	CL0186
MH01c02g0010851	89	213	87	222	PF10067.8	DUF2306	Family	3	127	147	55.9	5.4e-15	1	No_clan
MH01c02g0010861	10	41	9	44	PF00172.17	Zn_clus	Domain	2	34	40	27.4	2.6e-06	1	No_clan
MH01c02g0010861	135	255	106	282	PF11951.7	Fungal_trans_2	Family	21	139	384	25.6	4.8e-06	1	CL0507
MH01c02g0010871	6	248	2	253	PF04952.13	AstE_AspA	Domain	38	286	291	70.9	9.1e-20	1	CL0035
MH01c02g0010881	80	110	79	122	PF04952.13	AstE_AspA	Domain	2	32	291	25.9	4.7e-06	1	CL0035
MH01c02g0010891	80	204	68	204	PF07452.11	CHRD	Domain	13	116	117	57.4	2.5e-15	1	No_clan
MH01c02g0010911	61	178	61	178	PF16655.4	PhoD_N	Domain	1	90	90	113.3	5.8e-33	1	CL0159
MH01c02g0010911	191	555	191	555	PF09423.9	PhoD	Domain	1	350	350	373.3	1.1e-111	1	CL0163
MH01c02g0010921	5	343	2	364	PF01494.18	FAD_binding_3	Family	4	332	356	82.8	2.8e-23	1	CL0063
MH01c02g0010931	40	243	39	244	PF01670.15	Glyco_hydro_12	Domain	2	212	214	164.2	4e-48	1	CL0004
MH01c02g0010941	75	203	65	206	PF13668.5	Ferritin_2	Domain	13	133	137	33.9	3.1e-08	1	CL0044
MH01c02g0010961	16	144	16	144	PF00416.21	Ribosomal_S13	Family	1	128	128	183.4	2.1e-54	1	CL0303
MH01c02g0010981	16	102	16	103	PF01172.17	SBDS	Family	1	87	88	110	4.4e-32	1	No_clan
MH01c02g0010981	110	277	109	278	PF09377.9	SBDS_C	Domain	2	115	116	142.9	3.9e-42	1	CL0437
MH01c02g0010991	1	102	1	103	PF05388.10	Carbpep_Y_N	Family	1	123	124	64.9	9.6e-18	1	No_clan
MH01c02g0010991	139	540	133	540	PF00450.21	Peptidase_S10	Domain	7	419	419	431.8	3.8e-129	1	CL0028
MH01c02g0011001	59	356	57	357	PF00264.19	Tyrosinase	Domain	3	221	222	137.6	7.1e-40	1	CL0205
MH01c02g0011001	520	649	520	649		Tyosinase_C		1	122	0	82.1	5e-23	1	No_clan
MH01c02g0011021	14	340	13	340	PF09451.9	ATG27	Family	2	264	264	292.9	2.8e-87	1	CL0226
MH01c02g0011031	7	68	6	68	PF13691.5	Lactamase_B_4	Domain	2	63	63	77.3	5e-22	1	CL0381
MH01c02g0011041	17	277	17	278	PF13561.5	adh_short_C2	Domain	1	232	234	141.6	2.9e-41	1	CL0063
MH01c02g0011051	112	350	112	351	PF01269.16	Fibrillarin	Domain	1	225	226	344.4	1.9e-103	1	CL0063
MH01c02g0011061	106	259	106	259	PF00237.18	Ribosomal_L22	Domain	1	103	103	135	9.3e-40	1	No_clan
MH01c02g0011071	36	295	36	295	PF11790.7	Glyco_hydro_cc	Family	1	239	239	230.1	2.7e-68	1	CL0058
MH01c02g0011101	60	513	59	513	PF00083.23	Sugar_tr	Family	2	452	452	285.6	6.7e-85	1	CL0015
MH01c02g0011131	10	100	10	100	PF08589.9	DUF1770	Family	1	99	99	124.1	3.5e-36	1	No_clan
MH01c02g0011141	25	80	23	83	PF13499.5	EF-hand_7	Domain	3	68	71	31.4	1.9e-07	1	CL0220
MH01c02g0011141	92	148	92	149	PF13499.5	EF-hand_7	Domain	1	62	71	31.4	1.9e-07	1	CL0220
MH01c02g0011151	283	536	268	557	PF00176.22	SNF2_N	Family	51	306	350	206.4	4.9e-61	1	CL0023
MH01c02g0011151	588	691	576	692	PF00271.30	Helicase_C	Family	11	110	111	54.5	1.3e-14	1	CL0023
MH01c02g0011181	1	164	1	165	PF00838.16	TCTP	Domain	1	165	166	244.9	4.9e-73	1	CL0080
MH01c02g0011191	504	1169	498	1169	PF05183.11	RdRP	Family	11	586	587	412.5	3.1e-123	1	No_clan
MH01c02g0011201	297	358	290	359	PF07572.11	BCNT	Family	13	74	75	78.8	2.4e-22	1	No_clan
MH01c02g0011221	34	258	34	258	PF04670.11	Gtr1_RagA	Domain	1	232	232	239.6	2.8e-71	1	CL0023
MH01c02g0011231	100	161	99	212	PF00173.27	Cyt-b5	Domain	2	61	74	44.2	1.5e-11	1	No_clan
MH01c02g0011241	4	92	1	92	PF03297.14	Ribosomal_S25	Family	13	101	101	128.1	1.2e-37	1	CL0123
MH01c02g0011301	55	467	52	468	PF01151.17	ELO	Family	4	249	250	285	4.9e-85	1	No_clan
MH01c02g0011321	114	203	109	223	PF02480.15	Herpes_gE	Family	295	381	432	25.9	3.7e-06	1	CL0011
MH01c02g0011331	677	721	677	723	PF00628.28	PHD	Domain	1	50	52	35.2	8.6e-09	1	CL0390
MH01c02g0011341	34	487	34	497	PF00012.19	HSP70	Family	1	408	599	189.3	8.8e-56	1	CL0108
MH01c02g0011341	658	767	638	770	PF00012.19	HSP70	Family	493	596	599	26.8	1.4e-06	1	CL0108
MH01c02g0011351	16	337	16	337	PF03820.16	Mtc	Family	1	312	310	401.8	1.7e-120	1	No_clan
MH01c02g0011371	52	444	18	444	PF00155.20	Aminotran_1_2	Domain	36	363	363	58.4	6.6e-16	1	CL0061
MH01c02g0011391	170	393	170	393	PF12708.6	Pectate_lyase_3	Family	1	215	215	260.3	1.5e-77	1	CL0268
MH01c02g0011391	520	588	520	621	PF12708.6	Pectate_lyase_3	Family	1	70	215	37.1	2.9e-09	1	CL0268
MH01c02g0011401	296	711	286	731	PF01142.17	TruD	Family	38	385	416	184.2	3.6e-54	1	CL0649
MH01c02g0011411	5	209	5	210	PF01088.20	Peptidase_C12	Domain	1	210	212	218.5	8.2e-65	1	CL0125
MH01c02g0011411	238	272	237	279		UCH_C		5	39	0	43.6	2e-11	1	No_clan
MH01c02g0011431	68	446	67	446	PF07690.15	MFS_1	Family	2	353	353	105.3	3e-30	1	CL0015
MH01c02g0011451	200	316	199	317	PF00622.27	SPRY	Family	2	119	120	71.5	6.3e-20	1	CL0004
MH01c02g0011461	70	108	32	109	PF03810.18	IBN_N	Domain	29	73	74	26.8	3.5e-06	1	CL0020
MH01c02g0011461	445	498	445	499	PF13513.5	HEAT_EZ	Repeat	1	54	55	51.9	7.6e-14	1	CL0020
MH01c02g0011471	19	52	18	55	PF00172.17	Zn_clus	Domain	2	36	40	33.4	3.7e-08	1	No_clan
MH01c02g0011471	140	234	134	334	PF11951.7	Fungal_trans_2	Family	28	130	384	23.6	2e-05	1	CL0507
MH01c02g0011501	24	347	24	347	PF00884.22	Sulfatase	Family	1	309	309	174.8	2.8e-51	1	CL0088
MH01c02g0011521	49	251	49	251	PF06985.10	HET	Family	1	146	146	111.6	4e-32	1	No_clan
MH01c02g0011561	402	566	360	570	PF00481.20	PP2C	Family	97	254	258	107.6	8.2e-31	1	CL0238
MH01c02g0011571	21	100	21	101	PF03810.18	IBN_N	Domain	1	73	74	23.6	3.6e-05	1	CL0020
MH01c02g0011571	382	437	382	437	PF13513.5	HEAT_EZ	Repeat	1	55	55	38.8	9.6e-10	1	CL0020
MH01c02g0011581	217	384	217	388	PF04082.17	Fungal_trans	Domain	1	175	267	88.8	2.9e-25	1	CL0507
MH01c02g0011601	199	302	199	302	PF00703.20	Glyco_hydro_2	Domain	1	110	110	42.6	8.1e-11	1	No_clan
MH01c02g0011601	681	767	679	767		Mannosidase_ig		3	95	0	65.3	5.7e-18	1	No_clan
MH01c02g0011611	46	247	20	247	PF00314.16	Thaumatin	Domain	73	214	217	140.7	5.1e-41	1	CL0293
MH01c02g0011621	17	88	16	90	PF00173.27	Cyt-b5	Domain	2	71	74	67.4	9.3e-19	1	No_clan
MH01c02g0011621	242	384	241	384	PF04116.12	FA_hydroxylase	Family	2	133	133	46.1	6e-12	1	No_clan
MH01c02g0011631	194	259	194	262	PF00076.21	RRM_1	Domain	1	66	70	57.2	1.1e-15	1	CL0221
MH01c02g0011631	294	365	294	365	PF00076.21	RRM_1	Domain	1	70	70	71	5.2e-20	1	CL0221
MH01c02g0011631	431	498	431	501	PF15519.5	RBM39linker	Domain	1	87	89	52.2	9.7e-14	1	No_clan
MH01c02g0011631	519	565	509	565	PF00076.21	RRM_1	Domain	20	70	70	23.7	3.2e-05	1	CL0221
MH01c02g0011651	41	307	21	309	PF07690.15	MFS_1	Family	14	295	353	92.1	3.2e-26	1	CL0015
MH01c02g0011661	3	193	2	197	PF00106.24	adh_short	Domain	2	190	195	76.5	1.7e-21	1	CL0063
MH01c02g0011681	346	592	307	612	PF00012.19	HSP70	Family	137	365	599	35.4	3.4e-09	1	CL0108
MH01c02g0011701	173	617	173	621	PF05236.13	TAF4	Family	1	272	278	103.2	2.1e-29	1	CL0012
MH01c02g0011711	35	207	32	276	PF00753.26	Lactamase_B	Domain	4	162	197	67.6	1.4e-18	1	CL0381
MH01c02g0011711	263	397	263	397	PF10996.7	Beta-Casp	Domain	1	110	106	109.2	1.2e-31	1	CL0023
MH01c02g0011711	428	477	427	498	PF07521.11	RMMBL	Motif	2	51	62	43.8	1.8e-11	1	CL0398
MH01c02g0011711	544	850	543	851	PF11718.7	CPSF73-100_C	Domain	2	216	208	271	6.6e-81	1	No_clan
MH01c02g0011751	186	535	186	536	PF02666.14	PS_Dcarbxylase	Family	1	199	200	255	4.2e-76	1	No_clan
MH01c02g0011761	92	206	91	208	PF07732.14	Cu-oxidase_3	Domain	2	117	119	137.6	1.9e-40	1	CL0026
MH01c02g0011761	217	362	214	362	PF00394.21	Cu-oxidase	Domain	4	159	159	111.6	3.7e-32	1	CL0026
MH01c02g0011761	432	553	419	556	PF07731.13	Cu-oxidase_2	Domain	9	134	137	121.5	2e-35	1	CL0026
MH01c02g0011781	2	116	2	117	PF10644.8	Misat_Tub_SegII	Domain	1	117	118	141.3	1.6e-41	1	CL0566
MH01c02g0011781	121	308	121	308	PF14881.5	Tubulin_3	Domain	1	181	181	250.2	9.9e-75	1	CL0566
MH01c02g0011791	7	158	7	158	PF06487.11	SAP18	Family	1	140	140	170.8	1.8e-50	1	CL0072
MH01c02g0011801	135	160	133	161	PF08799.10	PRP4	Domain	3	28	29	43.1	2.2e-11	1	No_clan
MH01c02g0011801	210	352	209	353	PF02840.14	Prp18	Family	2	142	143	192.3	4e-57	1	No_clan
MH01c02g0011821	293	312	279	312	PF00096.25	zf-C2H2	Domain	5	23	23	19.6	0.00089	1	CL0361
MH01c02g0011831	47	182	47	182	PF01565.22	FAD_binding_4	Domain	1	139	139	109.3	1.2e-31	1	CL0077
MH01c02g0011831	206	486	206	487	PF04030.13	ALO	Family	1	259	260	291	1e-86	1	CL0277
MH01c02g0011861	22	189	22	190	PF00857.19	Isochorismatase	Family	1	174	175	129.2	1.8e-37	1	No_clan
MH01c02g0011881	14	60	13	60	PF13639.5	zf-RING_2	Domain	2	44	44	37.4	2.4e-09	1	CL0229
MH01c02g0011891	38	75	37	78	PF00172.17	Zn_clus	Domain	2	37	40	21.1	0.00024	1	No_clan
MH01c02g0011891	326	418	315	422	PF04082.17	Fungal_trans	Domain	94	190	267	28.1	9.4e-07	1	CL0507
MH01c02g0011911	95	230	95	231	PF01565.22	FAD_binding_4	Domain	1	138	139	85.9	2e-24	1	CL0077
MH01c02g0011921	76	222	65	223	PF08022.11	FAD_binding_8	Domain	13	108	109	33.8	2.9e-08	1	CL0076
MH01c02g0011921	228	379	228	380	PF08030.11	NAD_binding_6	Domain	1	155	156	49.8	4e-13	1	CL0091
MH01c02g0011931	288	350	288	362	PF01794.18	Ferric_reduct	Family	1	63	125	46.5	3.6e-12	1	CL0328
MH01c02g0011941	15	533	13	534	PF03055.14	RPE65	Family	3	461	407	362.4	4.5e-108	1	No_clan
MH01c02g0011951	121	266	112	266	PF00177.20	Ribosomal_S7	Domain	13	149	149	125.6	1.2e-36	1	No_clan
MH01c02g0011981	8	339	8	346	PF00144.23	Beta-lactamase	Domain	1	313	330	171.3	3.1e-50	1	CL0013
MH01c02g0012021	35	112	29	122	PF00153.26	Mito_carr	Family	10	91	97	58.2	5.9e-16	1	No_clan
MH01c02g0012021	128	212	124	214	PF00153.26	Mito_carr	Family	5	94	97	54.9	6.3e-15	1	No_clan
MH01c02g0012021	225	310	222	313	PF00153.26	Mito_carr	Family	4	93	97	37.7	1.4e-09	1	No_clan
MH01c02g0012031	7	41	6	43	PF00172.17	Zn_clus	Domain	2	35	40	28	1.8e-06	1	No_clan
MH01c02g0012041	7	48	6	75	PF06464.10	DMAP_binding	Domain	8	49	111	45.4	1.2e-11	1	No_clan
MH01c02g0012041	292	584	291	671	PF00501.27	AMP-binding	Family	2	268	423	83.3	1.3e-23	1	CL0378
MH01c02g0012041	748	843	723	851	PF00501.27	AMP-binding	Family	334	415	423	31.5	7.1e-08	1	CL0378
MH01c02g0012041	1056	1194	1055	1232	PF00501.27	AMP-binding	Family	2	132	423	48.8	3.9e-13	1	CL0378
MH01c02g0012041	1242	1506	1238	1511	PF00501.27	AMP-binding	Family	177	405	423	45.5	4e-12	1	CL0378
MH01c02g0012061	180	299	179	300	PF01794.18	Ferric_reduct	Family	2	124	125	77.9	6.7e-22	1	CL0328
MH01c02g0012061	342	400	340	412	PF08022.11	FAD_binding_8	Domain	3	62	109	26.2	6.6e-06	1	CL0076
MH01c02g0012061	474	601	471	602	PF08030.11	NAD_binding_6	Domain	4	155	156	42.6	6.7e-11	1	CL0091
MH01c02g0012071	63	294	62	295	PF01144.22	CoA_trans	Domain	2	216	217	204.9	1e-60	1	CL0246
MH01c02g0012071	327	523	324	525	PF01144.22	CoA_trans	Domain	4	215	217	127.2	5.6e-37	1	CL0246
MH01c02g0012091	51	416	51	417	PF07690.15	MFS_1	Family	1	352	353	123.7	7.9e-36	1	CL0015
MH01c02g0012101	19	134	18	134	PF06441.11	EHN	Family	2	108	104	110.1	6.5e-32	1	CL0028
MH01c02g0012121	67	331	66	334	PF02900.17	LigB	Domain	2	269	273	97.3	7.8e-28	1	CL0283
MH01c02g0012151	36	366	36	366	PF00215.23	OMPdecase	Domain	1	225	225	268.9	3.4e-80	1	CL0036
MH01c02g0012171	128	244	127	245	PF07732.14	Cu-oxidase_3	Domain	2	118	119	144.8	1.1e-42	1	CL0026
MH01c02g0012171	254	400	253	401	PF00394.21	Cu-oxidase	Domain	2	158	159	128.7	2e-37	1	CL0026
MH01c02g0012171	460	593	460	595	PF07731.13	Cu-oxidase_2	Domain	1	135	137	136.7	4.2e-40	1	CL0026
MH01c02g0012181	8	298	7	301	PF03239.13	FTR1	Family	2	283	306	272.3	4.9e-81	1	CL0015
MH01c02g0012231	11	96	11	97	PF00181.22	Ribosomal_L2	Domain	1	76	77	40.4	2.2e-10	1	CL0021
MH01c02g0012231	105	231	104	240	PF03947.17	Ribosomal_L2_C	Domain	2	115	126	141.4	1.7e-41	1	CL0107
MH01c02g0012241	66	168	65	169	PF12894.6	ANAPC4_WD40	Repeat	2	91	92	82.2	2.4e-23	1	CL0186
MH01c02g0012241	351	549	349	550	PF12896.6	ANAPC4	Domain	3	203	204	191.5	1.1e-56	1	No_clan
MH01c02g0012251	4	294	3	295	PF05653.13	Mg_trans_NIPA	Family	2	294	295	340.1	9.4e-102	1	CL0184
MH01c02g0012261	8	124	2	141	PF01217.19	Clat_adaptor_s	Domain	7	125	142	30.8	2.3e-07	1	CL0212
MH01c02g0012261	280	516	276	524	PF00928.20	Adap_comp_sub	Family	5	252	264	61.5	7.6e-17	1	CL0448
MH01c02g0012291	95	521	95	521	PF06824.10	Glyco_hydro_125	Domain	1	416	416	610.8	1.2e-183	1	CL0059
MH01c02g0012301	86	164	85	202	PF11951.7	Fungal_trans_2	Family	2	83	384	28.8	5.2e-07	1	CL0507
MH01c02g0012321	350	765	350	765	PF13254.5	DUF4045	Family	1	417	417	411.1	8.1e-123	1	No_clan
MH01c02g0012331	1	173	1	174	PF00025.20	Arf	Domain	1	174	175	230.9	6.5e-69	1	CL0023
MH01c02g0012341	562	623	516	635	PF00583.24	Acetyltransf_1	Family	41	89	117	21.1	0.00029	1	CL0257
MH01c02g0012381	53	150	52	151	PF13695.5	zf-3CxxC	Domain	2	99	99	69.7	2.3e-19	1	CL0317
MH01c02g0012391	40	374	34	383	PF00128.23	Alpha-amylase	Domain	13	328	337	75.8	4.5e-21	1	CL0058
MH01c02g0012411	13	87	10	89	PF02798.19	GST_N	Domain	6	74	76	42.5	6.2e-11	1	CL0172
MH01c02g0012411	157	236	143	241	PF14497.5	GST_C_3	Domain	18	90	99	32.6	7e-08	1	CL0497
MH01c02g0012441	219	295	219	296	PF03127.13	GAT	Domain	1	76	77	65.4	4.1e-18	1	No_clan
MH01c02g0012451	258	358	258	358	PF09949.8	DUF2183	Family	1	99	99	115.7	9.5e-34	1	No_clan
MH01c02g0012461	177	401	177	402	PF11927.7	DUF3445	Family	1	224	226	79	3.8e-22	1	No_clan
MH01c02g0012471	77	303	77	303	PF06985.10	HET	Family	1	146	146	68.2	9.6e-19	1	No_clan
MH01c02g0012481	146	427	56	439	PF00067.21	p450	Domain	170	437	463	94.9	4.6e-27	1	No_clan
MH01c02g0012511	226	497	223	497	PF00732.18	GMC_oxred_N	Domain	4	296	296	148.7	2.3e-43	1	CL0063
MH01c02g0012511	583	725	566	728	PF05199.12	GMC_oxred_C	Domain	8	140	144	93.8	1.3e-26	1	No_clan
MH01c02g0012521	46	306	46	394	PF01207.16	Dus	Family	1	228	310	197.7	2.4e-58	1	CL0036
MH01c02g0012531	9	71	9	71	PF00226.30	DnaJ	Domain	1	63	63	69.9	1.5e-19	1	CL0392
MH01c02g0012531	504	563	504	563	PF00226.30	DnaJ	Domain	1	63	63	28.5	1.2e-06	1	CL0392
MH01c02g0012571	96	261	96	263	PF04055.20	Radical_SAM	Domain	1	164	167	89.7	2.6e-25	1	CL0036
MH01c02g0012571	269	388	269	397	PF06463.12	Mob_synth_C	Domain	1	120	128	116.1	9.3e-34	1	No_clan
MH01c02g0012571	735	879	735	879	PF01967.20	MoaC	Family	1	136	129	158.7	8.5e-47	1	No_clan
MH01c02g0012581	58	500	55	503	PF13520.5	AA_permease_2	Family	1	424	425	190.3	5.1e-56	1	CL0062
MH01c02g0012591	149	324	148	326	PF01569.20	PAP2	Family	2	134	136	92.2	2.3e-26	1	CL0525
MH01c02g0012631	64	516	64	516	PF00083.23	Sugar_tr	Family	1	452	452	245.9	7.4e-73	1	CL0015
MH01c02g0012641	449	627	449	627	PF06985.10	HET	Family	1	146	146	74.6	9.8e-21	1	No_clan
MH01c02g0012641	464	490	461	490	PF00397.25	WW	Domain	4	31	31	32.9	4.8e-08	1	No_clan
MH01c02g0012671	136	211	136	211	PF13824.5	zf-Mss51	Domain	1	57	58	94.4	3.1e-27	1	CL0175
MH01c02g0012691	74	142	73	142	PF01423.21	LSM	Domain	2	67	67	69	2e-19	1	CL0527
MH01c02g0012711	140	300	140	300	PF01554.17	MatE	Family	1	161	161	119.9	8.1e-35	1	CL0222
MH01c02g0012711	362	521	362	523	PF01554.17	MatE	Family	1	159	161	74	1.1e-20	1	CL0222
MH01c02g0012721	142	292	139	305	PF01613.17	Flavin_Reduct	Domain	4	139	155	55.9	5e-15	1	CL0336
MH01c02g0012731	41	280	31	310	PF00561.19	Abhydrolase_1	Domain	23	227	256	36	5.7e-09	1	CL0028
MH01c02g0012741	200	309	197	316	PF05195.15	AMP_N	Domain	4	115	123	79	2.3e-22	1	CL0356
MH01c02g0012741	363	648	362	649	PF00557.23	Peptidase_M24	Domain	2	208	209	204.3	1.7e-60	1	No_clan
MH01c02g0012751	19	94	16	95	PF00533.25	BRCT	Family	5	78	79	33.2	5.2e-08	1	CL0459
MH01c02g0012751	210	286	210	290	PF05406.14	WGR	Domain	1	76	80	65.8	2.8e-18	1	No_clan
MH01c02g0012751	333	467	333	467	PF02877.13	PARP_reg	Domain	1	136	135	143.3	4.8e-42	1	No_clan
MH01c02g0012751	482	693	482	694	PF00644.19	PARP	Family	1	194	195	199	5.8e-59	1	CL0084
MH01c02g0012781	36	342	36	343	PF00732.18	GMC_oxred_N	Domain	1	295	296	106.2	2e-30	1	CL0063
MH01c02g0012781	431	566	430	566	PF05199.12	GMC_oxred_C	Domain	2	144	144	77.6	1.3e-21	1	No_clan
MH01c02g0012791	36	374	33	376	PF00026.22	Asp	Family	4	310	315	117	1.1e-33	1	CL0129
MH01c02g0012881	236	344	235	345	PF00011.20	HSP20	Family	2	101	101	47.5	1.6e-12	1	CL0190
MH01c02g0012891	9	124	8	150	PF10604.8	Polyketide_cyc2	Family	2	111	143	33.3	5.2e-08	1	CL0209
MH01c02g0012901	50	315	50	321	PF12090.7	Spt20	Family	1	227	233	172.9	8.2e-51	1	No_clan
MH01c02g0012911	1	307	1	315	PF01062.20	Bestrophin	Family	17	289	297	109.4	2.1e-31	1	No_clan
MH01c02g0012941	231	343	230	350	PF01189.16	Methyltr_RsmB-F	Family	2	104	200	48	1.1e-12	1	CL0063
MH01c02g0012961	30	345	8	351	PF00389.29	2-Hacid_dh	Domain	22	127	134	71.4	5.3e-20	1	CL0325
MH01c02g0012961	114	320	113	320	PF02826.18	2-Hacid_dh_C	Domain	2	178	178	124.3	3.2e-36	1	CL0063
MH01c02g0012971	100	550	100	551	PF13520.5	AA_permease_2	Family	2	425	425	158.4	2.5e-46	1	CL0062
MH01c02g0013001	29	175	29	185	PF00106.24	adh_short	Domain	1	137	195	55.9	3.7e-15	1	CL0063
MH01c02g0013001	472	743	469	760	PF00501.27	AMP-binding	Family	46	325	423	111.8	2.9e-32	1	CL0378
MH01c02g0013001	956	1030	955	1032	PF00550.24	PP-binding	Domain	2	65	67	22.8	8.9e-05	1	CL0314
MH01c02g0013001	1076	1324	1076	1324	PF07993.11	NAD_binding_4	Family	1	257	257	114.8	3.7e-33	1	CL0063
MH01c02g0013011	8	218	7	239	PF16073.4	SAT	Family	2	210	239	42.7	5.3e-11	1	CL0323
MH01c02g0013011	391	634	389	634	PF00109.25	ketoacyl-synt	Domain	3	253	253	257	2e-76	1	CL0046
MH01c02g0013011	643	758	642	759	PF02801.21	Ketoacyl-synt_C	Domain	2	117	118	134.3	1.9e-39	1	CL0046
MH01c02g0013011	924	1207	921	1230	PF00698.20	Acyl_transf_1	Domain	4	283	319	60.9	1.4e-16	1	CL0323
MH01c02g0013011	1325	1598	1320	1603	PF14765.5	PS-DH	Domain	28	292	298	77.3	1.1e-21	1	CL0050
MH01c02g0013011	1666	1731	1665	1731	PF00550.24	PP-binding	Domain	2	67	67	44.4	1.6e-11	1	CL0314
MH01c02g0013011	1812	1901	1812	1901		HTH_51		1	90	0	89	1.4e-25	1	No_clan
MH01c02g0013011	2001	2100	2001	2101	PF08242.11	Methyltransf_12	Domain	1	98	99	56.1	4.9e-15	1	CL0063
MH01c02g0013011	2229	2347	2228	2364	PF07859.12	Abhydrolase_3	Domain	2	112	211	44.6	1.5e-11	1	CL0028
MH01c02g0013011	2448	2531	2430	2534	PF00326.20	Peptidase_S9	Domain	126	208	212	29.8	3.9e-07	1	CL0028
MH01c02g0013021	245	389	204	391	PF00891.17	Methyltransf_2	Family	65	205	227	85.2	3.6e-24	1	CL0063
MH01c02g0013031	53	97	53	128	PF00732.18	GMC_oxred_N	Domain	1	41	296	33.2	3.5e-08	1	CL0063
MH01c02g0013051	26	75	26	76	PF00249.30	Myb_DNA-binding	Domain	1	44	47	34.6	1.6e-08	1	CL0123
MH01c02g0013051	82	125	82	127	PF00249.30	Myb_DNA-binding	Domain	1	44	47	49.5	3.6e-13	1	CL0123
MH01c02g0013051	135	178	133	179	PF00249.30	Myb_DNA-binding	Domain	3	45	47	32.4	8e-08	1	CL0123
MH01c02g0013061	27	126	27	185	PF00106.24	adh_short	Domain	1	97	195	51	1.1e-13	1	CL0063
MH01c02g0013071	71	472	71	473	PF07690.15	MFS_1	Family	1	352	353	126.3	1.3e-36	1	CL0015
MH01c02g0013081	40	479	34	501	PF00067.21	p450	Domain	6	439	463	206.4	7.1e-61	1	No_clan
MH01c02g0013091	65	190	65	191	PF14226.5	DIOX_N	Family	1	117	118	100.5	1e-28	1	CL0029
MH01c02g0013091	246	342	242	344	PF03171.19	2OG-FeII_Oxy	Domain	5	99	101	74.6	7.3e-21	1	CL0029
MH01c02g0013111	37	233	37	238	PF00106.24	adh_short	Domain	1	187	195	118.8	2e-34	1	CL0063
MH01c02g0013131	29	306	28	310	PF00732.18	GMC_oxred_N	Domain	2	276	296	96.7	1.6e-27	1	CL0063
MH01c02g0013131	423	546	420	546	PF05199.12	GMC_oxred_C	Domain	3	144	144	64	2.1e-17	1	No_clan
MH01c02g0013151	41	94	37	112	PF00024.25	PAN_1	Domain	4	58	79	27.6	2.1e-06	1	CL0168
MH01c02g0013151	130	186	116	204	PF00024.25	PAN_1	Domain	3	60	79	29.8	4.3e-07	1	CL0168
MH01c02g0013151	326	368	324	369	PF01344.24	Kelch_1	Repeat	3	44	46	26.4	3.7e-06	1	CL0186
MH01c02g0013151	601	672	601	679	PF09118.10	DUF1929	Domain	1	73	99	53.2	2.8e-14	1	No_clan
MH01c02g0013161	68	190	67	196	PF03188.15	Cytochrom_B561	Family	2	130	137	28.8	1.1e-06	1	CL0328
MH01c02g0013181	81	215	81	215	PF06985.10	HET	Family	1	146	146	101.6	4.8e-29	1	No_clan
MH01c02g0013191	487	514	484	515	PF00132.23	Hexapep	Repeat	4	32	36	18	0.0017	1	CL0536
MH01c02g0013211	701	850	701	850		Pan3_PK		1	138	0	184.1	1.1e-54	1	No_clan
MH01c02g0013221	25	343	23	344	PF00294.23	PfkB	Family	3	301	302	241.7	1e-71	1	CL0118
MH01c02g0013231	18	55	16	58	PF14555.5	UBA_4	Domain	3	41	43	41.7	7.3e-11	1	CL0214
MH01c02g0013231	412	504	410	505	PF00789.19	UBX	Domain	3	80	81	41.4	1.2e-10	1	CL0072
MH01c02g0013241	10	225	9	225	PF06283.10	ThuA	Domain	2	210	210	182.9	9e-54	1	CL0014
MH01c02g0013271	9	196	2	205	PF01168.19	Ala_racemase_N	Domain	49	202	219	42.2	7.2e-11	1	CL0036
MH01c02g0013271	273	387	273	387	PF14031.5	D-ser_dehydrat	Domain	1	96	96	78.3	5.1e-22	1	No_clan
MH01c02g0013311	8	329	3	329	PF01263.19	Aldose_epim	Family	14	301	301	206.5	5.5e-61	1	CL0103
MH01c02g0013321	21	56	21	59	PF00172.17	Zn_clus	Domain	1	37	40	35.1	1.1e-08	1	No_clan
MH01c02g0013351	317	572	315	574	PF00102.26	Y_phosphatase	Domain	3	233	235	190.7	2.8e-56	1	CL0031
MH01c02g0013361	8	42	8	68	PF10906.7	Mrx7	Family	1	35	66	34.4	1.9e-08	1	No_clan
MH01c02g0013371	234	658	233	658	PF03164.13	Mon1	Family	2	404	404	520.6	2.9e-156	1	No_clan
MH01c02g0013381	38	241	34	260	PF10503.8	Esterase_phd	Family	5	198	220	75.1	5.3e-21	1	CL0028
MH01c02g0013391	282	432	271	432	PF13506.5	Glyco_transf_21	Domain	31	173	173	37.6	1.5e-09	1	CL0110
MH01c02g0013401	1	63	1	65	PF01522.20	Polysacc_deac_1	Family	8	67	124	53.5	2.1e-14	1	CL0158
MH01c02g0013461	59	189	58	191	PF10374.8	EST1	Domain	2	133	136	66.5	3.7e-18	1	CL0020
MH01c02g0013461	204	494	204	495	PF10373.8	EST1_DNA_bind	Domain	1	281	284	226.2	5.6e-67	1	CL0020
MH01c02g0013481	39	365	39	366	PF04118.13	Dopey_N	Family	1	306	303	384.1	4.1e-115	1	No_clan
MH01c02g0013511	21	156	16	249	PF08325.9	WLM	Domain	5	143	191	86.4	2.5e-24	1	CL0126
MH01c02g0013521	93	305	85	308	PF00141.22	peroxidase	Domain	6	226	229	106.3	1.8e-30	1	CL0617
MH01c02g0013531	159	230	159	231	PF07989.10	Cnn_1N	Domain	1	72	73	77.2	8e-22	1	No_clan
MH01c02g0013531	996	1070	996	1070	PF10495.8	PACT_coil_coil	Domain	1	83	83	81.6	4.5e-23	1	No_clan
MH01c02g0013541	28	332	28	340	PF07093.10	SGT1	Family	1	305	582	247.9	1.9e-73	1	No_clan
MH01c02g0013551	125	528	114	544	PF00067.21	p450	Domain	23	447	463	222.3	1e-65	1	No_clan
MH01c02g0013561	13	82	10	86	PF13417.5	GST_N_3	Domain	10	73	75	36.6	4.6e-09	1	CL0172
MH01c02g0013561	115	203	112	203	PF00043.24	GST_C	Domain	4	93	93	35.3	1e-08	1	CL0497
MH01c02g0013571	4	419	4	419	PF00709.20	Adenylsucc_synt	Domain	1	419	419	577.5	1.6e-173	1	CL0023
MH01c02g0013581	33	105	33	112	PF13417.5	GST_N_3	Domain	1	73	75	73	2e-20	1	CL0172
MH01c02g0013581	148	226	145	226	PF13410.5	GST_C_2	Domain	4	69	69	26.3	5.4e-06	1	CL0497
MH01c02g0013591	54	144	45	147	PF10348.8	DUF2427	Domain	12	102	105	81.4	3.4e-23	1	CL0328
MH01c02g0013591	278	564	276	564	PF10355.8	Ytp1	Family	3	277	277	390.4	3.9e-117	1	No_clan
MH01c02g0013601	97	152	97	152	PF08653.9	DASH_Dam1	Family	1	56	56	91.7	1.7e-26	1	No_clan
MH01c02g0013611	275	324	273	325	PF03765.14	CRAL_TRIO_N	Domain	4	53	54	50.5	1.7e-13	1	No_clan
MH01c02g0013611	369	517	367	517	PF00650.19	CRAL_TRIO	Domain	3	159	159	148	1.8e-43	1	CL0512
MH01c02g0013621	120	315	120	315	PF00318.19	Ribosomal_S2	Family	1	215	215	216.9	1.8e-64	1	CL0067
MH01c02g0013641	383	490	373	491	PF13426.6	PAS_9	Domain	8	103	104	57.3	1.5e-15	1	CL0183
MH01c02g0013641	581	656	580	664	PF08447.11	PAS_3	Domain	2	81	89	44.9	1.1e-11	1	CL0183
MH01c02g0013641	695	766	690	782	PF13426.6	PAS_9	Domain	9	81	104	15.5	0.015	1	CL0183
MH01c02g0013641	928	961	928	963	PF00320.26	GATA	Domain	1	34	36	54	8.8e-15	1	CL0167
MH01c02g0013651	10	173	8	175	PF00071.21	Ras	Domain	3	160	162	137.4	3.1e-40	1	CL0023
MH01c02g0013661	228	554	227	559	PF01237.17	Oxysterol_BP	Family	2	272	373	149.7	9.7e-44	1	No_clan
MH01c02g0013671	20	235	3	237	PF00648.20	Peptidase_C2	Family	87	294	297	86.2	1.9e-24	1	CL0125
MH01c02g0013671	410	519	410	523	PF01067.21	Calpain_III	Domain	1	137	141	27.4	3.2e-06	1	CL0202
MH01c02g0013711	38	123	34	126	PF00153.26	Mito_carr	Family	5	94	97	49	4.2e-13	1	No_clan
MH01c02g0013711	128	217	127	222	PF00153.26	Mito_carr	Family	2	90	97	58	6.7e-16	1	No_clan
MH01c02g0013731	104	225	101	226	PF01794.18	Ferric_reduct	Family	4	123	125	63.7	1.7e-17	1	CL0328
MH01c02g0013731	278	390	272	391	PF08022.11	FAD_binding_8	Domain	7	108	109	70.7	9.5e-20	1	CL0076
MH01c02g0013731	397	544	397	545	PF08030.11	NAD_binding_6	Domain	1	155	156	113	1.4e-32	1	CL0091
MH01c02g0013751	60	268	60	268	PF03587.13	EMG1	Family	1	194	194	254.3	6.8e-76	1	CL0098
MH01c02g0013791	227	442	225	442	PF10176.8	DUF2370	Family	3	226	226	291.2	5.1e-87	1	No_clan
MH01c02g0013801	485	522	476	523	PF08729.9	HUN	Domain	11	51	52	30.3	3e-07	1	No_clan
MH01c02g0013811	5	71	5	71	PF08156.12	NOP5NT	Domain	1	65	64	64.6	8e-18	1	No_clan
MH01c02g0013811	182	414	181	415	PF01798.17	Nop	Family	2	229	229	290.9	6.2e-87	1	No_clan
MH01c02g0013821	30	527	30	528	PF00118.23	Cpn60_TCP1	Family	1	490	491	549.4	6.6e-165	1	No_clan
MH01c02g0013831	197	949	196	949	PF01532.19	Glyco_hydro_47	Domain	2	458	458	644.7	8.1e-194	1	CL0059
MH01c02g0013851	2	54	1	85	PF01328.16	Peroxidase_2	Family	12	66	317	66.3	5e-18	1	No_clan
MH01c02g0013861	2	122	1	124	PF01328.16	Peroxidase_2	Family	83	185	317	29.5	9.5e-07	1	No_clan
MH01c02g0013881	148	520	144	521	PF02386.15	TrkH	Family	131	500	502	299.1	4.7e-89	1	CL0030
MH01c02g0013891	606	662	604	662	PF01424.21	R3H	Domain	4	60	60	47.8	1.1e-12	1	No_clan
MH01c02g0013891	731	772	730	772	PF01585.22	G-patch	Family	2	42	45	37.7	1.4e-09	1	CL0449
MH01c02g0013901	91	427	90	428	PF03416.18	Peptidase_C54	Family	2	274	261	315.6	2.8e-94	1	CL0125
MH01c02g0013911	10	91	5	93	PF00125.23	Histone	Domain	47	129	131	61.6	9.1e-17	1	CL0012
MH01c02g0013911	94	128	94	128	PF16211.4	Histone_H2A_C	Family	1	35	35	74.1	5e-21	1	No_clan
MH01c02g0013921	6	63	5	64	PF05347.14	Complex1_LYR	Family	2	58	59	35.2	9.6e-09	1	CL0491
MH01c02g0013931	76	148	75	148	PF00364.21	Biotin_lipoyl	Domain	2	73	73	68.3	3.7e-19	1	CL0105
MH01c02g0013931	238	471	237	471	PF00198.22	2-oxoacid_dh	Domain	2	233	233	262.4	3.2e-78	1	CL0149
MH01c02g0013941	248	422	248	456	PF16575.4	CLP1_P	Domain	1	161	188	53.3	2.9e-14	1	CL0023
MH01c02g0013951	188	390	187	394	PF08208.10	RNA_polI_A34	Family	2	204	202	148.1	3.4e-43	1	No_clan
MH01c02g0013961	590	661	590	662	PF07989.10	Cnn_1N	Domain	1	72	73	77.8	5.2e-22	1	No_clan
MH01c02g0013961	1565	1616	1565	1616	PF12808.6	Mto2_bdg	Domain	1	52	52	69.3	2.5e-19	1	No_clan
MH01c02g0013981	121	278	116	280	PF03167.18	UDG	Domain	7	151	155	72.7	3.1e-20	1	No_clan
MH01c02g0013991	8	29	8	29	PF10685.8	KGG	Family	1	21	21	38.7	7.6e-10	1	CL0385
MH01c02g0014011	21	263	17	264	PF13561.5	adh_short_C2	Domain	3	231	234	186	7.6e-55	1	CL0063
MH01c02g0014041	4	242	4	242	PF16073.4	SAT	Family	1	240	239	268.7	4.9e-80	1	CL0323
MH01c02g0014041	372	621	371	621	PF00109.25	ketoacyl-synt	Domain	2	253	253	263.3	2.2e-78	1	CL0046
MH01c02g0014041	630	749	629	750	PF02801.21	Ketoacyl-synt_C	Domain	2	117	118	115.9	1e-33	1	CL0046
MH01c02g0014041	901	1209	901	1219	PF00698.20	Acyl_transf_1	Domain	1	308	319	135.2	3.5e-39	1	CL0323
MH01c02g0014041	1317	1597	1288	1599	PF14765.5	PS-DH	Domain	30	295	298	46.5	2.8e-12	1	CL0050
MH01c02g0014041	1664	1725	1661	1726	PF00550.24	PP-binding	Domain	5	66	67	39.3	6.1e-10	1	CL0314
MH01c02g0014041	1792	1853	1790	1855	PF00550.24	PP-binding	Domain	4	65	67	35.4	1e-08	1	CL0314
MH01c02g0014041	1917	2018	1915	2027	PF00975.19	Thioesterase	Domain	3	106	231	81.5	9.8e-23	1	CL0028
MH01c02g0014061	51	173	51	173	PF02996.16	Prefoldin C	oiled-	coil	1	120	120 1	17.9 2.3e	-34	1 CL0200
MH01c02g0014071	140	286	139	288	PF04136.14	Sec34	Family	2	147	149	167.2	2.2e-49	1	No_clan
MH01c02g0014081	95	260	95	262	PF01613.17	Flavin_Reduct	Domain	1	151	155	73.1	2.5e-20	1	CL0336
MH01c02g0014091	31	94	31	105	PF13450.5	NAD_binding_8	Domain	1	55	68	45.6	5.9e-12	1	CL0063
MH01c02g0014091	136	496	134	502	PF07156.13	Prenylcys_lyase	Family	3	355	363	324.2	1e-96	1	CL0063
MH01c02g0014101	113	593	112	593	PF01532.19	Glyco_hydro_47	Domain	2	458	458	591.3	1.3e-177	1	CL0059
MH01c02g0014121	21	242	12	243	PF02230.15	Abhydrolase_2	Domain	12	216	217	121.6	4.1e-35	1	CL0028
MH01c02g0014131	500	632	500	632	PF10263.8	SprT-like	Domain	1	113	115	131.4	1.3e-38	1	CL0126
MH01c02g0014131	638	675	638	676	PF17283.1	Zn_ribbon_SprT	Domain	1	37	38	34.8	1.1e-08	1	CL0167
MH01c02g0014141	67	503	67	503	PF00330.19	Aconitase	Family	1	461	462	507.2	4.7e-152	1	No_clan
MH01c02g0014141	583	711	582	712	PF00694.18	Aconitase_C	Domain	2	130	131	151.2	1.8e-44	1	CL0364
MH01c02g0014151	6	142	6	142	PF04603.11	Mog1	Domain	1	138	135	134.4	3.4e-39	1	CL0619
MH01c02g0014161	125	202	84	202	PF00583.24	Acetyltransf_1	Family	41	117	117	22.5	0.0001	1	CL0257
MH01c02g0014161	298	350	296	352		Integrase_H2C2		3	56	0	45.2	7.3e-12	1	No_clan
MH01c02g0014161	309	346	309	347	PF09337.9	zf-H2C2	Domain	1	38	39	55.7	4e-15	1	CL0361
MH01c02g0014171	20	214	20	214	PF08662.10	eIF2A	Family	1	194	194	265.4	3.1e-79	1	CL0186
MH01c02g0014191	10	289	9	292	PF04115.11	Ureidogly_lyase	Domain	2	184	187	242.4	2.8e-72	1	CL0029
MH01c02g0014251	1	118	1	118	PF13279.5	4HBT_2	Domain	16	123	123	80	2e-22	1	CL0050
MH01c02g0014261	384	726	384	726	PF03372.22	Exo_endo_phos	Domain	1	233	212	71.9	5.5e-20	1	CL0530
MH01c02g0014271	59	85	43	85	PF03765.14	CRAL_TRIO_N	Domain	29	54	54	28.7	1.1e-06	1	No_clan
MH01c02g0014271	113	277	112	277	PF00650.19	CRAL_TRIO	Domain	3	159	159	120.9	4.1e-35	1	CL0512
MH01c02g0014321	241	460	216	460	PF04516.14	CP2	Family	24	230	229	281.3	4.5e-84	1	No_clan
MH01c02g0014331	138	190	133	192	PF00013.28	KH_1	Domain	11	64	66	36.5	3.3e-09	1	CL0007
MH01c02g0014331	213	274	211	276	PF00013.28	KH_1	Domain	3	64	66	41	1.2e-10	1	CL0007
MH01c02g0014331	412	475	412	476	PF00013.28	KH_1	Domain	1	65	66	65.6	2.5e-18	1	CL0007
MH01c02g0014351	15	104	11	107	PF00153.26	Mito_carr	Family	5	94	97	59.3	2.7e-16	1	No_clan
MH01c02g0014351	113	200	111	203	PF00153.26	Mito_carr	Family	3	93	97	73.8	7.7e-21	1	No_clan
MH01c02g0014361	72	304	72	305	PF02330.15	MAM33	Domain	1	208	200	242.6	3.9e-72	1	No_clan
MH01c02g0014361	468	556	453	562	PF00651.30	BTB	Domain	20	103	111	35.7	8.4e-09	1	CL0033
MH01c02g0014371	359	541	263	545	PF08450.11	SGL	Family	71	241	246	86.6	2e-24	1	CL0186
MH01c02g0014391	150	397	74	409	PF05686.11	Glyco_transf_90	Family	77	329	396	130	1.1e-37	1	CL0113
MH01c02g0014431	72	224	72	224	PF06985.10	HET	Family	1	146	146	93.2	1.8e-26	1	No_clan
MH01c02g0014441	65	264	64	268	PF03443.13	Glyco_hydro_61	Family	3	202	205	183.4	4.9e-54	1	CL0159
MH01c02g0014451	62	429	60	430	PF07690.15	MFS_1	Family	3	352	353	117.8	5e-34	1	CL0015
MH01c02g0014481	41	323	41	324	PF10361.8	DUF2434	Family	1	293	294	390.7	3.3e-117	1	No_clan
MH01c02g0014491	813	935	782	940	PF01369.19	Sec7	Domain	36	157	185	88.5	4.1e-25	1	No_clan
MH01c02g0014491	1229	1360	1229	1360	PF15410.5	PH_9	Domain	1	119	119	67.8	1.1e-18	1	CL0266
MH01c02g0014501	128	413	128	418	PF00656.21	Peptidase_C14	Domain	1	243	248	209.4	8.3e-62	1	CL0093
MH01c02g0014511	197	251	196	254	PF00571.27	CBS	Domain	2	54	57	22.2	0.00014	1	No_clan
MH01c02g0014511	275	322	270	325	PF00571.27	CBS	Domain	4	51	57	27	4.5e-06	1	No_clan
MH01c02g0014521	431	482	430	482	PF04760.14	IF2_N	Domain	2	54	54	33.3	3.1e-08	1	CL0123
MH01c02g0014521	515	672	511	678	PF00009.26	GTP_EFTU	Domain	6	190	194	103.9	7.5e-30	1	CL0023
MH01c02g0014521	825	924	819	924	PF11987.7	IF-2	Domain	8	105	105	89.2	1.7e-25	1	No_clan
MH01c02g0014531	34	268	34	270	PF05216.12	UNC-50	Family	1	219	221	281.9	3.3e-84	1	No_clan
MH01c02g0014541	674	994	674	994	PF05843.13	Suf	Family	1	296	296	302.1	6.7e-90	1	CL0020
MH01c02g0014551	215	357	214	357	PF16486.4	ArgoN	Domain	2	138	140	69.5	4.3e-19	1	No_clan
MH01c02g0014551	367	421	367	421	PF08699.9	ArgoL1	Domain	1	52	51	63.3	1.2e-17	1	No_clan
MH01c02g0014551	447	564	437	564	PF02170.21	PAZ	Domain	11	137	137	59	4.1e-16	1	CL0638
MH01c02g0014551	573	618	573	619	PF16488.4	ArgoL2	Family	1	46	47	49.1	5.2e-13	1	No_clan
MH01c02g0014551	638	699	636	703	PF16487.4	ArgoMid	Domain	4	65	84	30.8	2.5e-07	1	No_clan
MH01c02g0014551	735	1041	734	1042	PF02171.16	Piwi	Family	2	301	301	243.2	3.6e-72	1	CL0219
MH01c02g0014561	8	52	6	53	PF12937.6	F-box-like	Domain	3	47	48	33.5	2.9e-08	1	CL0271
MH01c02g0014561	211	361	190	362	PF13369.5	Transglut_core2	Family	20	154	155	51.8	6.5e-14	1	CL0125
MH01c02g0014561	487	581	487	582	PF08755.10	YccV-like	Domain	1	97	98	97	6.9e-28	1	No_clan
MH01c02g0014571	28	77	27	77	PF03765.14	CRAL_TRIO_N	Domain	2	54	54	38.3	1.1e-09	1	No_clan
MH01c02g0014571	104	281	100	282	PF00650.19	CRAL_TRIO	Domain	5	158	159	84.4	6.6e-24	1	CL0512
MH01c02g0014581	31	521	29	522	PF00083.23	Sugar_tr	Family	3	451	452	408.5	3.4e-122	1	CL0015
MH01c02g0014601	54	135	54	152	PF07110.10	EthD	Domain	1	76	94	46	8.6e-12	1	CL0032
MH01c02g0014611	118	210	118	210	PF10252.8	PP28	Domain	1	85	85	97.1	6.1e-28	1	No_clan
MH01c02g0014641	459	913	459	913	PF12157.7	DUF3591	Family	1	441	441	570.5	2e-171	1	No_clan
MH01c02g0014651	21	94	21	94	PF00538.18	Linker_histone	Domain	1	74	74	92.7	1.3e-26	1	CL0123
MH01c02g0014671	84	324	84	326	PF01088.20	Peptidase_C12	Domain	1	209	212	173.8	3.9e-51	1	CL0125
MH01c02g0014691	76	234	75	235	PF09445.9	Methyltransf_15	Family	2	164	165	174.6	1.2e-51	1	CL0063
MH01c02g0014721	110	190	104	246	PF13483.5	Lactamase_B_3	Domain	17	66	163	31.1	1.9e-07	1	CL0381
MH01c02g0014741	406	721	405	722	PF01504.17	PIP5K	Family	2	273	274	337.9	3.8e-101	1	CL0016
MH01c02g0014751	235	320	233	320	PF01388.20	ARID	Domain	3	90	89	51.1	1.6e-13	1	CL0123
MH01c02g0014771	1489	1755	1487	1756	PF00069.24	Pkinase	Domain	3	263	264	214.6	1.6e-63	1	CL0016
MH01c02g0014791	123	376	122	377	PF00264.19	Tyrosinase	Domain	2	221	222	152.1	2.7e-44	1	CL0205
MH01c02g0014791	559	653	550	653		Tyosinase_C		29	122	0	55.5	8.8e-15	1	No_clan
MH01c02g0014801	316	463	316	463	PF06985.10	HET	Family	1	146	146	91.8	5.1e-26	1	No_clan
MH01c02g0014811	1	327	1	328	PF03105.18	SPX	Domain	1	383	383	162.6	2.6e-47	1	No_clan
MH01c02g0014811	361	399	361	399	PF00097.24	zf-C3HC4	Domain	1	41	41	21.1	0.00021	1	CL0229
MH01c02g0014821	24	86	23	86	PF00226.30	DnaJ	Domain	2	63	63	82.7	1.4e-23	1	CL0392
MH01c02g0014821	316	341	315	341	PF12171.7	zf-C2H2_jaz	Family	2	27	27	41	1.6e-10	1	CL0361
MH01c02g0014831	44	367	30	376	PF05631.13	MFS_5	Family	25	326	354	193.9	3.7e-57	1	CL0015
MH01c02g0014841	99	260	58	308	PF13383.5	Methyltransf_22	Family	51	196	246	44.5	1.4e-11	1	CL0063
MH01c02g0014851	5	65	5	65	PF00226.30	DnaJ	Domain	1	63	63	55.3	5.4e-15	1	CL0392
MH01c02g0014861	67	202	67	203	PF01565.22	FAD_binding_4	Domain	1	138	139	99	1.9e-28	1	CL0077
MH01c02g0014891	26	179	26	180	PF13563.5	2_5_RNA_ligase2	Family	1	151	152	86.3	1.8e-24	1	CL0247
MH01c02g0014891	276	535	276	563	PF03372.22	Exo_endo_phos	Domain	1	206	212	26.1	5.5e-06	1	CL0530
MH01c02g0014891	594	905	587	917	PF04928.16	PAP_central	Domain	9	232	248	80.9	6.8e-23	1	No_clan
MH01c02g0014891	652	682	642	728	PF01909.22	NTP_transf_2	Family	14	44	95	23.1	6.8e-05	1	CL0260
MH01c02g0014891	1126	1199	1125	1199		MJ1316		2	76	0	66.3	3e-18	1	No_clan
MH01c02g0014911	257	386	250	387	PF02926.16	THUMP	Domain	23	143	144	44.7	1.4e-11	1	No_clan
MH01c02g0014921	112	291	74	297	PF01636.22	APH	Family	34	202	240	33.8	3.2e-08	1	CL0016
MH01c02g0014931	327	367	326	367	PF02845.15	CUE	Family	2	42	42	37.5	1.4e-09	1	CL0214
MH01c02g0014941	20	113	20	113	PF00338.21	Ribosomal_S10	Family	1	98	98	96.4	9.2e-28	1	No_clan
MH01c02g0014991	184	409	159	414	PF07766.12	LETM1	Family	24	251	268	55.3	6.2e-15	1	No_clan
MH01c02g0015001	354	417	354	417	PF00076.21	RRM_1	Domain	1	70	70	32.5	5.6e-08	1	CL0221
MH01c02g0015011	62	191	52	191	PF00472.19	RF-1	Family	13	116	116	58.6	5.2e-16	1	CL0337
MH01c02g0015021	17	224	15	225	PF10277.8	Frag1	Family	3	218	219	136.2	1.1e-39	1	CL0412
MH01c02g0015041	17	148	16	148	PF09440.9	eIF3_N	Domain	2	133	133	150.5	3.5e-44	1	No_clan
MH01c02g0015041	304	406	302	407	PF01399.26	PCI	Domain	3	104	105	55.9	4.9e-15	1	CL0123
MH01c02g0015051	128	208	127	209	PF05046.13	Img2	Domain	2	79	80	92.1	1.9e-26	1	No_clan
MH01c02g0015151	46	333	45	333	PF16499.4	Melibiase_2	Family	2	284	284	182.8	7.6e-54	1	CL0058
MH01c02g0015151	355	421	354	447		Melibiase_C		2	52	0	36	5.4e-09	1	No_clan
MH01c02g0015171	849	1021	848	1025	PF00270.28	DEAD	Domain	2	171	176	69.7	2.6e-19	1	CL0023
MH01c02g0015171	1062	1167	1059	1168	PF00271.30	Helicase_C	Family	5	110	111	62.1	5.4e-17	1	CL0023
MH01c02g0015171	1179	1245	1179	1245	PF16124.4	RecQ_Zn_bind	Domain	1	66	66	56.7	3e-15	1	No_clan
MH01c02g0015171	1251	1367	1249	1368	PF09382.9	RQC	Domain	3	113	114	46.2	3.2e-12	1	CL0123
MH01c02g0015171	1497	1551	1494	1552	PF00570.22	HRDC	Domain	12	67	68	23.1	5.5e-05	1	CL0426
MH01c02g0015191	68	160	66	160	PF00083.23	Sugar_tr	Family	376	452	452	23.7	1.9e-05	1	CL0015
MH01c02g0015201	77	451	75	470	PF03702.13	AnmK	Family	3	351	366	110.5	9.2e-32	1	CL0108
MH01c02g0015211	9	41	8	45	PF00172.17	Zn_clus	Domain	2	36	40	25.5	1e-05	1	No_clan
MH01c02g0015211	166	285	165	328	PF11951.7	Fungal_trans_2	Family	2	131	384	26.4	2.8e-06	1	CL0507
MH01c02g0015231	67	222	64	223	PF10075.8	CSN8_PSD8_EIF3K	Family	4	143	144	132.3	1.2e-38	1	CL0123
MH01c02g0015251	20	120	19	121	PF00085.19	Thioredoxin	Domain	2	102	104	108.5	1.4e-31	1	CL0172
MH01c02g0015251	152	331	150	331	PF13848.5	Thioredoxin_6	Domain	3	184	184	114.4	5.7e-33	1	CL0172
MH01c02g0015251	354	459	353	459	PF00085.19	Thioredoxin	Domain	2	103	104	93.6	6.1e-27	1	CL0172
MH01c02g0015271	54	413	54	418	PF00251.19	Glyco_hydro_32N	Domain	1	299	305	150.1	1e-43	1	CL0143
MH01c02g0015271	454	610	451	610	PF08244.11	Glyco_hydro_32C	Domain	4	158	161	98.7	3.2e-28	1	CL0004
MH01c02g0015281	335	394	334	394	PF12678.6	zf-rbx1	Domain	2	55	55	34.6	1.7e-08	1	CL0229
MH01c02g0015291	378	450	377	451	PF11204.7	DUF2985	Family	2	77	78	75.4	2.8e-21	1	No_clan
MH01c02g0015311	11	101	11	104	PF01230.22	HIT	Domain	1	95	98	83.8	1.1e-23	1	CL0265
MH01c02g0015321	58	233	58	233	PF10237.8	N6-adenineMlase	Family	1	160	159	177.5	1.7e-52	1	CL0063
MH01c02g0015351	1	58	1	58	PF04119.11	HSP9_HSP12	Family	1	59	59	86	1.7e-24	1	No_clan
MH01c02g0015361	75	259	74	259	PF12351.7	Fig1	Family	2	188	188	201.2	1.4e-59	1	CL0375
MH01c02g0015371	19	417	18	417	PF00464.18	SHMT	Domain	2	399	399	674.6	3.4e-203	1	CL0061
MH01c02g0015381	263	1469	262	1470	PF02463.18	SMC_N	Domain	2	219	220	247.1	1.3e-73	1	CL0023
MH01c02g0015381	792	905	791	905	PF06470.12	SMC_hinge	Domain	2	117	117	90.5	8.6e-26	1	No_clan
MH01c02g0015391	5	69	3	69	PF03946.13	Ribosomal_L11_N	Domain	3	65	58	87.3	4.3e-25	1	No_clan
MH01c02g0015391	74	143	73	143	PF00298.18	Ribosomal_L11	Domain	2	70	70	51.3	1.2e-13	1	No_clan
MH01c02g0015411	28	166	27	166	PF14845.5	Glycohydro_20b2	Domain	2	137	137	84.5	1e-23	1	CL0546
MH01c02g0015411	189	552	189	553	PF00728.21	Glyco_hydro_20	Domain	1	353	354	314.2	1.3e-93	1	CL0058
MH01c02g0015441	50	83	49	83	PF04068.14	RLI	Family	2	35	35	38.9	5.4e-10	1	CL0344
MH01c02g0015441	87	212	87	213	PF04034.12	Ribo_biogen_C	Family	1	126	127	169.4	2.6e-50	1	No_clan
MH01c02g0015451	67	210	65	210	PF00790.18	VHS	Domain	3	141	141	157.6	1.7e-46	1	CL0009
MH01c02g0015451	240	271	240	275		GGA_N-GAT		2	33	0	26.7	3.2e-06	1	No_clan
MH01c02g0015451	293	369	293	369	PF03127.13	GAT	Domain	1	77	77	74.6	5.9e-21	1	No_clan
MH01c02g0015451	595	698	590	701	PF02883.19	Alpha_adaptinC2	Domain	7	107	111	71.6	6.1e-20	1	CL0159
MH01c02g0015461	33	159	33	159	PF01124.17	MAPEG	Family	1	130	130	69.3	2.9e-19	1	No_clan
MH01c02g0015471	3	70	3	71	PF05254.11	UPF0203	Family	1	68	67	91.3	3.5e-26	1	No_clan
MH01c02g0015481	16	106	16	106	PF08066.11	PMC2NT	Domain	1	92	92	93.3	1.1e-26	1	No_clan
MH01c02g0015481	217	383	215	384	PF01612.19	DNA_pol_A_exo1	Domain	3	175	176	129.4	1.1e-37	1	CL0219
MH01c02g0015481	443	509	443	510	PF00570.22	HRDC	Domain	1	67	68	38.4	8.8e-10	1	CL0426
MH01c02g0015491	40	138	39	140	PF12597.7	DUF3767	Family	2	100	101	99	1.1e-28	1	No_clan
MH01c02g0015501	102	441	99	441	PF03104.18	DNA_pol_B_exo1	Family	4	337	337	278.2	9.1e-83	1	CL0219
MH01c02g0015501	810	1156	790	1158	PF00136.20	DNA_pol_B	Family	147	456	464	52.8	2.6e-14	1	CL0194
MH01c02g0015501	1526	1921	1526	1922	PF08490.11	DUF1744	Domain	1	400	401	512.3	6.8e-154	1	CL0194
MH01c02g0015511	99	363	97	363	PF02668.15	TauD	Domain	3	268	269	101.3	7.9e-29	1	CL0029
MH01c02g0015521	5	70	5	70	PF01423.21	LSM	Domain	1	67	67	61.1	6e-17	1	CL0527
MH01c02g0015531	58	345	46	348	PF00069.24	Pkinase	Domain	22	259	264	77.8	8.5e-22	1	CL0016
MH01c02g0015541	36	138	25	146	PF05175.13	MTS	Domain	21	107	169	22.9	5e-05	1	CL0063
MH01c02g0015551	31	112	30	112	PF13233.5	Complex1_LYR_2	Family	2	82	82	66.5	2.8e-18	1	CL0491
MH01c02g0015561	24	111	9	112	PF08969.10	USP8_dimer	Domain	27	114	115	29.2	8.4e-07	1	No_clan
MH01c02g0015561	372	473	366	474	PF01398.20	JAB	Family	8	117	118	56.8	2e-15	1	CL0366
MH01c02g0015571	119	277	100	278	PF01871.16	AMMECR1	Family	19	165	166	160.8	2.1e-47	1	No_clan
MH01c02g0015591	322	360	322	360	PF01779.16	Ribosomal_L29e	Family	2	40	40	69.1	2.9e-19	1	No_clan
MH01c02g0015611	46	416	46	417	PF07690.15	MFS_1	Family	1	352	353	114.7	4.4e-33	1	CL0015
MH01c02g0015621	240	262	226	262	PF00400.31	WD40	Repeat	16	38	38	17.5	0.0055	1	CL0186
MH01c02g0015621	518	906	517	906	PF08596.9	Lgl_C	Family	2	393	393	405.5	1.8e-121	1	CL0186
MH01c02g0015681	49	123	48	123	PF01822.18	WSC	Domain	3	82	82	45	9.3e-12	1	No_clan
MH01c02g0015701	18	225	18	231	PF03443.13	Glyco_hydro_61	Family	1	200	205	205.4	9.2e-61	1	CL0159
MH01c02g0015711	126	481	125	481	PF00704.27	Glyco_hydro_18	Domain	2	312	311	282.1	7.8e-84	1	CL0058
MH01c02g0015751	221	416	197	459	PF04909.13	Amidohydro_2	Domain	94	262	291	53.4	3.3e-14	1	CL0034
MH01c02g0015751	645	961	644	970	PF00120.23	Gln-synt_C	Domain	2	333	345	204.9	1.7e-60	1	CL0286
MH01c02g0015761	1	289	1	290	PF03198.13	Glyco_hydro_72	Domain	30	314	315	404.8	2.5e-121	1	CL0058
MH01c02g0015761	340	415	340	415	PF07983.12	X8	Domain	1	76	76	66.2	3.1e-18	1	No_clan
MH01c02g0015791	354	461	353	462	PF14288.5	FKS1_dom1	Family	2	128	109	142.7	7.8e-42	1	No_clan
MH01c02g0015791	860	1689	860	1690	PF02364.14	Glucan_synthase	Family	1	818	818	1373.7	0	1	CL0111
MH01c02g0015791	2118	2488	2117	2492	PF00155.20	Aminotran_1_2	Domain	2	359	363	131.9	3.2e-38	1	CL0061
MH01c02g0015801	23	47	23	47	PF08528.10	Whi5	Motif	1	25	25	37.8	1e-09	1	No_clan
MH01c02g0015811	137	568	136	569	PF12044.7	Metallopep	Family	2	426	427	561	1.4e-168	1	CL0126
MH01c02g0015821	46	119	45	119	PF01066.20	CDP-OH_P_transf	Family	2	66	66	45.9	7e-12	1	No_clan
MH01c02g0015831	35	129	26	144	PF04410.13	Gar1	Domain	12	109	154	124.8	2.4e-36	1	CL0575
MH01c02g0015851	1	98	1	99	PF00752.16	XPG_N	Family	1	100	101	83.7	9.9e-24	1	CL0280
MH01c02g0015851	139	226	138	226	PF00867.17	XPG_I	Family	2	94	94	78.7	3.1e-22	1	CL0464
MH01c02g0015861	21	164	19	164	PF11176.7	Tma16	Family	3	146	146	167	2.4e-49	1	No_clan
MH01c02g0015891	27	207	26	207	PF00227.25	Proteasome	Domain	2	190	190	155	1.5e-45	1	CL0052
MH01c02g0015891	221	256	221	256	PF12465.7	Pr_beta_C	Family	1	36	36	50.6	9e-14	1	No_clan
MH01c02g0015901	17	467	17	468	PF00022.18	Actin	Family	1	406	407	464.9	1.8e-139	1	CL0108
MH01c02g0015921	281	546	236	579	PF03062.18	MBOAT	Family	50	313	348	146	1.8e-42	1	CL0517
MH01c02g0015931	76	112	74	116	PF00646.32	F-box	Domain	3	39	48	27.2	2.5e-06	1	CL0271
MH01c02g0015961	208	423	207	424	PF11704.7	Folliculin	Family	2	184	178	186.4	4.5e-55	1	No_clan
MH01c02g0015981	248	828	248	828	PF04437.12	RINT1_TIP1	Family	1	499	505	571.8	1.4e-171	1	No_clan
MH01c02g0016001	88	445	72	446	PF00282.18	Pyridoxal_deC	Domain	16	374	375	265	8e-79	1	CL0061
MH01c02g0016021	35	99	34	116	PF08240.11	ADH_N	Domain	2	61	109	24.9	1.4e-05	1	CL0296
MH01c02g0016031	118	499	116	499	PF07690.15	MFS_1	Family	3	353	353	157.1	5.6e-46	1	CL0015
MH01c02g0016061	471	667	458	679	PF11913.7	DUF3431	Family	19	202	215	37	2.9e-09	1	No_clan
MH01c02g0016071	90	138	70	139	PF02148.18	zf-UBP	Domain	11	63	64	32.6	7.4e-08	1	CL0229
MH01c02g0016071	179	513	179	513	PF00443.28	UCH	Family	1	257	257	176.4	7.2e-52	1	CL0125
MH01c02g0016101	39	546	28	546	PF00135.27	COesterase	Domain	23	512	514	242.8	7.8e-72	1	CL0028
MH01c02g0016111	34	191	34	191	PF00903.24	Glyoxalase	Domain	1	128	128	56.1	4.1e-15	1	CL0104
MH01c02g0016121	225	308	225	309	PF00498.25	FHA	Family	1	68	69	48.9	6.2e-13	1	CL0357
MH01c02g0016151	92	297	92	298		HAD_SAK_1		1	202	0	240.8	1.1e-71	1	No_clan
MH01c02g0016161	137	169	137	174	PF00172.17	Zn_clus	Domain	1	34	40	35.8	6.2e-09	1	No_clan
MH01c02g0016161	352	545	350	689	PF04082.17	Fungal_trans	Domain	3	198	267	54	1.2e-14	1	CL0507
MH01c02g0016171	1	154	1	154	PF04729.12	ASF1_hist_chap	Family	1	154	154	239.9	9.7e-72	1	No_clan
MH01c02g0016181	238	273	238	274	PF08238.11	Sel1	Repeat	1	37	38	20.6	0.00051	1	CL0020
MH01c02g0016181	275	306	275	306	PF08238.11	Sel1	Repeat	1	38	38	12.8	0.14	1	CL0020
MH01c02g0016181	307	340	307	340	PF08238.11	Sel1	Repeat	1	35	38	15.7	0.018	1	CL0020
MH01c02g0016181	349	389	347	390	PF08238.11	Sel1	Repeat	3	37	38	3.6	110	1	CL0020
MH01c02g0016181	427	464	426	465	PF08238.11	Sel1	Repeat	2	37	38	11.4	0.42	1	CL0020
MH01c02g0016181	467	500	466	501	PF08238.11	Sel1	Repeat	2	37	38	24.4	3.2e-05	1	CL0020
MH01c02g0016191	92	1114	91	1127	PF02463.18	SMC_N	Domain	2	208	220	95.2	3.6e-27	1	CL0023
MH01c02g0016211	522	736	482	788	PF00888.21	Cullin	Family	381	561	618	48.3	5.9e-13	1	No_clan
MH01c02g0016211	838	894	838	896	PF08672.10	ANAPC2	Domain	1	58	60	46.4	4.2e-12	1	CL0123
MH01c02g0016231	23	99	21	99	PF02297.16	COX6B	Domain	3	76	76	79.5	1.6e-22	1	CL0351
MH01c02g0016251	74	146	73	146	PF01336.24	tRNA_anti-codon	Domain	2	76	76	36.4	3.9e-09	1	CL0021
MH01c02g0016251	165	516	162	517	PF00152.19	tRNA-synt_2	Domain	4	313	314	229.5	4.9e-68	1	CL0040
MH01c02g0016261	25	115	22	117	PF00153.26	Mito_carr	Family	4	95	97	79.2	1.7e-22	1	No_clan
MH01c02g0016261	124	209	121	211	PF00153.26	Mito_carr	Family	4	94	97	61.9	4.1e-17	1	No_clan
MH01c02g0016261	215	307	212	310	PF00153.26	Mito_carr	Family	4	94	97	72.5	2e-20	1	No_clan
MH01c02g0016271	547	692	547	692	PF00004.28	AAA	Domain	1	132	132	128.9	1.6e-37	1	CL0023
MH01c02g0016271	717	750	715	769		AAA_lid_3		3	36	0	33.7	2.4e-08	1	No_clan
MH01c02g0016271	761	795	753	795	PF09336.9	Vps4_C	Domain	27	61	61	34.6	1.4e-08	1	No_clan
MH01c02g0016291	63	630	63	631	PF11700.7	ATG22	Family	1	477	478	667.5	9.7e-201	1	CL0015
MH01c02g0016301	219	421	217	424	PF08638.10	Med14	Family	3	186	191	160.1	4e-47	1	No_clan
MH01c02g0016321	28	101	28	105	PF01253.21	SUI1	Domain	1	73	76	96.8	7.7e-28	1	No_clan
MH01c02g0016331	401	620	401	633	PF03572.17	Peptidase_S41	Family	1	115	166	29.9	3.7e-07	1	CL0127
MH01c02g0016341	74	237	73	239	PF00270.28	DEAD	Domain	2	174	176	139.7	8.1e-41	1	CL0023
MH01c02g0016341	275	381	272	381	PF00271.30	Helicase_C	Family	4	111	111	94.2	5.8e-27	1	CL0023
MH01c02g0016351	114	267	111	270	PF01694.21	Rhomboid	Family	4	147	150	65.4	5.5e-18	1	CL0207
MH01c02g0016371	328	402	327	410	PF00439.24	Bromodomain	Domain	2	76	84	69.2	2.4e-19	1	No_clan
MH01c02g0016371	789	829	787	842	PF07524.12	Bromo_TP	Domain	4	44	77	26	6.9e-06	1	CL0012
MH01c02g0016391	45	132	45	165	PF01283.18	Ribosomal_S26e	Family	1	88	108	145.4	7.4e-43	1	No_clan
MH01c02g0016401	109	153	102	155	PF00571.27	CBS	Domain	11	55	57	32.9	6.5e-08	1	No_clan
MH01c02g0016401	166	211	165	215	PF00571.27	CBS	Domain	2	47	57	38	1.6e-09	1	No_clan
MH01c02g0016401	276	320	269	323	PF00571.27	CBS	Domain	8	53	57	24.2	3.5e-05	1	No_clan
MH01c02g0016401	336	380	334	387	PF00571.27	CBS	Domain	3	47	57	20.7	0.00042	1	No_clan
MH01c02g0016401	483	580	482	581	PF00564.23	PB1	Domain	2	83	84	36.3	4.1e-09	1	CL0072
MH01c02g0016411	322	414	322	414		Importin_rep_4		1	90	0	121.6	1.3e-35	1	No_clan
MH01c02g0016411	429	483	429	483	PF13513.5	HEAT_EZ	Repeat	1	55	55	37	3.3e-09	1	CL0020
MH01c02g0016411	819	919	816	926		Importin_rep_6		5	101	0	48.5	7.9e-13	1	No_clan
MH01c02g0016411	1055	1106	1055	1106		Importin_rep_5		1	53	0	81.5	4e-23	1	No_clan
MH01c02g0016421	7	72	7	72	PF04212.17	MIT	Domain	1	65	65	81.9	2.6e-23	1	No_clan
MH01c02g0016421	170	298	170	299	PF00004.28	AAA	Domain	1	131	132	143.5	4.8e-42	1	CL0023
MH01c02g0016421	372	432	372	432	PF09336.9	Vps4_C	Domain	1	61	61	97.8	2.6e-28	1	No_clan
MH01c02g0016431	9	112	3	114	PF01920.19	Prefoldin_2 C	oiled-	coil	1	104	106	75.9 2.1e	-21	1 CL0200
MH01c02g0016441	12	84	8	104	PF00651.30	BTB	Domain	17	80	111	24.8	1.9e-05	1	CL0033
MH01c02g0016451	454	571	453	574	PF00004.28	AAA	Domain	2	129	132	66.2	3.9e-18	1	CL0023
MH01c02g0016461	13	145	13	145	PF10392.8	COG5	Family	1	132	132	146.7	4e-43	1	CL0295
MH01c02g0016471	547	604	543	604	PF07647.16	SAM_2	Domain	6	66	66	32.8	5.4e-08	1	CL0003
MH01c02g0016481	125	180	96	213	PF00722.20	Glyco_hydro_16	Domain	29	79	177	26.5	3.8e-06	1	CL0004
MH01c02g0016491	47	413	46	416	PF07690.15	MFS_1	Family	2	351	353	116.8	9.7e-34	1	CL0015
MH01c02g0016501	17	52	16	54	PF00172.17	Zn_clus	Domain	2	38	40	37.9	1.4e-09	1	No_clan
MH01c02g0016501	212	354	138	390	PF04082.17	Fungal_trans	Domain	94	235	267	25.3	6.8e-06	1	CL0507
MH01c02g0016511	8	283	4	290	PF00282.18	Pyridoxal_deC	Domain	80	366	375	172.8	8.8e-51	1	CL0061
MH01c02g0016571	139	474	137	476	PF00152.19	tRNA-synt_2	Domain	3	312	314	189.5	7.6e-56	1	CL0040
MH01c02g0016581	15	92	13	132	PF14226.5	DIOX_N	Family	3	76	118	35.4	1.5e-08	1	CL0029
MH01c02g0016581	181	256	96	267	PF03171.19	2OG-FeII_Oxy	Domain	22	92	101	33.6	4.3e-08	1	CL0029
MH01c02g0016591	219	387	219	387	PF14518.5	Haem_oxygenas_2	Family	1	178	178	108.2	3.9e-31	1	CL0230
MH01c02g0016601	75	451	63	451	PF07690.15	MFS_1	Family	10	353	353	135.5	2e-39	1	CL0015
MH01c02g0016611	42	118	35	118	PF02749.15	QRPTase_N	Domain	12	89	88	78.2	3.6e-22	1	CL0105
MH01c02g0016611	120	297	120	297	PF01729.18	QRPTase_C	Domain	1	169	169	184.7	1.1e-54	1	CL0036
MH01c02g0016631	76	162	76	162	PF08700.10	Vps51	Family	1	87	87	110.4	3.2e-32	1	CL0295
MH01c02g0016661	48	98	47	101	PF12937.6	F-box-like	Domain	2	32	48	24.6	1.7e-05	1	CL0271
MH01c02g0016671	91	333	65	335	PF00933.20	Glyco_hydro_3	Domain	63	317	319	117.1	1e-33	1	CL0058
MH01c02g0016671	378	630	378	630	PF01915.21	Glyco_hydro_3_C	Domain	1	204	204	163.2	7.3e-48	1	No_clan
MH01c02g0016671	687	755	687	755	PF14310.5	Fn3-like	Family	1	71	71	80.3	8.1e-23	1	CL0159
MH01c02g0016721	37	526	36	527	PF00118.23	Cpn60_TCP1	Family	2	490	491	515.1	1.7e-154	1	No_clan
MH01c02g0016731	237	285	237	287	PF12937.6	F-box-like	Domain	1	46	48	30	3.5e-07	1	CL0271
MH01c02g0016741	19	64	18	93	PF00153.26	Mito_carr	Family	2	47	97	29.3	5.8e-07	1	No_clan
MH01c02g0016741	126	173	109	177	PF00153.26	Mito_carr	Family	44	91	97	38.5	8e-10	1	No_clan
MH01c02g0016741	190	277	184	279	PF00153.26	Mito_carr	Family	9	95	97	66	2.2e-18	1	No_clan
MH01c02g0016741	315	415	312	417	PF00153.26	Mito_carr	Family	4	95	97	77	8.1e-22	1	No_clan
MH01c02g0016751	34	271	34	272	PF13934.5	ELYS	Family	1	219	220	202.5	8.4e-60	1	No_clan
MH01c02g0016761	22	75	21	75	PF13639.5	zf-RING_2	Domain	2	44	44	32	1.1e-07	1	CL0229
MH01c02g0016771	69	282	61	290	PF00487.23	FA_desaturase	Domain	10	237	254	53.5	2.9e-14	1	No_clan
MH01c02g0016771	342	415	339	416	PF00173.27	Cyt-b5	Domain	4	73	74	57.3	1.3e-15	1	No_clan
MH01c02g0016781	63	111	62	111	PF13639.5	zf-RING_2	Domain	2	44	44	35.1	1.2e-08	1	CL0229
MH01c02g0016791	64	112	63	112	PF13639.5	zf-RING_2	Domain	2	44	44	33	5.4e-08	1	CL0229
MH01c02g0016801	2	60	1	60	PF07534.15	TLD	Domain	80	139	139	53.9	2.1e-14	1	No_clan
MH01c02g0016811	2	109	1	114	PF06212.11	GRIM-19	Family	3	123	132	80.6	9.7e-23	1	No_clan
MH01c02g0016821	112	156	112	157	PF08621.9	RPAP1_N	Family	1	45	46	69.1	2e-19	1	No_clan
MH01c02g0016821	296	363	296	364	PF08620.9	RPAP1_C	Family	1	66	66	97.9	2.6e-28	1	No_clan
MH01c02g0016831	417	474	415	475	PF13446.5	RPT	Domain	3	55	59	37.8	1.4e-09	1	No_clan
MH01c02g0016831	483	541	483	541	PF13446.5	RPT	Domain	1	59	59	64.4	6.4e-18	1	No_clan
MH01c02g0016831	624	1132	624	1151	PF00443.28	UCH	Family	1	246	257	113.9	8.6e-33	1	CL0125
MH01c02g0016851	13	99	2	100	PF16752.4	TBCC_N	Domain	31	116	117	39	9.3e-10	1	No_clan
MH01c02g0016851	211	326	210	326	PF07986.11	TBCC	Domain	2	120	120	114.7	1.9e-33	1	CL0391
MH01c02g0016861	441	1047	441	1047	PF05183.11	RdRP	Family	1	586	587	565.7	1.2e-169	1	No_clan
MH01c02g0016871	63	241	59	242	PF00574.22	CLP_protease	Domain	5	181	182	262.9	1.5e-78	1	CL0127
MH01c02g0016891	157	194	157	194	PF13878.5	zf-C2H2_3	Domain	1	40	40	51.8	5.2e-14	1	CL0361
MH01c02g0016891	355	422	353	422	PF13880.5	Acetyltransf_13	Domain	3	69	69	104	3e-30	1	CL0257
MH01c02g0016931	47	73	47	73	PF08513.10	LisH	Domain	1	27	27	27.4	2.1e-06	1	CL0561
MH01c02g0016931	91	220	88	220	PF04494.14	TFIID_NTD2	Family	4	130	130	130	6.3e-38	1	No_clan
MH01c02g0016931	376	412	373	412	PF00400.31	WD40	Repeat	5	38	38	21.6	0.00027	1	CL0186
MH01c02g0016931	433	479	429	479	PF00400.31	WD40	Repeat	5	38	38	24.5	3.4e-05	1	CL0186
MH01c02g0016931	484	521	483	521	PF00400.31	WD40	Repeat	2	38	38	31.8	1.7e-07	1	CL0186
MH01c02g0016931	526	562	525	563	PF00400.31	WD40	Repeat	2	37	38	32.3	1.2e-07	1	CL0186
MH01c02g0016931	567	604	567	605	PF00400.31	WD40	Repeat	1	37	38	24.7	2.9e-05	1	CL0186
MH01c02g0016931	615	648	609	648	PF00400.31	WD40	Repeat	7	38	38	27.9	3e-06	1	CL0186
MH01c02g0016941	26	150	25	180	PF10280.8	Med11	Family	2	118	137	40.5	3.5e-10	1	No_clan
MH01c02g0016951	16	318	16	318	PF02574.15	S-methyl_trans	Family	1	268	268	245.5	8.2e-73	1	No_clan
MH01c02g0016971	269	317	268	317	PF13639.5	zf-RING_2	Domain	2	44	44	40.4	2.8e-10	1	CL0229
MH01c02g0016981	106	283	70	284	PF01728.18	FtsJ	Family	23	176	177	40.4	3.2e-10	1	CL0063
MH01c02g0017011	992	1215	992	1216	PF12340.7	DUF3638	Family	1	225	226	326.4	7.1e-98	1	No_clan
MH01c02g0017011	1340	1369	1336	1369	PF12359.7	DUF3645	Family	4	33	33	57.8	5.1e-16	1	No_clan
MH01c02g0017021	50	149	50	157	PF06985.10	HET	Family	1	100	146	101.4	5.7e-29	1	No_clan
MH01c02g0017031	23	284	23	284	PF00069.24	Pkinase	Domain	1	264	264	236.9	2.5e-70	1	CL0016
MH01c02g0017041	7	506	6	507	PF01676.17	Metalloenzyme	Family	2	247	245	249.8	2.4e-74	1	CL0088
MH01c02g0017041	92	304	92	305	PF06415.12	iPGM_N	Domain	1	214	215	250.4	1.2e-74	1	No_clan
MH01c02g0017051	20	115	20	115	PF12796.6	Ank_2	Repeat	1	83	84	49.7	4.1e-13	1	CL0465
MH01c02g0017051	142	220	132	228	PF12796.6	Ank_2	Repeat	11	76	84	31.5	2e-07	1	CL0465
MH01c02g0017051	309	402	309	407	PF12796.6	Ank_2	Repeat	1	73	84	40	4.6e-10	1	CL0465
MH01c02g0017051	409	498	409	500	PF12796.6	Ank_2	Repeat	1	80	84	54.3	1.5e-14	1	CL0465
MH01c02g0017081	77	131	77	132	PF13418.5	Kelch_4	Repeat	1	48	49	35.2	9.3e-09	1	CL0186
MH01c02g0017081	191	233	190	233	PF13854.5	Kelch_5	Repeat	2	42	42	34.3	1.6e-08	1	CL0186
MH01c02g0017081	590	677	588	680	PF13422.5	DUF4110	Family	3	92	95	113.3	4.2e-33	1	No_clan
MH01c02g0017091	15	46	15	61	PF13450.5	NAD_binding_8	Domain	1	32	68	27.7	2.4e-06	1	CL0063
MH01c02g0017091	312	381	296	383	PF01494.18	FAD_binding_3	Family	278	347	356	36.2	4.1e-09	1	CL0063
MH01c02g0017121	341	527	341	527	PF05024.14	Gpi1	Family	1	187	187	256.1	2.3e-76	1	No_clan
MH01c02g0017131	144	308	134	310	PF13489.5	Methyltransf_23	Domain	10	163	165	75.1	5.7e-21	1	CL0063
MH01c02g0017141	65	196	54	196	PF09769.8	ApoO	Family	9	130	130	125.1	1.6e-36	1	No_clan
MH01c02g0017151	141	285	141	286	PF12859.6	ANAPC1	Family	1	129	130	111.6	3.6e-32	1	No_clan
MH01c02g0017171	311	579	308	584	PF00009.26	GTP_EFTU	Domain	5	188	194	32.1	7.8e-08	1	CL0023
MH01c02g0017221	272	586	264	587	PF01053.19	Cys_Met_Meta_PP	Domain	68	381	382	110.6	6.1e-32	1	CL0061
MH01c02g0017241	46	126	43	127	PF02627.19	CMD	Family	4	84	85	73	1.5e-20	1	CL0423
MH01c02g0017251	51	493	51	516	PF00067.21	p450	Domain	1	443	463	235.2	1.2e-69	1	No_clan
MH01c02g0017261	983	1002	983	1003	PF00612.26	IQ	Motif	1	20	21	21.2	0.00016	1	CL0220
MH01c02g0017271	8	77	7	78	PF00173.27	Cyt-b5	Domain	2	73	74	69.6	1.8e-19	1	No_clan
MH01c02g0017271	114	238	113	239	PF02771.15	Acyl-CoA_dh_N	Domain	2	112	113	34.7	2.2e-08	1	CL0544
MH01c02g0017271	243	316	243	333	PF02770.18	Acyl-CoA_dh_M	Domain	1	79	97	60.2	1.6e-16	1	No_clan
MH01c02g0017271	346	501	345	503	PF00441.23	Acyl-CoA_dh_1	Domain	2	148	150	118.2	3.5e-34	1	CL0087
MH01c02g0017281	3	233	1	233	PF00230.19	MIP	Family	13	227	227	142.1	2.1e-41	1	No_clan
MH01c02g0017291	23	94	23	97	PF00240.22	ubiquitin	Domain	1	69	72	39.9	2.7e-10	1	CL0072
MH01c02g0017291	107	146	107	147	PF01428.15	zf-AN1	Family	1	39	40	46.3	3.3e-12	1	No_clan
MH01c02g0017301	53	401	52	409	PF07690.15	MFS_1	Family	2	328	353	87.9	6e-25	1	CL0015
MH01c02g0017311	188	332	187	332	PF09431.9	DUF2013	Family	2	138	138	164.3	1.6e-48	1	No_clan
MH01c02g0017331	57	198	53	203	PF01694.21	Rhomboid	Family	5	144	150	54.5	1.2e-14	1	CL0207
MH01c02g0017341	121	628	120	630	PF04114.13	Gaa1	Family	3	496	498	544.4	3e-163	1	No_clan
MH01c02g0017351	131	244	130	281	PF01370.20	Epimerase	Family	2	117	241	50.4	2e-13	1	CL0063
MH01c02g0017381	179	384	179	384	PF02582.13	DUF155	Family	1	176	176	160.6	3.8e-47	1	No_clan
MH01c02g0017391	1084	1181	1075	1182	PF00637.19	Clathrin	Family	45	142	143	61.9	5.6e-17	1	CL0020
MH01c02g0017411	106	176	93	178	PF00439.24	Bromodomain	Domain	12	82	84	70.1	1.3e-19	1	No_clan
MH01c02g0017411	314	386	299	387	PF00439.24	Bromodomain	Domain	11	83	84	67.5	8.2e-19	1	No_clan
MH01c02g0017411	428	544	425	544	PF01426.17	BAH	Domain	4	122	122	63.3	1.8e-17	1	No_clan
MH01c02g0017431	402	468	402	468	PF00226.30	DnaJ	Domain	1	63	63	73.3	1.3e-20	1	CL0392
MH01c02g0017441	66	251	44	311	PF00150.17	Cellulase	Domain	22	133	281	41.1	1.3e-10	1	CL0058
MH01c02g0017441	636	725	636	725		Glyco_hydro_5_C		1	87	0	79.3	2.4e-22	1	No_clan
MH01c02g0017451	133	188	131	204	PF08389.11	Xpo1	Family	3	58	149	25.3	1.3e-05	1	CL0020
MH01c02g0017461	10	237	7	238	PF00149.27	Metallophos	Domain	5	203	204	32.9	8.7e-08	1	CL0163
MH01c02g0017471	21	239	21	239	PF09224.10	DUF1961	Domain	1	214	214	285.4	2.1e-85	1	CL0004
MH01c02g0017481	8	300	6	305	PF00701.21	DHDPS	Domain	4	284	289	139.5	8.8e-41	1	CL0036
MH01c02g0017501	93	348	62	348	PF04909.13	Amidohydro_2	Domain	56	291	291	126.6	1.6e-36	1	CL0034
MH01c02g0017521	711	762	710	766	PF13432.5	TPR_16	Family	2	56	68	18.7	0.002	1	CL0020
MH01c02g0017531	107	152	107	152	PF14615.5	Rsa3	Family	1	46	46	68.7	2.3e-19	1	No_clan
MH01c02g0017551	10	356	9	361	PF01494.18	FAD_binding_3	Family	2	343	356	62.3	4.5e-17	1	CL0063
MH01c02g0017561	238	424	233	426	PF00891.17	Methyltransf_2	Family	50	208	227	53	2.7e-14	1	CL0063
MH01c02g0017571	35	154	35	157	PF08240.11	ADH_N	Domain	1	106	109	55.7	3.9e-15	1	CL0296
MH01c02g0017571	199	334	199	336	PF00107.25	ADH_zinc_N	Family	1	128	130	39	7.1e-10	1	CL0063
MH01c02g0017581	42	497	41	497	PF00083.23	Sugar_tr	Family	2	452	452	242.2	1e-71	1	CL0015
MH01c02g0017601	22	319	21	319	PF13622.5	4HBT_3	Domain	2	248	249	221.2	2.5e-65	1	CL0050
MH01c02g0017611	24	115	24	146	PF13460.5	NAD_binding_10	Domain	1	95	184	38.1	1.4e-09	1	CL0063
MH01c02g0017621	85	139	85	166	PF00857.19	Isochorismatase	Family	1	55	175	29.6	6.8e-07	1	No_clan
MH01c02g0017631	174	610	174	625	PF00082.21	Peptidase_S8	Domain	1	285	298	140.6	6.3e-41	1	No_clan
MH01c02g0017631	644	759	644	759	PF06280.11	fn3_5	Domain	1	115	115	69.6	3.5e-19	1	CL0159
MH01c02g0017641	140	214	53	214	PF00583.24	Acetyltransf_1	Family	49	117	117	30.6	3.3e-07	1	CL0257
MH01c02g0017651	337	425	329	427	PF12796.6	Ank_2	Repeat	12	80	84	40.1	4.3e-10	1	CL0465
MH01c02g0017651	432	475	431	475	PF13637.5	Ank_4	Domain	2	44	55	23.7	5.2e-05	1	CL0465
MH01c02g0017651	486	515	486	521	PF00023.29	Ank	Repeat	3	26	32	21	0.00032	1	CL0465
MH01c03g0017691	235	382	216	383	PF00891.17	Methyltransf_2	Family	64	209	227	100.8	6.3e-29	1	CL0063
MH01c03g0017701	233	386	218	387	PF00891.17	Methyltransf_2	Family	55	209	227	75.9	2.6e-21	1	CL0063
MH01c03g0017721	62	315	51	319	PF01040.17	UbiA	Family	2	247	252	118.9	2.2e-34	1	CL0613
MH01c03g0017731	49	97	45	101	PF07883.10	Cupin_2	Domain	10	57	71	29.1	6.1e-07	1	CL0029
MH01c03g0017741	49	476	40	485	PF00067.21	p450	Domain	6	447	463	189.5	9e-56	1	No_clan
MH01c03g0017761	39	215	39	215	PF06041.10	DUF924	Family	1	177	181	169.8	6.5e-50	1	CL0020
MH01c03g0017771	184	239	174	246	PF00067.21	p450	Domain	263	318	463	30.1	2.1e-07	1	No_clan
MH01c03g0017771	237	326	233	346	PF00067.21	p450	Domain	348	438	463	67.7	8.3e-19	1	No_clan
MH01c03g0017781	13	117	13	119	PF07110.10	EthD	Domain	1	92	94	52.1	1.1e-13	1	CL0032
MH01c03g0017801	291	476	265	481	PF00067.21	p450	Domain	278	458	463	84	9.4e-24	1	No_clan
MH01c03g0017821	268	571	172	592	PF00067.21	p450	Domain	180	441	463	53.5	1.6e-14	1	No_clan
MH01c03g0017831	57	212	57	213	PF00005.26	ABC_tran	Domain	1	136	137	64.6	1.3e-17	1	CL0023
MH01c03g0017831	367	576	366	576	PF01061.23	ABC2_membrane	Family	2	210	210	133.9	4.9e-39	1	CL0181
MH01c03g0017831	587	674	587	677	PF06422.11	PDR_CDR	Family	1	88	92	80.7	5.3e-23	1	CL0181
MH01c03g0017831	748	899	748	899	PF00005.26	ABC_tran	Domain	1	137	137	59	7e-16	1	CL0023
MH01c03g0017831	1051	1263	1050	1267	PF01061.23	ABC2_membrane	Family	2	205	210	107.9	4.6e-31	1	CL0181
MH01c03g0017841	68	234	68	235	PF00270.28	DEAD	Domain	1	175	176	121.3	3.7e-35	1	CL0023
MH01c03g0017841	270	411	269	411	PF00271.30	Helicase_C	Family	2	111	111	96.9	8.8e-28	1	CL0023
MH01c03g0017851	218	285	212	318	PF00651.30	BTB	Domain	12	79	111	24.6	2.3e-05	1	CL0033
MH01c03g0017861	127	231	122	239	PF00651.30	BTB	Domain	8	101	111	28.6	1.3e-06	1	CL0033
MH01c03g0017871	51	433	51	436	PF00199.18	Catalase	Domain	1	379	383	585.4	5.4e-176	1	No_clan
MH01c03g0017871	467	526	463	527	PF06628.11	Catalase-rel	Family	6	64	65	60.8	1.1e-16	1	No_clan
MH01c03g0017891	109	162	109	163	PF00628.28	PHD	Domain	1	51	52	36.6	3.1e-09	1	CL0390
MH01c03g0017901	119	258	119	258	PF05222.14	AlaDh_PNT_N	Domain	1	136	136	151.4	1.7e-44	1	CL0325
MH01c03g0017901	262	489	262	491	PF01262.20	AlaDh_PNT_C	Domain	1	212	214	243.1	1.8e-72	1	CL0063
MH01c03g0017901	554	638	552	638	PF12769.6	PNTB_4TM	Family	3	82	82	104.8	2.5e-30	1	No_clan
MH01c03g0017901	673	1122	672	1124	PF02233.15	PNTB	Family	2	458	461	585.2	9.6e-176	1	CL0085
MH01c03g0017911	27	209	27	209	PF14273.5	DUF4360	Family	1	178	178	225.3	4.6e-67	1	No_clan
MH01c03g0017941	316	676	307	677	PF00750.18	tRNA-synt_1d	Family	18	348	349	317.7	8.4e-95	1	CL0039
MH01c03g0017941	691	813	691	813	PF05746.14	DALR_1	Domain	1	119	119	99.2	1.7e-28	1	CL0258
MH01c03g0017951	7	95	7	104	PF02970.15	TBCA	Domain	1	84	88	94.7	3.2e-27	1	No_clan
MH01c03g0017961	22	124	21	125	PF06881.10	Elongin_A	Family	2	104	105	108.8	1.8e-31	1	CL0271
MH01c03g0018001	134	191	36	191	PF00583.24	Acetyltransf_1	Family	56	117	117	24.4	2.7e-05	1	CL0257
MH01c03g0018031	112	133	110	134	PF00642.23	zf-CCCH	Family	4	26	27	23.6	3.5e-05	1	CL0537
MH01c03g0018031	140	161	138	163	PF00642.23	zf-CCCH	Family	3	25	27	20.8	0.00027	1	CL0537
MH01c03g0018031	142	161	141	162		zf-CCCH_4		2	21	0	28.6	8.8e-07	1	No_clan
MH01c03g0018041	22	436	22	437	PF00501.27	AMP-binding	Family	1	422	423	322.1	4.2e-96	1	CL0378
MH01c03g0018041	445	539	445	539	PF13193.5	AMP-binding_C	Domain	1	76	76	48.8	1e-12	1	CL0531
MH01c03g0018091	382	759	381	762	PF13086.5	AAA_11	Domain	2	257	259	90.4	1.6e-25	1	CL0023
MH01c03g0018091	773	962	772	963	PF13087.5	AAA_12	Domain	2	198	200	139.1	1.3e-40	1	CL0023
MH01c03g0018101	247	280	246	284	PF00400.31	WD40	Repeat	2	34	38	15.3	0.027	1	CL0186
MH01c03g0018111	180	282	180	318	PF06985.10	HET	Family	1	96	146	74.7	9.6e-21	1	No_clan
MH01c03g0018131	32	186	21	189	PF16010.4	CDH-cyt	Family	12	175	182	85	4.8e-24	1	CL0559
MH01c03g0018141	23	120	23	129	PF06985.10	HET	Family	1	87	146	41.6	1.5e-10	1	No_clan
MH01c03g0018161	33	96	18	99	PF15511.5	CENP-T_C	Domain	16	79	108	36.2	5.3e-09	1	CL0012
MH01c03g0018171	71	516	71	520	PF13520.5	AA_permease_2	Family	1	425	425	194.6	2.5e-57	1	CL0062
MH01c03g0018221	49	276	49	277	PF00817.19	IMS	Family	1	149	150	134.1	3.7e-39	1	No_clan
MH01c03g0018221	358	474	357	480	PF11799.7	IMS_C	Domain	2	110	118	45.3	1.2e-11	1	No_clan
MH01c03g0018221	632	663	632	663		zf_UBZ		1	32	0	53.2	1.6e-14	1	No_clan
MH01c03g0018231	33	178	33	185	PF00069.24	Pkinase	Domain	1	131	264	39.3	4.8e-10	1	CL0016
MH01c03g0018231	237	406	230	406	PF00069.24	Pkinase	Domain	134	264	264	42.6	4.5e-11	1	CL0016
MH01c03g0018261	82	226	79	299	PF12697.6	Abhydrolase_6	Domain	4	117	212	40.6	4.2e-10	1	CL0028
MH01c03g0018271	63	281	62	312	PF00083.23	Sugar_tr	Family	2	219	452	131.2	4.8e-38	1	CL0015
MH01c03g0018271	426	645	403	645	PF00083.23	Sugar_tr	Family	242	452	452	114.8	4.5e-33	1	CL0015
MH01c03g0018281	131	217	79	272	PF09995.8	DUF2236	Family	84	170	228	25.9	9.7e-06	1	No_clan
MH01c03g0018301	37	475	37	504	PF00067.21	p450	Domain	1	442	463	228.3	1.6e-67	1	No_clan
MH01c03g0018311	37	71	36	75	PF01476.19	LysM	Domain	5	39	44	22.2	0.00011	1	CL0187
MH01c03g0018311	156	200	156	201	PF01476.19	LysM	Domain	1	43	44	30.4	3.1e-07	1	CL0187
MH01c03g0018331	174	212	173	212	PF00187.18	Chitin_bind_1	Domain	2	38	38	46.4	3.9e-12	1	No_clan
MH01c03g0018331	228	571	228	571	PF00704.27	Glyco_hydro_18	Domain	1	312	311	234.1	3e-69	1	CL0058
MH01c03g0018351	141	341	140	341	PF01027.19	Bax1-I	Family	2	207	207	179.3	8.3e-53	1	CL0453
MH01c03g0018361	84	142	84	142	PF08390.10	TRAM1	Family	1	64	63	66.8	9.6e-19	1	No_clan
MH01c03g0018361	146	392	146	392	PF03798.15	TRAM_LAG1_CLN8	Domain	1	198	198	163.3	5.5e-48	1	No_clan
MH01c03g0018381	15	292	15	297	PF00735.17	Septin	Domain	1	276	281	363	9.6e-109	1	CL0023
MH01c03g0018401	10	58	7	59	PF04193.13	PQ-loop	Repeat	12	60	61	48.6	5.2e-13	1	CL0141
MH01c03g0018411	16	327	15	327	PF13350.5	Y_phosphatase3	Domain	2	232	233	159.5	1.2e-46	1	CL0031
MH01c03g0018421	257	304	257	304	PF00018.27	SH3_1	Domain	1	48	48	36.8	2.1e-09	1	CL0010
MH01c03g0018431	14	166	12	169	PF07426.10	Dynactin_p22	Family	4	154	167	37.3	2.4e-09	1	No_clan
MH01c03g0018451	9	78	9	78	PF00886.18	Ribosomal_S16	Family	1	62	60	84.7	3.3e-24	1	No_clan
MH01c03g0018461	27	189	26	190	PF03853.14	YjeF_N	Domain	2	170	171	115.8	1.8e-33	1	CL0063
MH01c03g0018471	115	574	114	585	PF01039.21	Carboxyl_trans	Family	2	480	494	462.2	1.9e-138	1	CL0127
MH01c03g0018491	35	416	35	417	PF03663.13	Glyco_hydro_76	Family	1	365	366	429.2	1.8e-128	1	CL0059
MH01c03g0018501	77	181	68	182	PF02566.18	OsmC	Family	8	99	100	53.9	1.9e-14	1	No_clan
MH01c03g0018511	188	291	187	308	PF11951.7	Fungal_trans_2	Family	2	112	384	27.2	1.6e-06	1	CL0507
MH01c03g0018521	118	367	118	367	PF13561.5	adh_short_C2	Domain	1	234	234	180	5.1e-53	1	CL0063
MH01c03g0018531	294	498	293	498	PF00566.17	RabGAP-TBC	Family	2	215	215	158.1	2.4e-46	1	No_clan
MH01c03g0018541	51	493	48	495	PF00501.27	AMP-binding	Family	4	421	423	313.3	1.9e-93	1	CL0378
MH01c03g0018541	503	580	503	580	PF13193.5	AMP-binding_C	Domain	1	76	76	65.3	7.2e-18	1	CL0531
MH01c03g0018551	73	455	72	456	PF07690.15	MFS_1	Family	2	352	353	120.4	8.2e-35	1	CL0015
MH01c03g0018561	202	390	85	459	PF00266.18	Aminotran_5	Domain	119	297	371	25.7	5.1e-06	1	CL0061
MH01c03g0018571	20	54	19	58	PF00172.17	Zn_clus	Domain	2	35	40	29.7	5.1e-07	1	No_clan
MH01c03g0018571	222	370	217	387	PF04082.17	Fungal_trans	Domain	10	181	267	29.1	4.7e-07	1	CL0507
MH01c03g0018581	34	520	25	546	PF00135.27	COesterase	Domain	9	486	514	275.7	8e-82	1	CL0028
MH01c03g0018591	68	235	67	235	PF05042.12	Caleosin	Family	2	170	170	252.9	1.4e-75	1	CL0220
MH01c03g0018621	23	483	22	483	PF00083.23	Sugar_tr	Family	2	452	452	420.2	9.7e-126	1	CL0015
MH01c03g0018631	67	325	32	326	PF00389.29	2-Hacid_dh	Domain	50	133	134	75.5	2.9e-21	1	CL0325
MH01c03g0018631	121	294	121	294	PF02826.18	2-Hacid_dh_C	Domain	1	178	178	200.2	1.7e-59	1	CL0063
MH01c03g0018641	6	233	6	300	PF05368.12	NmrA	Family	1	228	233	51	1.3e-13	1	CL0063
MH01c03g0018651	56	534	51	535	PF00450.21	Peptidase_S10	Domain	7	418	419	258.4	1.6e-76	1	CL0028
MH01c03g0018661	4	257	2	259	PF01636.22	APH	Family	20	201	240	63.5	2.7e-17	1	CL0016
MH01c03g0018751	1906	1961	1889	1962	PF14844.5	PH_BEACH	Domain	44	99	100	35	1.1e-08	1	CL0266
MH01c03g0018751	2014	2293	2014	2294	PF02138.17	Beach	Family	1	275	276	387.2	4.2e-116	1	No_clan
MH01c03g0018761	43	128	43	133	PF05922.15	Inhibitor_I9	Domain	1	73	82	57.8	1.3e-15	1	CL0570
MH01c03g0018771	40	291	40	315	PF00082.21	Peptidase_S8	Domain	1	283	298	125.9	1.8e-36	1	No_clan
MH01c03g0018781	2	69	1	79	PF00651.30	BTB	Domain	6	77	111	32.5	7.8e-08	1	CL0033
MH01c03g0018791	84	157	84	166	PF00651.30	BTB	Domain	1	76	111	50.1	2.7e-13	1	CL0033
MH01c03g0018801	4	77	1	93	PF00651.30	BTB	Domain	4	79	111	43.2	3.8e-11	1	CL0033
MH01c03g0018821	32	65	32	71	PF00172.17	Zn_clus	Domain	1	35	40	22.9	6.8e-05	1	No_clan
MH01c03g0018821	225	380	224	383	PF04082.17	Fungal_trans	Domain	2	163	267	42.7	3.5e-11	1	CL0507
MH01c03g0018831	54	119	46	127	PF00651.30	BTB	Domain	11	78	111	46.3	4.1e-12	1	CL0033
MH01c03g0018851	297	331	265	344	PF01764.24	Lipase_3	Family	50	84	141	22.2	0.0001	1	CL0028
MH01c03g0018861	56	454	56	456	PF07690.15	MFS_1	Family	1	351	353	124.6	4.1e-36	1	CL0015
MH01c03g0018871	251	390	231	409	PF04082.17	Fungal_trans	Domain	32	179	267	38.9	4.8e-10	1	CL0507
MH01c03g0018881	15	114	15	115	PF13664.5	DUF4149	Domain	1	101	102	72.3	3.4e-20	1	CL0430
MH01c03g0018891	32	209	31	210	PF13472.5	Lipase_GDSL_2	Domain	2	176	179	51.3	1.8e-13	1	CL0264
MH01c03g0018911	16	207	10	230	PF00067.21	p450	Domain	268	444	463	89.9	1.5e-25	1	No_clan
MH01c03g0018931	41	213	41	213	PF03067.14	LPMO_10	Domain	1	194	195	39.4	9.8e-10	1	CL0159
MH01c03g0018961	37	505	37	509	PF00067.21	p450	Domain	1	459	463	290.9	1.6e-86	1	No_clan
MH01c03g0018981	81	215	81	215	PF06985.10	HET	Family	1	146	146	109.4	1.9e-31	1	No_clan
MH01c03g0018991	45	401	44	404	PF01494.18	FAD_binding_3	Family	2	346	356	69.1	4e-19	1	CL0063
MH01c03g0019001	17	49	16	55	PF00172.17	Zn_clus	Domain	2	34	40	22.8	7.4e-05	1	No_clan
MH01c03g0019001	254	385	206	445	PF04082.17	Fungal_trans	Domain	43	185	267	43.7	1.7e-11	1	CL0507
MH01c03g0019011	45	329	29	329	PF04909.13	Amidohydro_2	Domain	28	291	291	113.9	1.2e-32	1	CL0034
MH01c03g0019051	287	373	285	376	PF04488.14	Gly_transf_sug	Family	3	95	98	50.7	2.2e-13	1	CL0110
MH01c03g0019061	184	247	183	248	PF00191.19	Annexin	Family	2	65	66	61.4	6.5e-17	1	No_clan
MH01c03g0019061	256	319	255	320	PF00191.19	Annexin	Family	2	65	66	49.6	3.2e-13	1	No_clan
MH01c03g0019061	343	402	339	405	PF00191.19	Annexin	Family	5	63	66	47.4	1.5e-12	1	No_clan
MH01c03g0019061	417	481	415	482	PF00191.19	Annexin	Family	3	65	66	42.6	4.6e-11	1	No_clan
MH01c03g0019091	140	257	136	259	PF01529.19	DHHC	Family	6	132	134	95.4	2.8e-27	1	No_clan
MH01c03g0019121	259	315	259	318		Homeodomain		1	54	0	35.3	7.7e-09	1	No_clan
MH01c03g0019121	276	315	276	315	PF05920.10	Homeobox_KN	Family	1	40	40	62.3	2.8e-17	1	CL0123
MH01c03g0019151	38	138	27	155	PF14226.5	DIOX_N	Family	12	98	118	43.3	5.4e-11	1	CL0029
MH01c03g0019151	212	329	203	329	PF03171.19	2OG-FeII_Oxy	Domain	9	101	101	46	5.6e-12	1	CL0029
MH01c03g0019171	21	407	21	407	PF00704.27	Glyco_hydro_18	Domain	1	312	311	234.6	2.1e-69	1	CL0058
MH01c03g0019181	76	419	76	419	PF07946.13	DUF1682	Family	1	323	321	377.5	5.3e-113	1	No_clan
MH01c03g0019191	83	134	83	134	PF02238.14	COX7a	Family	1	53	53	64.6	7.8e-18	1	No_clan
MH01c03g0019221	64	498	41	513	PF00067.21	p450	Domain	24	444	463	225.6	1e-66	1	No_clan
MH01c03g0019251	26	86	26	87	PF06766.10	Hydrophobin_2	Family	1	64	65	81.3	3.4e-23	1	No_clan
MH01c03g0019261	46	503	46	505	PF00324.20	AA_permease	Family	1	474	479	426.8	9.1e-128	1	CL0062
MH01c03g0019291	30	183	30	184	PF02558.15	ApbA	Family	1	151	152	81.8	3.7e-23	1	CL0063
MH01c03g0019291	210	337	210	338	PF08546.10	ApbA_C	Family	1	124	125	93.1	1.4e-26	1	CL0106
MH01c03g0019321	407	789	407	789	PF12751.6	Vac7	Family	1	380	380	411.4	4.6e-123	1	No_clan
MH01c03g0019341	44	271	42	272	PF01144.22	CoA_trans	Domain	3	216	217	214.9	8.7e-64	1	CL0246
MH01c03g0019341	304	500	303	502	PF01144.22	CoA_trans	Domain	2	215	217	129.3	1.3e-37	1	CL0246
MH01c03g0019351	35	126	34	126	PF00254.27	FKBP_C	Domain	2	94	94	105.6	1.3e-30	1	CL0487
MH01c03g0019351	282	408	282	409	PF12400.7	STIMATE	Family	1	124	125	142.9	7.3e-42	1	No_clan
MH01c03g0019361	211	532	208	534	PF03151.15	TPT	Family	4	289	290	74.7	7.6e-21	1	CL0184
MH01c03g0019391	84	195	23	196	PF03060.14	NMO	Domain	127	235	331	65.5	5.3e-18	1	CL0036
MH01c03g0019411	15	49	13	52	PF00172.17	Zn_clus	Domain	3	37	40	23.3	5e-05	1	No_clan
MH01c03g0019411	229	595	226	606	PF11951.7	Fungal_trans_2	Family	4	363	384	81.3	5.7e-23	1	CL0507
MH01c03g0019431	3	69	2	69	PF10203.8	Pet191_N	Family	2	67	67	94.8	2.9e-27	1	No_clan
MH01c03g0019441	135	430	134	431	PF00561.19	Abhydrolase_1	Domain	2	256	256	82.7	3.2e-23	1	CL0028
MH01c03g0019471	37	488	35	488	PF00083.23	Sugar_tr	Family	3	452	452	276.6	3.8e-82	1	CL0015
MH01c03g0019531	38	96	37	97	PF04193.13	PQ-loop	Repeat	2	60	61	70.8	5.7e-20	1	CL0141
MH01c03g0019551	192	461	189	466	PF00664.22	ABC_membrane	Family	4	269	274	175.9	1.3e-51	1	CL0241
MH01c03g0019551	530	677	529	677	PF00005.26	ABC_tran	Domain	2	137	137	120.9	5.3e-35	1	CL0023
MH01c03g0019571	33	142	31	146	PF00651.30	BTB	Domain	3	105	111	50	2.8e-13	1	CL0033
MH01c03g0019581	115	150	112	150	PF00400.31	WD40	Repeat	4	38	38	15.7	0.02	1	CL0186
MH01c03g0019581	155	193	154	193	PF00400.31	WD40	Repeat	2	38	38	14.4	0.055	1	CL0186
MH01c03g0019581	210	239	202	239	PF00400.31	WD40	Repeat	10	38	38	17.4	0.0062	1	CL0186
MH01c03g0019581	332	368	330	368	PF00400.31	WD40	Repeat	3	38	38	31.5	2.1e-07	1	CL0186
MH01c03g0019591	66	431	65	432	PF07690.15	MFS_1	Family	2	352	353	111.9	3.1e-32	1	CL0015
MH01c03g0019601	212	278	202	279	PF11309.7	DUF3112	Family	153	217	218	30.5	2.3e-07	1	No_clan
MH01c03g0019611	1	250	1	250	PF01086.16	Clathrin_lg_ch	Family	1	230	228	266.2	3.1e-79	1	No_clan
MH01c03g0019621	2	148	2	148	PF03234.13	CDC37_N	Domain	1	129	129	162.6	7.9e-48	1	No_clan
MH01c03g0019621	274	384	274	385	PF08565.10	CDC37_M	Domain	1	117	118	142.4	5.7e-42	1	No_clan
MH01c03g0019621	418	505	409	511	PF08564.9	CDC37_C	Domain	8	91	100	108.3	1.6e-31	1	No_clan
MH01c03g0019631	17	234	17	239	PF03443.13	Glyco_hydro_61	Family	1	200	205	219.2	5.3e-65	1	CL0159
MH01c03g0019671	166	197	159	197	PF00400.31	WD40	Repeat	9	38	38	18.8	0.0022	1	CL0186
MH01c03g0019671	378	412	375	413	PF00400.31	WD40	Repeat	4	37	38	29.8	7.1e-07	1	CL0186
MH01c03g0019671	421	455	415	456	PF00400.31	WD40	Repeat	12	37	38	31.9	1.6e-07	1	CL0186
MH01c03g0019671	457	543	457	543	PF04158.13	Sof1	Family	1	87	87	102.4	1.2e-29	1	No_clan
MH01c03g0019681	47	322	47	323	PF12697.6	Abhydrolase_6	Domain	1	219	212	47.4	3.6e-12	1	CL0028
MH01c03g0019691	119	505	99	524	PF07690.15	MFS_1	Family	12	334	353	61.4	6.9e-17	1	CL0015
MH01c03g0019711	26	115	13	116	PF02466.18	Tim17	Family	19	110	104	90.3	1e-25	1	No_clan
MH01c03g0019721	62	304	62	305	PF04479.12	RTA1	Family	1	206	207	231.1	9.5e-69	1	No_clan
MH01c03g0019751	27	460	27	461	PF03345.13	DDOST_48kD	Family	1	414	416	517	3.2e-155	1	No_clan
MH01c03g0019771	34	323	31	325	PF05653.13	Mg_trans_NIPA	Family	4	293	295	294.2	9.2e-88	1	CL0184
MH01c03g0019781	4	252	1	252	PF06824.10	Glyco_hydro_125	Domain	166	416	416	328.1	7.6e-98	1	CL0059
MH01c03g0019811	67	117	66	118	PF02229.15	PC4	Domain	2	51	52	79.9	7.5e-23	1	CL0609
MH01c03g0019841	52	490	40	491	PF00067.21	p450	Domain	13	462	463	230.6	3.2e-68	1	No_clan
MH01c03g0019851	38	134	38	136	PF13409.5	GST_N_2	Domain	1	68	70	61.8	5.6e-17	1	CL0172
MH01c03g0019851	188	259	157	260	PF13410.5	GST_C_2	Domain	5	68	69	36	5.1e-09	1	CL0497
MH01c03g0019861	95	276	94	281	PF00106.24	adh_short	Domain	2	187	195	130.1	6.6e-38	1	CL0063
MH01c03g0019901	11	81	11	81	PF00076.21	RRM_1	Domain	1	70	70	68.9	2.4e-19	1	CL0221
MH01c03g0019901	128	207	128	208	PF14327.5	CSTF2_hinge	Family	1	80	81	110.1	5.3e-32	1	No_clan
MH01c03g0019901	272	308	269	308	PF14304.5	CSTF_C	Domain	5	41	41	42.9	2.6e-11	1	No_clan
MH01c03g0019911	5	93	5	96	PF02727.15	Cu_amine_oxidN2	Domain	1	83	87	40.5	2.4e-10	1	CL0047
MH01c03g0019911	236	642	236	642	PF01179.19	Cu_amine_oxid	Domain	1	410	406	530.3	3.2e-159	1	No_clan
MH01c03g0019921	21	210	21	213	PF03443.13	Glyco_hydro_61	Family	1	201	205	164.4	3.3e-48	1	CL0159
MH01c03g0019941	255	290	255	302	PF00097.24	zf-C3HC4	Domain	1	33	41	22	0.00011	1	CL0229
MH01c03g0019941	324	391	324	391	PF01485.20	IBR	Domain	1	62	62	49	5.3e-13	1	CL0229
MH01c03g0019941	408	455	395	461	PF01485.20	IBR	Domain	12	58	62	35.3	1e-08	1	CL0229
MH01c03g0019951	25	158	24	171	PF00483.22	NTP_transferase	Family	2	135	248	28.2	1.3e-06	1	CL0110
MH01c03g0019951	340	373	339	373	PF00132.23	Hexapep	Repeat	2	36	36	24.5	1.5e-05	1	CL0536
MH01c03g0019951	618	697	618	697	PF02020.17	W2	Family	1	79	79	46.5	2.9e-12	1	CL0020
MH01c03g0019961	17	118	17	118	PF00447.16	HSF_DNA-bind	Domain	1	96	96	107	5.7e-31	1	CL0123
MH01c03g0019961	367	476	367	477	PF00072.23	Response_reg	Domain	1	111	112	78.4	4.4e-22	1	CL0304
MH01c03g0019971	11	391	11	391	PF03069.14	FmdA_AmdA	Family	1	373	372	589	3.1e-177	1	No_clan
MH01c03g0019981	228	300	222	300	PF07264.10	EI24	Family	106	177	179	32	1.3e-07	1	No_clan
MH01c03g0020011	17	316	17	317	PF01734.21	Patatin	Family	1	203	204	80.8	1.5e-22	1	CL0323
MH01c03g0020021	191	247	174	268	PF01909.22	NTP_transf_2	Family	14	74	95	21.7	0.00018	1	CL0260
MH01c03g0020031	265	650	129	652	PF00982.20	Glyco_transf_20	Family	87	472	474	493.6	5.3e-148	1	CL0113
MH01c03g0020031	684	916	684	920	PF02358.15	Trehalose_PPase	Family	1	229	233	272.5	2.1e-81	1	CL0137
MH01c03g0020051	70	519	70	521	PF13520.5	AA_permease_2	Family	1	424	425	205	1.8e-60	1	CL0062
MH01c03g0020071	3	1192	3	1194	PF02463.18	SMC_N	Domain	1	218	220	177.4	2.7e-52	1	CL0023
MH01c03g0020071	523	632	522	635	PF06470.12	SMC_hinge	Domain	2	114	117	87	1.1e-24	1	No_clan
MH01c03g0020091	246	303	243	304	PF00170.20	bZIP_1	Family	6	63	64	49.9	2.5e-13	1	CL0018
MH01c03g0020121	125	160	122	161	PF00400.31	WD40	Repeat	4	37	38	22.2	0.00019	1	CL0186
MH01c03g0020121	233	256	218	256	PF00400.31	WD40	Repeat	15	38	38	13.8	0.083	1	CL0186
MH01c03g0020131	6	36	6	42	PF00172.17	Zn_clus	Domain	1	31	40	35.1	1.1e-08	1	No_clan
MH01c03g0020141	374	560	284	561	PF04082.17	Fungal_trans	Domain	86	266	267	46	3.4e-12	1	CL0507
MH01c03g0020151	5	77	2	79	PF03992.15	ABM	Domain	4	75	78	26.2	6.4e-06	1	CL0032
MH01c03g0020161	64	185	63	185	PF00289.21	Biotin_carb_N	Domain	2	110	110	97.9	4.9e-28	1	CL0483
MH01c03g0020161	234	417	222	419	PF02786.16	CPSase_L_D2	Domain	22	209	211	184.1	2.3e-54	1	CL0179
MH01c03g0020161	461	568	460	568	PF02785.18	Biotin_carb_C	Domain	2	108	108	73.2	1.7e-20	1	CL0105
MH01c03g0020161	706	771	705	771	PF00364.21	Biotin_lipoyl	Domain	2	73	73	59.7	1.8e-16	1	CL0105
MH01c03g0020161	772	1516	772	1516	PF08326.11	ACC_central	Family	1	733	736	924.2	5.2e-278	1	No_clan
MH01c03g0020161	1618	2174	1618	2174	PF01039.21	Carboxyl_trans	Family	1	494	494	625	8.3e-188	1	CL0127
MH01c03g0020181	249	420	249	429	PF04880.12	NUDE_C	Family	1	168	177	142.3	2.2e-41	1	No_clan
MH01c03g0020191	40	132	38	136	PF00153.26	Mito_carr	Family	3	91	97	67.1	9.7e-19	1	No_clan
MH01c03g0020191	144	236	142	241	PF00153.26	Mito_carr	Family	3	92	97	43.8	1.8e-11	1	No_clan
MH01c03g0020191	251	357	245	360	PF00153.26	Mito_carr	Family	8	93	97	54	1.2e-14	1	No_clan
MH01c03g0020211	87	246	87	246	PF06985.10	HET	Family	1	146	146	104.3	7.3e-30	1	No_clan
MH01c03g0020221	20	242	20	242	PF16661.4	Lactamase_B_6	Domain	1	193	193	216.3	2.5e-64	1	CL0381
MH01c03g0020221	288	441	288	443	PF10996.7	Beta-Casp	Domain	1	107	106	62.4	4.3e-17	1	CL0023
MH01c03g0020221	703	771	702	771	PF07521.11	RMMBL	Motif	2	62	62	44.8	8.5e-12	1	CL0398
MH01c03g0020221	788	950	788	950	PF13299.5	CPSF100_C	Family	1	170	169	160	5.9e-47	1	No_clan
MH01c03g0020231	127	160	127	163	PF00172.17	Zn_clus	Domain	1	34	40	35.1	1.1e-08	1	No_clan
MH01c03g0020231	200	566	200	568	PF11951.7	Fungal_trans_2	Family	1	382	384	200.5	3.7e-59	1	CL0507
MH01c03g0020241	100	250	100	251	PF00005.26	ABC_tran	Domain	1	136	137	73.9	1.7e-20	1	CL0023
MH01c03g0020241	397	609	397	609	PF01061.23	ABC2_membrane	Family	1	210	210	94.5	5.9e-27	1	CL0181
MH01c03g0020241	730	887	730	888	PF00005.26	ABC_tran	Domain	1	136	137	82.1	5.1e-23	1	CL0023
MH01c03g0020241	1031	1229	1028	1236	PF01061.23	ABC2_membrane	Family	4	203	210	68.6	4.9e-19	1	CL0181
MH01c03g0020261	116	243	115	251	PF03188.15	Cytochrom_B561	Family	2	129	137	58.8	6.1e-16	1	CL0328
MH01c03g0020271	1004	1079	994	1079	PF08447.11	PAS_3	Domain	11	89	89	40.8	2e-10	1	CL0183
MH01c03g0020271	1103	1140	1103	1162	PF13188.6	PAS_8	Domain	1	42	67	15.2	0.016	1	CL0183
MH01c03g0020271	1297	1362	1297	1362	PF00512.24	HisKA	Domain	1	67	64	62.4	3e-17	1	CL0025
MH01c03g0020271	1409	1529	1409	1531	PF02518.25	HATPase_c	Domain	1	110	111	92.3	2.7e-26	1	CL0025
MH01c03g0020271	1838	1952	1838	1956	PF00072.23	Response_reg	Domain	1	108	112	54.8	9e-15	1	CL0304
MH01c03g0020291	21	94	20	94	PF00611.22	FCH	Family	2	77	78	36.7	3.7e-09	1	CL0145
MH01c03g0020291	596	872	596	873	PF10291.8	muHD	Domain	1	262	262	248.5	7.5e-74	1	CL0448
MH01c03g0020301	169	437	165	437	PF00069.24	Pkinase	Domain	22	264	264	139.6	1.1e-40	1	CL0016
MH01c03g0020311	3	358	3	358	PF08569.10	Mo25	Family	1	327	327	422.8	1e-126	1	CL0020
MH01c03g0020331	35	105	35	105	PF00076.21	RRM_1	Domain	1	70	70	57.8	7.3e-16	1	CL0221
MH01c03g0020341	29	439	22	439	PF00501.27	AMP-binding	Family	10	423	423	238.8	8.2e-71	1	CL0378
MH01c03g0020341	447	526	447	526	PF13193.5	AMP-binding_C	Domain	1	76	76	38.3	2e-09	1	CL0531
MH01c03g0020351	51	502	49	502	PF00083.23	Sugar_tr	Family	3	452	452	428.8	2.5e-128	1	CL0015
MH01c03g0020371	6	40	4	41	PF00400.31	WD40	Repeat	3	37	38	18	0.0039	1	CL0186
MH01c03g0020371	105	136	98	137	PF00400.31	WD40	Repeat	7	37	38	23.8	5.9e-05	1	CL0186
MH01c03g0020371	146	177	143	178	PF00400.31	WD40	Repeat	6	37	38	12.5	0.21	1	CL0186
MH01c03g0020371	225	261	225	262	PF00400.31	WD40	Repeat	1	37	38	29.7	7.7e-07	1	CL0186
MH01c03g0020371	349	459	348	460	PF09070.10	PFU	Domain	2	112	113	146.9	2.6e-43	1	No_clan
MH01c03g0020371	503	764	503	764	PF08324.10	PUL	Domain	1	277	277	221.9	9e-66	1	No_clan
MH01c03g0020381	14	82	12	92	PF00651.30	BTB	Domain	3	73	111	44.4	1.6e-11	1	CL0033
MH01c03g0020411	10	250	5	251	PF13933.5	HRXXH	Domain	5	244	245	349.7	8.5e-105	1	CL0126
MH01c03g0020431	155	463	153	464	PF02535.21	Zip	Family	3	332	333	161.2	3.7e-47	1	CL0184
MH01c03g0020441	11	47	10	49	PF00172.17	Zn_clus	Domain	2	38	40	26.6	4.7e-06	1	No_clan
MH01c03g0020441	216	435	216	450	PF04082.17	Fungal_trans	Domain	1	245	267	77.5	8.1e-22	1	CL0507
MH01c03g0020461	15	206	15	210	PF00106.24	adh_short	Domain	1	190	195	104	6.5e-30	1	CL0063
MH01c03g0020471	12	248	12	248	PF13561.5	adh_short_C2	Domain	1	234	234	227.1	2e-67	1	CL0063
MH01c03g0020501	50	160	47	160	PF02771.15	Acyl-CoA_dh_N	Domain	4	113	113	113.7	6.8e-33	1	CL0544
MH01c03g0020501	164	259	164	259	PF02770.18	Acyl-CoA_dh_M	Domain	1	97	97	95.2	2e-27	1	No_clan
MH01c03g0020501	271	422	271	423	PF00441.23	Acyl-CoA_dh_1	Domain	1	148	150	140.4	5e-41	1	CL0087
MH01c03g0020511	75	131	75	142	PF02627.19	CMD	Family	1	58	85	34.3	1.9e-08	1	CL0423
MH01c03g0020521	33	103	32	106	PF04444.13	Dioxygenase_N	Family	2	72	75	91	3.2e-26	1	No_clan
MH01c03g0020521	114	293	114	294	PF00775.20	Dioxygenase_C	Domain	1	181	182	143.8	3.8e-42	1	CL0287
MH01c03g0020531	6	294	5	336	PF10282.8	Lactonase	Family	2	281	344	54.5	1.1e-14	1	CL0186
MH01c03g0020541	320	557	309	558	PF12697.6	Abhydrolase_6	Domain	12	219	212	47.3	3.7e-12	1	CL0028
MH01c03g0020561	171	284	164	285	PF01794.18	Ferric_reduct	Family	6	124	125	59	4.7e-16	1	CL0328
MH01c03g0020561	344	423	324	425	PF08022.11	FAD_binding_8	Domain	26	107	109	49.6	3.6e-13	1	CL0076
MH01c03g0020561	436	594	433	595	PF08030.11	NAD_binding_6	Domain	5	155	156	37.4	2.6e-09	1	CL0091
MH01c03g0020571	230	268	225	271	PF00646.32	F-box	Domain	6	44	48	20.9	0.00023	1	CL0271
MH01c03g0020581	343	681	339	688	PF00723.20	Glyco_hydro_15	Domain	5	374	448	169.1	1.4e-49	1	CL0059
MH01c03g0020601	33	146	33	148	PF08240.11	ADH_N	Domain	1	107	109	75	3.7e-21	1	CL0296
MH01c03g0020601	189	317	189	318	PF00107.25	ADH_zinc_N	Family	1	129	130	86.9	1.1e-24	1	CL0063
MH01c03g0020611	60	184	58	184	PF08311.11	Mad3_BUB1_I	Domain	3	124	124	152.4	5.4e-45	1	No_clan
MH01c03g0020611	321	395	321	406	PF08171.10	Mad3_BUB1_II	Domain	1	63	68	33.2	4.3e-08	1	No_clan
MH01c03g0020611	960	1171	903	1203	PF00069.24	Pkinase	Domain	45	222	264	54	1.5e-14	1	CL0016
MH01c03g0020631	411	475	411	476	PF04212.17	MIT	Domain	1	64	65	53.7	1.6e-14	1	No_clan
MH01c03g0020651	8	62	8	62	PF15459.5	RRP14	Family	1	62	62	57.8	1.2e-15	1	No_clan
MH01c03g0020651	284	479	283	479	PF04935.11	SURF6	Family	2	199	201	154.1	3.8e-45	1	No_clan
MH01c03g0020661	130	184	130	184	PF12838.6	Fer4_7	Domain	1	52	52	48.7	8.4e-13	1	CL0344
MH01c03g0020671	102	156	100	160	PF00550.24	PP-binding	Domain	3	55	67	36.5	4.5e-09	1	CL0314
MH01c03g0020681	75	173	75	180	PF05719.10	GPP34	Family	1	92	203	118	5.6e-34	1	No_clan
MH01c03g0020691	7	124	1	162	PF05719.10	GPP34	Family	88	191	203	105.2	4.5e-30	1	No_clan
MH01c03g0020701	233	459	233	459	PF04855.11	SNF5	Family	1	237	237	217.9	1.7e-64	1	No_clan
MH01c03g0020711	66	285	27	285	PF03372.22	Exo_endo_phos	Domain	32	233	212	32.3	6.9e-08	1	CL0530
MH01c03g0020721	78	219	77	262	PF00557.23	Peptidase_M24	Domain	2	126	209	31.8	1.1e-07	1	No_clan
MH01c03g0020731	729	772	728	773	PF00628.28	PHD	Domain	2	51	52	32.4	6.2e-08	1	CL0390
MH01c03g0020741	60	164	60	165	PF08883.10	DOPA_dioxygen	Domain	1	106	107	152.3	4.3e-45	1	No_clan
MH01c03g0020751	6	119	6	119	PF02290.14	SRP14	Domain	1	96	95	98.9	1.6e-28	1	CL0623
MH01c03g0020761	314	510	313	511	PF02854.18	MIF4G	Family	2	211	213	74.2	1.1e-20	1	CL0020
MH01c03g0020761	618	742	618	742	PF02847.16	MA3	Family	1	113	113	77.7	6.2e-22	1	CL0020
MH01c03g0020771	44	370	44	370	PF07992.13	Pyr_redox_2	Domain	1	294	292	231.1	1.6e-68	1	CL0063
MH01c03g0020771	389	498	389	498	PF02852.21	Pyr_redox_dim	Domain	1	110	110	130.5	3e-38	1	CL0608
MH01c03g0020781	26	502	25	502	PF11719.7	Drc1-Sld2	Family	2	450	450	307	3.7e-91	1	No_clan
MH01c03g0020791	182	321	180	328	PF10075.8	CSN8_PSD8_EIF3K	Family	3	136	144	74.2	1e-20	1	CL0123
MH01c03g0020801	5	141	5	142	PF00179.25	UQ_con	Domain	1	139	140	178.7	4.5e-53	1	CL0208
MH01c03g0020811	46	157	46	157	PF02771.15	Acyl-CoA_dh_N	Domain	1	113	113	83	2.3e-23	1	CL0544
MH01c03g0020811	161	259	161	259	PF02770.18	Acyl-CoA_dh_M	Domain	1	97	97	58	8.4e-16	1	No_clan
MH01c03g0020811	272	419	271	420	PF00441.23	Acyl-CoA_dh_1	Domain	3	149	150	86.4	2.2e-24	1	CL0087
MH01c03g0020821	1	107	1	107	PF00752.16	XPG_N	Family	1	101	101	104.4	3.8e-30	1	CL0280
MH01c03g0020821	146	233	146	233	PF00867.17	XPG_I	Family	1	94	94	101.9	1.9e-29	1	CL0464
MH01c03g0020831	25	542	15	544	PF01602.19	Adaptin_N	Family	22	522	524	437.6	6e-131	1	CL0020
MH01c03g0020851	12	316	12	316	PF02567.15	PhzC-PhzF	Family	1	283	283	124.1	7e-36	1	CL0288
MH01c03g0020871	191	292	190	293	PF16589.4	BRCT_2	Family	2	84	85	35.6	9.5e-09	1	CL0459
MH01c03g0020881	1	174	1	176		VID27_N		1	171	0	248.1	4.1e-74	1	No_clan
MH01c03g0020881	249	354	247	354		VID27_PH		3	109	0	147.1	2e-43	1	No_clan
MH01c03g0020881	428	780	427	782	PF08553.9	VID27	Family	2	354	803	633.9	6.7e-191	1	No_clan
MH01c03g0020891	75	111	75	114	PF00172.17	Zn_clus	Domain	1	37	40	27.6	2.3e-06	1	No_clan
MH01c03g0020891	358	481	352	495	PF04082.17	Fungal_trans	Domain	38	175	267	41.5	7.6e-11	1	CL0507
MH01c03g0020911	98	166	98	167	PF00076.21	RRM_1	Domain	1	69	70	54.6	7.2e-15	1	CL0221
MH01c03g0020911	215	286	215	287	PF00076.21	RRM_1	Domain	1	69	70	56.5	1.8e-15	1	CL0221
MH01c03g0020911	376	444	376	445	PF00076.21	RRM_1	Domain	1	69	70	64.2	7.3e-18	1	CL0221
MH01c03g0020921	88	175	82	177	PF00153.26	Mito_carr	Family	8	95	97	38.4	8.7e-10	1	No_clan
MH01c03g0020921	183	266	179	270	PF00153.26	Mito_carr	Family	5	93	97	56.5	1.9e-15	1	No_clan
MH01c03g0020921	276	381	273	383	PF00153.26	Mito_carr	Family	4	94	97	70.5	8.6e-20	1	No_clan
MH01c03g0020941	372	544	351	546	PF14378.5	PAP2_3	Family	22	188	190	83	2.1e-23	1	CL0525
MH01c03g0020971	127	499	116	513	PF01490.17	Aa_trans	Family	12	372	409	105.3	2.8e-30	1	CL0062
MH01c03g0021011	120	288	119	289	PF01145.24	Band_7	Family	3	177	178	106.6	1.4e-30	1	CL0433
MH01c03g0021051	32	324	27	324	PF04756.12	OST3_OST6	Family	5	293	293	358.7	2.3e-107	1	CL0172
MH01c03g0021061	592	671	592	676	PF14613.5	DUF4449	Family	1	83	163	32.2	1.1e-07	1	No_clan
MH01c03g0021071	114	288	112	289	PF00390.18	malic	Domain	3	181	182	207.5	1.4e-61	1	CL0603
MH01c03g0021071	299	553	299	554	PF03949.14	Malic_M	Domain	1	257	257	306.4	1.4e-91	1	CL0063
MH01c03g0021101	21	277	21	288	PF01734.21	Patatin	Family	1	191	204	54.2	2.2e-14	1	CL0323
MH01c03g0021111	49	87	48	179	PF03476.15	MOSC_N	Domain	2	41	120	28.2	1.4e-06	1	No_clan
MH01c03g0021111	233	367	231	368	PF03473.16	MOSC	Domain	3	130	131	114.7	2.7e-33	1	No_clan
MH01c03g0021121	83	347	82	348	PF00264.19	Tyrosinase	Domain	2	221	222	147.3	7.9e-43	1	CL0205
MH01c03g0021121	511	637	510	637		Tyosinase_C		2	122	0	76.2	3.2e-21	1	No_clan
MH01c03g0021131	12	664	11	665	PF08549.9	SWI-SNF_Ssr4	Domain	2	718	719	585.6	1.8e-175	1	No_clan
MH01c03g0021151	1	336	1	379	PF01757.21	Acyl_transf_3	Family	14	314	340	55.3	5.2e-15	1	CL0316
MH01c03g0021171	131	224	129	225	PF12796.6	Ank_2	Repeat	3	82	84	48.6	8.9e-13	1	CL0465
MH01c03g0021171	538	659	538	660	PF01843.18	DIL	Family	1	103	104	104.9	2.4e-30	1	No_clan
MH01c03g0021181	213	372	197	377	PF00069.24	Pkinase	Domain	102	257	264	40.5	2e-10	1	CL0016
MH01c03g0021181	562	754	548	761	PF13191.5	AAA_16	Domain	21	161	170	43	5.9e-11	1	CL0023
MH01c03g0021181	1680	1833	1677	1834	PF13185.5	GAF_2	Domain	4	137	138	35.4	1.2e-08	1	CL0161
MH01c03g0021181	1891	1955	1890	1955	PF00512.24	HisKA	Domain	2	67	64	69.3	2.1e-19	1	CL0025
MH01c03g0021181	2002	2118	2002	2119	PF02518.25	HATPase_c	Domain	1	111	111	104.9	3.2e-30	1	CL0025
MH01c03g0021181	2167	2285	2167	2286	PF00072.23	Response_reg	Domain	1	111	112	67.2	1.3e-18	1	CL0304
MH01c03g0021241	329	366	329	367	PF04810.14	zf-Sec23_Sec24	Domain	1	38	39	60.5	1.2e-16	1	No_clan
MH01c03g0021241	403	642	403	645	PF04811.14	Sec23_trunk	Domain	1	240	243	219.7	4.2e-65	1	CL0128
MH01c03g0021241	650	733	650	733	PF08033.11	Sec23_BS	Domain	1	96	96	59.8	3.3e-16	1	No_clan
MH01c03g0021241	744	845	744	847	PF04815.14	Sec23_helical	Domain	1	101	103	77.4	6e-22	1	No_clan
MH01c03g0021241	874	938	872	947	PF00626.21	Gelsolin	Domain	3	67	76	25.8	7.2e-06	1	CL0092
MH01c03g0021251	6	222	1	223	PF13805.5	Pil1	Family	49	264	265	326.5	1.3e-97	1	No_clan
MH01c03g0021271	1	145	1	150	PF12146.7	Hydrolase_4	Family	85	233	239	38.5	7.3e-10	1	CL0028
MH01c03g0021291	6	78	6	79	PF00173.27	Cyt-b5	Domain	1	73	74	63	2.2e-17	1	No_clan
MH01c03g0021311	150	218	149	218	PF02207.19	zf-UBR	Family	2	70	70	69	2.9e-19	1	No_clan
MH01c03g0021311	299	349	297	366	PF02617.16	ClpS	Family	4	54	80	20.6	0.00028	1	No_clan
MH01c03g0021321	7	197	5	204	PF01145.24	Band_7	Family	3	174	178	57.1	2.3e-15	1	CL0433
MH01c03g0021331	8	333	8	333	PF00225.22	Kinesin	Domain	1	333	333	276	3.5e-82	1	CL0023
MH01c03g0021351	72	145	71	146	PF02207.19	zf-UBR	Family	2	69	70	54.5	1e-14	1	No_clan
MH01c03g0021361	62	193	52	195	PF12619.7	MCM2_N	Family	5	151	153	93.8	1.3e-26	1	No_clan
MH01c03g0021361	210	298	209	305	PF14551.5	MCM_N	Domain	2	102	104	57	2.3e-15	1	No_clan
MH01c03g0021361	307	433	306	435	PF17207.2	MCM_OB	Domain	2	124	126	132.8	5.9e-39	1	CL0021
MH01c03g0021361	474	696	473	696	PF00493.22	MCM	Domain	2	224	331	335.1	1.4e-100	1	CL0023
MH01c03g0021361	741	824	741	825		MCM_lid		1	86	0	85.4	2.7e-24	1	No_clan
MH01c03g0021371	12	77	11	81	PF01248.25	Ribosomal_L7Ae	Domain	2	66	95	58	5.8e-16	1	CL0101
MH01c03g0021381	12	166	12	166	PF00252.17	Ribosomal_L16	Family	1	132	132	152.9	4.3e-45	1	No_clan
MH01c03g0021391	55	693	55	693	PF06419.10	COG6	Domain	1	627	608	706.5	2.5e-212	1	CL0295
MH01c03g0021401	65	116	50	116	PF01722.17	BolA	Family	16	76	76	61.2	8.7e-17	1	No_clan
MH01c03g0021411	62	372	61	377	PF01784.17	NIF3	Family	2	242	245	202.9	5.9e-60	1	No_clan
MH01c03g0021431	39	401	38	401	PF09364.9	XFP_N	Family	2	364	379	568.8	4e-171	1	CL0254
MH01c03g0021431	431	607	429	607	PF03894.14	XFP	Family	3	176	176	273.7	5.5e-82	1	CL0254
MH01c03g0021431	618	819	618	819	PF09363.9	XFP_C	Family	1	202	202	275.8	1.7e-82	1	CL0591
MH01c03g0021441	24	83	11	84	PF00173.27	Cyt-b5	Domain	12	73	74	37.9	1.5e-09	1	No_clan
MH01c03g0021441	258	526	234	528	PF00487.23	FA_desaturase	Domain	11	252	254	83.4	2.3e-23	1	No_clan
MH01c03g0021451	45	183	44	186	PF02878.15	PGM_PMM_I	Domain	2	134	138	137.6	2.2e-40	1	No_clan
MH01c03g0021451	226	318	210	320	PF02879.15	PGM_PMM_II	Domain	14	101	103	78	7.2e-22	1	No_clan
MH01c03g0021451	327	437	327	452	PF02880.15	PGM_PMM_III	Domain	1	99	114	51.4	1.1e-13	1	No_clan
MH01c03g0021451	520	557	507	567	PF00408.19	PGM_PMM_IV	Family	26	62	74	31	2.1e-07	1	No_clan
MH01c03g0021461	283	440	281	440	PF00069.24	Pkinase	Domain	100	264	264	142	2.2e-41	1	CL0016
MH01c03g0021461	461	502	461	502	PF00433.23	Pkinase_C	Family	1	46	46	37.9	2.1e-09	1	No_clan
MH01c03g0021481	72	100	41	106	PF01683.17	EB	Family	17	45	52	22.4	0.00011	1	No_clan
MH01c03g0021491	1	238	1	238	PF00590.19	TP_methylase	Domain	1	213	213	83.7	1.7e-23	1	No_clan
MH01c03g0021501	116	202	111	202	PF02269.15	TFIID-18kDa	Domain	6	93	93	77.9	4.3e-22	1	CL0012
MH01c03g0021511	11	154	11	154	PF01280.19	Ribosomal_L19e	Family	1	144	144	206.1	2.3e-61	1	No_clan
MH01c03g0021531	695	832	681	832	PF13515.5	FUSC_2	Family	7	127	128	108.3	2.7e-31	1	CL0307
MH01c03g0021551	89	174	89	174	PF10241.8	KxDL	Domain	1	86	86	107.1	4e-31	1	No_clan
MH01c03g0021571	190	235	190	262	PF02933.16	CDC48_2	Domain	1	45	64	29.4	5.1e-07	1	CL0402
MH01c03g0021571	335	476	335	477	PF00004.28	AAA	Domain	1	131	132	132.8	1e-38	1	CL0023
MH01c03g0021571	503	543	503	557		AAA_lid_3		1	41	0	39.6	3.2e-10	1	No_clan
MH01c03g0021571	618	746	617	747	PF00004.28	AAA	Domain	2	131	132	48.3	1.3e-12	1	CL0023
MH01c03g0021591	472	827	451	834	PF00145.16	DNA_methylase	Domain	21	328	335	78.3	6.6e-22	1	CL0063
MH01c03g0021591	1420	1876	1419	1897	PF00176.22	SNF2_N	Family	2	332	350	80.3	1.1e-22	1	CL0023
MH01c03g0021601	133	180	130	180	PF01084.19	Ribosomal_S18	Family	5	52	52	58	8.3e-16	1	No_clan
MH01c03g0021631	339	389	339	389	PF13854.5	Kelch_5	Repeat	1	42	42	35.9	5.2e-09	1	CL0186
MH01c03g0021631	404	446	404	448	PF01344.24	Kelch_1	Repeat	1	40	46	22.6	5.7e-05	1	CL0186
MH01c03g0021641	854	896	852	896	PF00249.30	Myb_DNA-binding	Domain	4	46	47	36	5.6e-09	1	CL0123
MH01c03g0021671	30	118	28	121	PF00153.26	Mito_carr	Family	3	94	97	69.9	1.3e-19	1	No_clan
MH01c03g0021671	128	223	126	226	PF00153.26	Mito_carr	Family	3	94	97	71.6	3.8e-20	1	No_clan
MH01c03g0021671	235	322	233	323	PF00153.26	Mito_carr	Family	3	96	97	56.5	1.9e-15	1	No_clan
MH01c03g0021681	47	183	46	185	PF00578.20	AhpC-TSA	Domain	2	122	124	105.3	2e-30	1	CL0172
MH01c03g0021681	205	243	205	244	PF10417.8	1-cysPrx_C	Domain	1	39	40	56.7	1.6e-15	1	No_clan
MH01c03g0021711	952	1090	952	1090	PF12814.6	Mcp5_PH	Domain	1	122	122	153	3.6e-45	1	CL0266
MH01c03g0021741	54	457	54	458	PF00464.18	SHMT	Domain	1	398	399	661.6	3.2e-199	1	CL0061
MH01c03g0021761	76	718	69	719	PF05557.12	MAD	Family	8	659	661	222.5	9.6e-66	1	No_clan
MH01c03g0021771	47	234	46	237	PF04072.13	LCM	Family	2	185	188	80.6	1.3e-22	1	CL0063
MH01c03g0021781	10	112	7	113	PF03871.13	RNA_pol_Rpb5_N	Domain	4	88	89	82.2	2.9e-23	1	CL0236
MH01c03g0021781	161	233	161	233	PF01191.18	RNA_pol_Rpb5_C	Domain	1	73	73	114.9	1.1e-33	1	No_clan
MH01c03g0021791	6	207	5	210	PF01323.19	DSBA	Domain	2	190	193	124.3	4.8e-36	1	CL0172
MH01c03g0021801	70	388	48	399	PF00150.17	Cellulase	Domain	21	267	281	31.9	8.7e-08	1	CL0058
MH01c03g0021811	91	528	79	540	PF00067.21	p450	Domain	13	448	463	197.2	4.3e-58	1	No_clan
MH01c03g0021821	55	201	55	201	PF04145.14	Ctr	Family	1	148	148	143.2	8.9e-42	1	No_clan
MH01c03g0021831	1	105	1	110	PF04825.12	Rad21_Rec8_N	Family	1	105	109	109.7	7.7e-32	1	No_clan
MH01c03g0021831	533	569	529	585	PF04824.15	Rad21_Rec8	Family	5	40	55	35	6.3e-09	1	CL0157
MH01c03g0021841	124	315	122	315	PF01300.17	Sua5_yciO_yrdC	Family	3	179	179	179	5.9e-53	1	No_clan
MH01c03g0021841	317	514	317	514	PF03481.12	SUA5	Domain	1	133	92	117.6	5.4e-34	1	CL0113
[truncated: 9,566 more rows]
