# Supplementary material for: Temperature-responsive regulation of the fermentation of hypocrellin A by Shiraia bambusicola (GDMCC 60438)
Source: Microb Cell Fact. 2022 Jul 5;21:135. doi: 10.1186/s12934-022-01862-w (PMC9254528; doi:10.1186/s12934-022-01862-w)
Supplement: Supplementary file 4 — Additional file 4: Table S4. DEGs of Cluster 1 in the heatmap and their TPM values. [file 12934_2022_1862_MOESM4_ESM.xlsx]

## Sheet: Table S4
DEGs of cluster 1 in heatmap and their TPM values
Number	GeneID	T26_1	T26_2	T26_3	T28_1	T28_2	T28_3	T32_1	T32_2	T32_3
1	MH01c11g0071401	0	0	0	0	70.1473	0	54.001	0	57.563
2	MH01c01g0004231	17.287	6.60169	9.17076	84.1402	67.4303	23.3245	102.168	76.399	153.84
3	MH01c01g0006721	0.934895	0.403506	0.886661	4.64854	2.99077	2.61152	9.25836	5.90121	9.01967
4	MH01c07g0048351	2.19878	1.11068	1.25689	7.20809	6.14221	1.42825	16.4957	12.4461	14.1368
5	MH01c04g0029901	2.1675	0.610815	0.656823	5.3435	4.61633	1.37433	11.7333	10.1341	11.2867
6	MH01c08g0057831	10.2732	2.61312	6.28701	47.7997	39.3276	7.18213	110.825	94.0449	107.07
7	MH01c21g0109721	30.8868	12.6631	21.4588	115.93	110.351	24.4648	287.029	243	270.779
8	MH01c11g0068601	16.972	6.69843	17.7996	85.9362	81.8479	18.7892	184.629	157.807	211.466
9	MH01c07g0051611	3.37859	2.31178	2.01005	13.3758	12.2621	3.12984	22.7463	20.5029	26.4324
10	MH01c24g0120641	3.9794	1.98402	1.68317	17.0145	15.4949	3.45419	30.3523	27.4455	34.2585
11	MH01c01g0002491	4.78072	1.69943	5.14001	36.4938	25.4234	3.22521	77.0907	62.9781	83.3526
12	MH01c19g0098121	3.10627	1.28752	2.9716	16.3586	11.5279	2.23263	34.7499	29.539	35.1095
13	MH01c23g0116511	1.83438	0.783944	1.43794	10.481	8.89053	1.57384	25.6971	21.838	26.2946
14	MH01c04g0033461	6.02274	0.969492	6.5433	48.9981	35.8211	5.33873	122.219	109.236	127.545
15	MH01c01g0002501	16.2013	5.53438	9.10417	66.1619	56.0594	8.42485	158.178	145.788	170.793
16	MH01c15g0089241	36.7157	13.9028	20.4884	154.584	128.941	30.5215	393.223	348.252	442.144
17	MH01c07g0053181	9.84484	3.58584	4.30606	45.8687	40.5689	9.42428	127.694	102.072	135.141
18	MH01c02g0009511	16.7086	4.00564	5.82848	87.0189	72.9932	52.1878	156.695	167.202	190.235
19	MH01c06g0042051	73.4271	25.8441	36.9995	193.007	165.424	119.777	382.928	399.862	480.663
20	MH01c03g0019241	10.3517	6.65013	2.49531	35.6963	34.676	25.6378	69.446	63.7267	86.2747
21	MH01c03g0024591	0.721603	0.294361	0.202806	3.53976	3.04314	2.5615	5.76808	5.86047	7.03233
22	MH01c21g0106791	1.84673	1.00276	0.788256	6.81879	5.23226	4.86356	11.1862	10.5047	13.8693
23	MH01c08g0056441	0.656685	0.130116	0.424153	2.08598	1.5929	0.858894	3.31415	3.11281	3.60975
24	MH01c07g0053551	12.1052	5.02555	4.36042	51.1199	40.8752	23.2666	76.6407	81.2108	86.9122
25	MH01c08g0058351	10.0655	2.84566	9.69521	98.7686	81.2972	8.72538	139.77	154.347	182.961
26	MH01c15g0089931	1.29638	0.219419	0.692716	11.9186	10.277	0.682613	19.2474	18.688	24.151
27	MH01c08g0054851	18.1717	8.34299	8.81256	68.2945	65.5603	19.5452	90.1382	102.351	119.428
28	MH01c05g0039651	31.4385	8.35436	16.194	117.224	87.4605	35.8621	155.71	161.848	195.689
29	MH01c04g0033671	6.58644	2.89018	4.26878	18.9893	19.0598	8.64586	30.869	38.3832	47.8033
30	MH01c06g0042101	22.5775	7.56938	11.7544	93.8701	89.2514	15.9962	192.963	204.579	278.579
31	MH01c13g0084041	1.17476	0.273908	0.493455	5.48415	3.42695	0.96336	7.87824	9.71493	11.1459
32	MH01c02g0013101	0.429277	0.525423	0.623615	3.33077	2.9228	0.966914	6.14256	7.92352	7.81592
33	MH01c09g0061931	30.8373	6.10682	19.9684	94.8359	82.4724	30.4917	169.135	209.357	213.642
34	MH01c11g0070691	0.505706	0	0.104336	8.58506	7.42212	0.850807	10.2479	5.56748	8.11798
35	MH01c15g0085371	8.53285	3.86736	4.3757	64.8495	56.9301	17.2857	49.1483	52.3516	78.624
36	MH01c01g0005921	46.5821	14.893	25.253	248.995	233.295	112.889	190.618	193.222	208.554
37	MH01c20g0104871	0.118143	0.051775	0.101245	1.73704	2.11393	1.29983	2.73487	2.80094	1.67442
38	MH01c21g0108981	7.73178	2.40964	2.50042	23.7042	19.5262	8.42205	46.8583	31.1892	26.3634
39	MH01c13g0080351	1.29489	0.14537	0.837097	7.35386	5.26205	2.53568	15.3876	10.9197	9.53625
40	MH01c21g0108991	2.35257	1.18197	1.1771	13.7577	10.8987	1.9426	29.52	20.9544	17.1812
41	MH01c08g0060781	1.31208	0.28006	0.906788	15.7985	11.0678	1.64842	18.1266	19.2771	17.6505
42	MH01c20g0105191	49.5567	13.5465	32.5457	342.739	260.649	93.936	371.008	407.29	350.383
43	MH01c01g0007731	2.17314	0.951754	1.17927	16.752	16.4569	1.92093	19.7573	20.353	21.8695
44	MH01c11g0071661	25.1477	8.32885	14.6084	152.411	130.781	38.7114	161.045	162.761	166.529
45	MH01c22g0112081	0	0	0	27.8394	26.1721	5.56341	30.2431	31.3826	28.3709
46	MH01c01g0004421	0	0	0	40.4661	39.1197	4.58423	47.7124	45.0344	46.7195
47	MH01c04g0032791	22.8902	11.711	9.22525	95.6757	78.9321	31.3212	119.982	108.3	139.986
48	MH01c01g0001681	1.82191	0.914022	0.328178	12.0336	8.50542	2.85375	13.674	11.8897	13.8615
49	MH01c04g0026351	1.72121	0.439844	0.832893	13.7293	12.6256	2.25677	19.129	18.1121	16.8667
50	MH01c07g0052381	7.72959	3.11605	5.42928	47.8514	41.7867	6.98416	61.7734	63.785	62.1462
51	MH01c03g0020891	6.89637	1.5586	4.54697	43.25	44.3064	5.76429	70.0118	60.2166	63.7094
52	MH01c24g0120681	5.52309	1.49936	1.9965	27.2201	24.3314	6.47426	39.6948	34.1851	36.3365
53	MH01c08g0056421	1.29631	0.249148	0.592799	6.49442	5.02824	1.22625	9.72286	8.2858	8.69527
54	MH01c12g0078881	1.62591	0.363115	0.693978	6.32146	5.67417	2.85027	8.56424	8.99276	8.40976
55	MH01c23g0118151	44.2838	18.991	24.284	238.859	235.059	90.4436	354.38	327.109	311.027
56	MH01c08g0055231	0.967654	0.525092	0.273541	9.41041	6.92638	3.27257	13.6501	11.0683	11.3464
57	MH01c02g0010151	3.9624	1.64464	1.6111	16.3306	12.0806	4.03082	22.6008	20.9082	18.8851
58	MH01c03g0023851	2.02433	0.226489	1.42476	19.6265	15.8984	3.02186	30.1912	27.7434	25.9725
59	MH01c05g0034341	9.53491	4.43884	3.59795	50.0493	42.5658	13.1339	83.8215	74.1647	69.2361
60	MH01c23g0118441	1.40056	0.4281	0.475891	4.43499	3.73881	1.19232	6.08903	6.90096	7.01031
61	MH01c20g0106431	15.5872	6.03532	9.23767	172.194	161.287	31.0558	260.584	314.181	289.21
62	MH01c02g0012061	32.2872	12.7988	20.1716	135.919	121.863	29.3501	210.97	248.542	247.833
63	MH01c11g0066741	1.00188	0.346654	0.608747	3.93987	3.59369	1.14251	5.70021	6.55688	5.5836
64	MH01c05g0035051	3.12839	0.900178	3.1622	33.3293	30.4463	3.01624	43.4251	52.0525	48.7932
65	MH01c09g0061811	8.78323	2.99711	5.15325	40.5423	34.6369	7.32042	72.4126	61.726	66.9566
66	MH01c13g0082801	5.849	1.97699	4.55948	24.5608	21.7614	5.89428	40.6248	37.0675	37.5583
67	MH01c01g0006011	44.1365	10.0859	26.5296	196.554	166.021	31.653	384.41	341.467	320.172
68	MH01c02g0012271	0.644413	0.189966	0.374063	6.60777	5.05159	0.704995	11.9744	11.48	10.6061
69	MH01c05g0037801	5.83867	1.95538	3.92751	37.0859	34.5412	2.92194	73.6575	69.9596	77.3631
70	MH01c06g0046081	5.56741	1.94993	3.95461	34.1691	30.4746	3.45433	70.6625	62.8766	73.7659
71	MH01c24g0119331	7.20042	2.6272	3.16423	27.2017	27.4353	6.58418	55.6341	52.5856	60.8999
72	MH01c20g0102841	19.5673	9.14437	8.82992	90.8856	79.027	24.5202	181.933	172.394	194.606
73	MH01c06g0047001	2.32443	1.71103	1.69236	14.8358	15.1033	1.40141	32.1646	31.5997	30.5588
74	MH01c11g0071161	8.63076	2.14201	3.48166	31.6247	29.7739	4.57898	57.1998	59.3647	60.6451
75	MH01c11g0073001	12.4992	4.94591	8.47464	41.3441	35.3835	10.3382	75.8032	73.4789	74.4321
76	MH01c04g0031781	7.4709	4.6335	5.89035	56.198	52.7851	18.8949	103.524	101.967	103.518
77	MH01c01g0001671	0.674817	0.034539	0.61467	6.59401	4.72006	1.6443	11.7066	11.2759	11.9944
78	MH01c05g0037341	8.40954	2.96745	5.45374	36.9337	35.0466	6.1043	61.6119	61.093	66.9212
79	MH01c06g0046321	11.0402	5.1208	7.39614	47.874	43.2817	9.367	80.995	81.1166	83.5077
80	MH01c01g0006411	7.84755	2.82439	5.01248	35.4404	29.3731	6.59338	55.6857	56.1105	57.8536
81	MH01c01g0004121	5.52448	1.93406	4.26014	42.2032	35.246	4.44423	74.0119	66.7454	74.6855
82	MH01c02g0015801	15.5449	3.8401	10.736	79.9913	75.1887	10.9361	145.255	130.469	156.292
83	MH01c02g0011731	2.65441	2.30683	1.20364	17.8816	19.6381	5.15796	34.4308	25.4864	28.7229
84	MH01c11g0071061	10.541	1.27126	3.74136	33.8193	24.9401	12.3559	64.2817	50.7493	54.7221
85	MH01c05g0035681	209.005	74.9542	121.969	738.82	714.196	451.93	1335.61	1225.4	1285.87
86	MH01c05g0039671	1.21765	0.558087	0.698208	4.5688	3.87586	2.81226	7.77116	7.07236	6.94716
87	MH01c02g0010551	15.1088	10.9686	10.8204	6.72876	8.82054	9.29353	74.5002	55.1941	34.4621
88	MH01c12g0074181	1.31279	0.568085	0	1.52646	1.43193	1.99848	33.3242	20.7123	11.0746
89	MH01c08g0060351	8.5067	5.12058	4.19023	14.8869	14.4152	11.1243	143.641	98.9781	52.5033
90	MH01c24g0121571	1.57308	0.944714	0.545316	4.09155	3.31117	3.25843	208.098	118.027	81.9148
91	MH01c03g0019801	0.868294	0.479367	0.833588	3.10593	2.26734	1.45635	90.705	57.2882	38.6643
92	MH01c23g0115371	1.2523	0.661316	0.341968	0.700137	0.595287	1.09325	18.711	11.5163	7.3657
93	MH01c03g0017701	1.51923	0.935303	0.189282	0.96563	1.05205	0.628875	13.4576	8.83687	5.53208
94	MH01c03g0017691	5.45097	5.2433	3.97609	1.66088	1.6	2.50005	43.6346	22.1053	14.1329
95	MH01c03g0017741	0.36663	0.288488	0.189471	0.071932	0	0.214912	12.2771	6.76854	3.3991
96	MH01c22g0113081	1.08777	0.209685	1.36605	3.12136	0.73151	0.4314	61.3839	35.1913	15.9178
97	MH01c13g0084831	0.636206	0.296793	0.16897	0.587506	0.473144	0.164979	11.4071	6.76417	3.19062
98	MH01c03g0017711	1.50809	1.00323	1.10985	1.23934	1.27481	0.772708	38.7325	20.1316	11.6375
99	MH01c12g0073291	1.42294	1.13596	1.75791	2.66813	1.54705	2.24035	57.5785	29.2552	18.5401
100	MH01c13g0084791	0.647254	0.343414	0.337172	1.02523	0.579255	0.433144	27.418	14.0595	9.60674
101	MH01c22g0113071	0.109539	0.145118	0.082182	0.762999	0.277309	0.311595	14.9895	8.2514	5.43698
102	MH01c03g0017721	2.38501	2.26409	1.08247	0.678007	0.804163	0.307368	11.9457	5.8404	2.77687
103	MH01c12g0079621	0.306481	0.187305	0	0.119942	0.188086	0	5.47103	1.98403	1.93004
104	MH01c04g0030761	0	0	0	0	0	0	10.4399	2.69851	2.96703
105	MH01c04g0030781	0.19174	0	0	0	0	0	13.7264	3.61142	4.85528
106	MH01c03g0017751	0.198548	0.41018	0.200164	0.107252	0.106908	0.116713	10.9871	4.66432	5.07887
107	MH01c04g0030701	3.33625	2.05192	1.71219	8.30894	6.52327	6.70756	81.0035	38.0661	30.277
108	MH01c01g0003201	0.594821	0.551593	0.481609	0.193866	0.49669	0.495785	51.3095	22.7439	19.2276
109	MH01c04g0030741	0.117355	0.078435	0	0	0.082032	0	12.3815	4.82569	4.15995
110	MH01c20g0105321	8.83412	5.23036	3.07326	21.2561	19.2068	34.2571	86.3055	58.1039	65.0187
111	MH01c19g0101041	0.51734	0.094504	0.36324	2.60777	1.38351	0.711212	8.73024	5.22918	4.70398
112	MH01c03g0023741	1.69545	0.515195	0.910986	4.36055	4.45697	1.20113	19.1039	12.0039	11.3246
113	MH01c04g0030881	0.075978	0.024046	0.015087	0.257053	0.289918	0.098212	1.2516	0.754576	0.810325
114	MH01c13g0084521	7.13296	2.28323	4.22553	17.2271	16.1295	6.4873	66.3745	40.8625	43.3734
115	MH01c06g0046451	0.996759	0.631503	0.811819	2.04388	2.3528	0.745892	12.4073	7.23006	9.24466
116	MH01c23g0118161	0.399499	0.072858	0.242662	0.541664	0.78992	0.248036	3.49009	2.40074	2.55149
117	MH01c01g0001531	3.0807	1.43461	0.832231	8.58018	6.56819	2.88631	29.5386	22.0292	20.5014
118	MH01c19g0096861	1.8278	0.574402	1.059	3.86728	3.18687	1.78079	11.942	8.69981	8.41171
119	MH01c20g0104051	3.38721	1.52201	2.9688	11.9622	9.86923	4.71851	44.337	35.7513	34.2886
120	MH01c07g0051051	5.65346	3.5873	3.09967	11.0609	8.95095	4.92572	44.364	34.5314	32.7127
121	MH01c01g0008221	0.772619	0.242644	0.481418	1.7707	1.23877	0.904092	6.80357	5.17103	5.17407
122	MH01c08g0054901	1.26585	0.660767	0.694313	3.58798	3.1858	2.12304	15.8588	12.0936	12.0278
123	MH01c05g0041171	1.55222	0.899707	0.509876	4.0981	2.65854	2.74278	19.221	14.5179	15.0247
124	MH01c22g0114151	0.896487	0.689287	0.395739	1.7918	1.4721	1.50548	7.9097	6.11976	6.02381
125	MH01c02g0011001	120.123	54.1581	60.0461	198.862	170.79	169.801	838.523	573.357	668.355
126	MH01c12g0075251	3.29055	1.64508	0.770251	7.0328	6.97049	4.93277	26.8744	18.6872	21.9457
127	MH01c20g0104631	0.444427	0.365306	0.19263	1.03916	0.843887	0.598802	18.0764	9.70164	10.9234
128	MH01c24g0120391	1.06606	0.441712	0.425471	0.925201	0.403372	0.323211	15.5448	9.764	8.94835
129	MH01c03g0018581	1.6044	1.70625	0.913322	1.1336	1.04583	0.577328	22.7081	13.6482	12.8997
130	MH01c15g0090451	0.107807	0	0.18678	0.218172	0.072679	0.07382	4.32671	2.41057	2.21157
131	MH01c03g0018551	4.19363	1.67352	1.86876	15.6631	13.2973	15.9007	584.171	349.578	326.31
132	MH01c06g0047991	0.971953	0.506039	0.398187	1.89681	1.77172	1.50667	31.5255	18.969	17.2811
133	MH01c12g0073331	0.773905	0.45548	0.84395	2.64698	2.64072	0.640139	16.8364	10.0643	9.74952
134	MH01c06g0046461	1.43601	0.913518	0.662788	7.15783	4.55216	2.079	39.9893	23.9428	21.603
135	MH01c09g0061201	3.79713	3.22501	2.03462	7.14415	5.38462	3.87179	40.8286	26.307	23.6577
136	MH01c05g0040131	0.245559	0.108848	0.198743	0.500531	0.344682	0.274072	3.44131	2.09583	2.00948
137	MH01c23g0117141	1.14119	0.190666	0.775756	3.66817	1.95502	1.04233	31.809	20.7303	18.7857
138	MH01c02g0012081	1.08965	0.149995	0.917984	3.56295	2.8053	1.2149	24.7154	15.1104	15.8702
139	MH01c09g0064191	129.609	68.7598	29.9213	241.001	209.281	118.159	1327.51	837.132	816.264
140	MH01c08g0059311	0.152907	0.32014	0	0.723644	0.704565	0.48244	6.0556	4.61096	4.09254
141	MH01c03g0019471	30.9361	17.9171	12.8602	56.4151	55.2791	56.6879	356.688	294.288	258.874
142	MH01c01g0006851	37.5462	20.5997	22.1853	67.6097	65.7207	53.5294	348.699	291.031	237.189
143	MH01c05g0040381	5.29814	1.75284	2.18924	8.5334	7.84923	2.05951	51.2056	43.9554	33.4119
144	MH01c22g0113461	0.8095	0.132615	0.241913	1.94331	1.72833	0.800447	10.8735	8.01563	7.07296
145	MH01c11g0072731	1.79128	0.71361	0.85103	3.94243	4.00716	1.37441	16.1488	13.3341	10.7975
146	MH01c12g0075011	6.04164	2.43473	2.47671	16.1658	12.3483	8.01339	59.432	49.9537	39.3452
147	MH01c22g0115141	2.55526	1.7177	0.888367	1.85723	1.11339	1.2665	14.2146	10.5631	8.37831
148	MH01c01g0005101	34.061	17.8494	10.5873	44.0746	33.8302	28.0741	255.648	187.503	159.895
149	MH01c22g0111141	1.59869	0.496526	0.426185	2.15132	2.20943	0.998151	28.8227	21	17.5704
150	MH01c01g0008731	0.752154	0.357826	0.144554	1.5796	1.02261	1.10509	16.052	11.0638	9.76056
151	MH01c12g0073341	0.86966	0.973276	0.832608	4.04784	3.57113	2.51529	53.3882	38.0939	30.0177
152	MH01c09g0061151	46.0669	16.9952	16.5474	95.9216	77.5652	32.5469	1007.91	747.918	577.327
153	MH01c09g0064261	0.060908	0	0	0.245514	0.048863	0.136262	8.32731	6.3939	4.99923
154	MH01c03g0025181	7.60066	8.02406	2.39818	9.13978	8.51912	5.83313	113.873	87.0197	71.3103
155	MH01c18g0095831	5.56994	2.25517	1.30955	7.37686	5.46176	5.27309	50.9094	38.9299	24.3312
156	MH01c02g0015341	1.91732	0.697896	1.42024	3.27689	3.6045	1.0041	23.4376	16.5526	12.121
157	MH01c20g0104641	1.16969	0.460714	0.521418	3.87445	3.69205	0.975073	33.6174	24.0655	16.6161
158	MH01c15g0088991	11.2346	5.58928	6.57566	26.7836	22.7292	9.59237	152.819	108.989	75.6144
159	MH01c15g0090601	0.578373	0.20617	0.070387	1.07855	0.563592	0.246893	5.21351	3.80204	2.81595
160	MH01c15g0089441	2.16047	0.730287	0.870995	2.41209	2.26745	1.83398	15.0479	10.836	8.63101
161	MH01c21g0107491	1.81102	0.772138	0.286122	2.50406	1.88561	0.944992	15.4427	11.3965	8.55874
162	MH01c22g0111151	3.19029	1.83009	1.33974	4.14986	3.88481	2.87837	26.459	20.0334	15.1532
163	MH01c01g0006461	3.27863	1.02648	0.879622	5.99709	4.44202	2.95944	32.613	22.3729	16.6102
164	MH01c02g0012091	14.1958	4.57199	5.54887	50.6472	42.5617	22.739	352.25	241.99	182.538
165	MH01c06g0044701	6.65312	3.87361	3.331	10.3231	9.58266	7.29382	55.9303	39.316	32.4635
166	MH01c12g0076591	0.134327	0.079409	0	0.940041	0.584257	0.235156	5.06135	2.6476	1.57516
167	MH01c02g0010811	8.64812	2.72438	3.62303	23.0839	27.1299	14.7106	111.279	77.2946	49.6462
168	MH01c01g0000351	3.57662	0.938576	1.50686	6.12372	5.8439	5.53769	22.2105	15.8507	11.8457
169	MH01c12g0075591	8.75131	3.74413	2.64376	27.8516	22.0852	15.9602	95.5982	68.1816	54.5039
170	MH01c08g0055051	7.74338	4.17943	3.72255	13.1985	10.7539	4.32187	69.6562	45.417	29.9018
171	MH01c15g0089671	3.08609	1.47555	1.67669	4.6009	4.31394	2.56239	26.4245	17.3136	12.6727
172	MH01c06g0045941	9.64499	5.20778	3.55168	15.4457	14.4509	9.46018	135.821	90.9532	59.2926
173	MH01c04g0030711	17.7033	11.5865	7.76423	44.2841	37.3039	38.7184	270.327	158.851	117.518
174	MH01c18g0096311	4.47188	2.4475	2.45613	6.86419	6.18058	7.60684	56.4517	36.2869	27.5494
175	MH01c13g0082381	1.20551	3.98668	1.50252	1.34597	1.38192	2.82653	60.509	51.9207	22.47
176	MH01c06g0043651	0.843325	0.693216	0.405734	0.797283	0.634865	0.316481	9.32624	8.45732	3.62561
177	MH01c01g0006641	22.3728	24.3751	11.3289	21.45	18.1962	21.4779	242.805	221.476	98.0367
178	MH01c20g0103671	1.56906	0.315199	1.21822	3.12703	3.96652	1.99058	41.3967	36.6665	19.8422
179	MH01c04g0030891	0.049334	0.022941	0.1609	0.02915	0.141492	0	4.92122	4.03577	1.87825
180	MH01c07g0048081	0.082367	0	0	0.084956	0.104551	0	4.53296	3.69402	1.93487
181	MH01c15g0090121	3.45766	1.34093	1.4836	6.06915	8.45517	3.9492	34.1401	30.8748	18.0052
182	MH01c01g0000571	1.48656	1.11438	0.767009	2.58179	2.59903	1.87014	13.0429	11.5044	7.8118
183	MH01c22g0112811	2.24485	1.76058	1.25374	3.85504	4.73022	2.13058	25.0301	21.0044	13.7072
184	MH01c12g0073651	1.50097	1.54573	1.39248	0.823766	0.841421	1.76092	36.6687	31.0184	19.9431
185	MH01c23g0115361	0.466536	0.127738	0.221459	0.669893	0.31698	0.322091	24.4401	18.4759	11.5539
186	MH01c08g0057021	5.4301	6.61276	4.32518	6.62088	5.24755	7.90804	211.674	163.294	114.179
187	MH01c04g0033391	2.02766	1.49332	0.793928	3.25533	3.98278	2.28954	56.2028	53.1446	35.6796
188	MH01c11g0069221	1.03957	0.902363	0.761862	1.22978	1.78713	0.698731	13.1002	11.1665	8.60577
189	MH01c11g0069471	3.00455	1.91733	1.50526	4.79924	4.6725	5.51891	51.5625	44.5342	34.2811
190	MH01c21g0110071	0.428831	0.136038	0.562231	5.27168	5.92293	3.47192	11.1978	18.0003	18.2379
191	MH01c07g0050801	84.3678	62.9266	36.5422	222.471	209.773	179.364	685.754	830.234	996.21
192	MH01c05g0036911	1.04254	0.750054	0.732359	3.22983	3.17473	2.4371	7.06561	8.54968	9.27714
193	MH01c07g0049611	2.81899	0.799004	1.62568	9.97236	8.13755	4.65513	14.2962	21.6654	18.295
194	MH01c23g0116941	1.25193	0.264318	0.660973	7.2572	5.96877	5.85268	22.5239	34.7299	28.1719
195	MH01c02g0015411	12.3182	6.03288	6.29596	23.0454	21.405	15.4642	73.9995	106.094	90.4717
196	MH01c04g0026551	7.38682	2.48637	4.93732	24.7946	21.6912	13.7631	62.2239	71.6685	57.6991
197	MH01c04g0030561	40.6589	20.3737	19.202	127.008	109.269	60.8949	301.206	393.327	291.981
198	MH01c04g0030571	30.0083	7.2527	16.4124	125.952	110.097	55.964	277.439	352.721	287.357
199	MH01c07g0052021	1.18129	1.37397	0.454401	5.10961	4.34738	1.63994	23.6897	32.7315	30.5775
200	MH01c24g0120911	12.1832	5.17692	6.59562	46.731	41.9204	31.3332	255.16	320.378	313.422
201	MH01c01g0006791	0.990858	0.666632	0.585224	1.96504	1.59773	0.582763	40.9356	45.6522	43.6677
202	MH01c08g0055521	0.33219	0.109261	0.169893	0.499476	0.373247	0.320869	267.06	306.107	314.213
203	MH01c07g0052801	3.72746	4.62814	2.79789	3.87828	3.94068	5.17589	27.2016	31.8175	34.0282
204	MH01c18g0091581	3.20363	2.84338	0.846995	2.35481	2.46995	3.54488	78.1857	101.877	99.1521
205	MH01c05g0039151	5.74197	3.18042	3.96829	11.0757	9.57751	9.93803	40.2069	61.0749	65.5254
206	MH01c20g0102471	9.15695	5.91442	9.11581	21.9867	23.1949	10.78	97.2854	120.953	149.643
207	MH01c03g0020381	10.958	5.23361	10.083	16.9742	15.4838	6.46277	61.8589	79.116	89.0035
208	MH01c07g0052821	32.7646	18.3564	24.8062	263.592	271.003	210.669	1624.46	1938.04	2146.53
209	MH01c23g0118251	4.45678	3.30618	3.35391	14.7199	12.4065	12.4856	186.905	208.168	256.579
210	MH01c04g0032491	11.9911	7.57676	5.77944	41.1634	33.8715	14.5551	300.779	332.278	414.735
211	MH01c18g0096351	2.22216	2.79088	2.54563	2.40291	1.71732	2.00007	9.59133	20.0357	21.2423
212	MH01c07g0049311	0.944145	0.343574	0.52023	0.61006	0.68084	0.461772	3.75188	6.13236	4.12165
213	MH01c01g0005041	1.4203	0.304749	0.25319	3.22172	2.67466	1.41517	8.36471	6.73895	5.37235
214	MH01c13g0080631	1.99642	0.675285	0.963704	4.24079	3.98403	2.1149	12.9094	10.4341	8.2715
215	MH01c12g0076631	2.2214	1.38332	1.56058	10.353	8.37277	2.12192	30.5118	23.726	18.2464
216	MH01c12g0079381	5.30323	1.16423	4.55219	22.6031	20.5168	9.52623	56.6565	45.2122	35.5775
217	MH01c21g0108821	24.9569	20.8874	9.80294	77.7088	87.9041	65.4956	276.069	240.81	201.778
218	MH01c03g0022971	8.24605	5.50061	2.77045	30.337	28.4322	28.1071	106.059	85.4782	78.676
219	MH01c20g0103081	0	0.322696	0	15.3415	13.071	7.94756	45.3609	35.846	34.6467
220	MH01c09g0064581	6.50468	2.56706	4.62743	22.2785	17.2986	11.965	59.2808	48.0666	49.3503
221	MH01c01g0001961	2.01045	0.868494	1.56865	6.02526	4.06729	3.02745	15.7614	12.7337	12.4002
222	MH01c08g0056611	12.4091	6.84805	5.48782	30.2114	24.6201	13.241	82.2056	67.872	65.4076
223	MH01c22g0113421	49.134	18.2931	25.929	197.447	157.796	75.035	626.648	535.257	524.922
224	MH01c09g0062441	0.249662	0	0.036061	1.06516	0.844918	0.453961	2.21047	2.27698	1.77921
225	MH01c05g0037711	4.39998	1.17079	2.59484	15.9685	13.9784	7.21501	37.4275	37.9415	24.1314
226	MH01c13g0080181	6.47117	3.43671	4.80984	13.8847	13.3063	10.1294	47.6659	53.5991	31.6134
227	MH01c19g0100871	0.690786	0.179581	0.423416	2.43628	1.70337	0.928309	7.50087	6.87564	5.2088
228	MH01c19g0100861	3.87025	1.58874	1.90908	12.7245	9.12412	5.2569	43.7676	44.7562	33.5345
229	MH01c09g0061191	6.32048	2.98439	2.90802	13.2549	10.1097	8.45661	43.3973	40.9752	34.2212
230	MH01c03g0022651	0	0	0	4.90244	4.43477	4.70763	13.8839	12.5289	12.2841
231	MH01c05g0039851	9.20556	6.78481	5.25204	23.7859	26.0757	34.343	74.7248	74.9175	64.9022
232	MH01c08g0057681	1.84904	1.8485	0.962578	6.57339	4.89963	6.46852	17.2898	17.1478	12.986
233	MH01c06g0043701	101.832	43.6329	34.759	257.29	241.028	182.868	695.944	684.695	543.955
234	MH01c23g0116981	172.076	92.8278	70.2807	585.103	501.522	411.394	1564.02	1627.05	1378.34
235	MH01c20g0103751	3.24712	1.05741	1.99241	10.4605	7.83028	7.33239	28.3003	29.2768	24.5306
236	MH01c03g0022951	7.4593	3.30206	2.37709	28.986	30.6881	30.2909	105.059	109.233	98.4537
237	MH01c13g0080161	49.8839	45.3819	15.6094	221.424	264.75	176.161	597.948	620.617	605.663
238	MH01c08g0059011	0.641646	0.587097	0.473775	3.26616	3.43645	3.4759	11.7014	15.5406	11.9543
239	MH01c02g0009801	4.58363	5.25298	3.31742	19.3541	18.457	23.1463	49.959	60.9708	54.7026
240	MH01c01g0008341	4.14615	1.27892	3.81934	39.1905	29.9198	2.67293	87.9081	88.5396	101.958
241	MH01c07g0051691	4.48064	2.62663	3.31282	14.5784	12.833	4.04624	32.4974	31.0483	37.6158
242	MH01c22g0115111	4.80643	2.20234	4.16582	30.1741	26.7251	4.20145	70.016	69.8713	82.9191
243	MH01c07g0050431	17.5138	8.37118	13.0171	86.4896	77.3904	16.6359	277.855	260.277	284.593
244	MH01c01g0002041	19.8165	5.11013	11.6813	108.184	90.9441	11.1585	343.722	340.324	357.247
245	MH01c09g0063721	15.2431	4.99952	10.8799	63.3701	55.5264	10.7726	191.26	195.841	205.956
246	MH01c23g0117581	71.3801	23.0436	36.6239	182.194	180.866	79.9542	460.92	450.594	513.636
247	MH01c11g0067561	26.9237	8.88642	18.1117	116.192	94.3699	46.7632	328.353	338.958	376.39
248	MH01c09g0063911	27.8592	14.4857	15.8228	69.7677	61.0239	29.1172	169.041	177.277	188.669
249	MH01c05g0036321	328.199	87.2563	199.984	1460.77	1332.81	294.157	3276.52	3087	3146.64
250	MH01c01g0004721	2.16174	1.175	1.95411	24.0894	20.7751	1.5291	55.1726	51.245	55.1461
251	MH01c09g0062621	12.5674	3.09665	10.4082	78.4839	75.1902	5.57198	197.365	185.19	180.988
252	MH01c02g0015241	3.77372	1.17018	2.66887	16.6449	16.3904	1.75761	44.4935	40.3722	41.1397
253	MH01c20g0106031	13.4975	4.32024	9.98801	62.8748	62.0136	5.971	172.474	160.659	169.997
254	MH01c20g0104551	63.7732	19.2054	42.729	297.5	276.038	41.9306	727.507	725.608	733.992
255	MH01c13g0081531	7.62722	1.88099	4.40424	34.0057	32.4102	4.57813	79.7585	76.4588	81.1309
256	MH01c08g0054781	32.9656	13.2729	20.8871	78.4075	79.8335	19.5383	196.764	199.632	204.411
257	MH01c04g0031501	5.63137	2.22316	3.22932	40.6098	36.9004	2.97848	107.081	111.287	115.748
258	MH01c08g0054831	2.63251	0.563864	2.32086	18.6406	17.6793	1.37736	46.4393	46.8146	50.3656
259	MH01c01g0007681	14.1074	4.58773	8.32039	39.2115	35.1036	9.45875	78.3535	81.4279	82.86
260	MH01c03g0023291	19.5041	5.32385	15.264	93.5806	75.3465	14.7196	188.772	194.529	204.001
261	MH01c11g0071391	56.0879	19.2466	36.1798	319.577	292.957	67.7349	698.034	725.133	783.346
262	MH01c08g0054821	8.85016	1.49989	4.8761	39.695	39.0287	4.49961	92.4944	100.381	109.002
263	MH01c04g0033471	45.036	12.237	26.7229	108.694	122.003	27.1514	292.959	330.003	301.85
264	MH01c04g0026701	52.0846	17.3886	31.8012	357.439	316.308	80.5109	1114.72	1199.64	1199.32
265	MH01c01g0007611	4.61024	1.29593	2.64073	18.3518	15.2345	4.10115	48.5747	53.811	51.6497
266	MH01c22g0112681	2.07661	1.37488	1.90055	7.1752	6.29422	1.85906	16.5744	19.1369	18.3562
267	MH01c22g0112631	2.10079	0.402865	1.06731	8.31171	4.76192	1.20893	29.4224	26.5841	30.2852
268	MH01c19g0100201	5.43289	1.77672	5.2464	34.8112	29.3705	2.79209	140.252	119.239	135.822
269	MH01c02g0016161	2.42327	0.74733	2.22688	15.4247	13.1306	3.01031	61.9712	54.1581	61.1908
270	MH01c04g0030911	2.55628	0.408183	0.303906	6.29095	5.15325	2.06056	18.8424	16.8033	19.6623
271	MH01c15g0087481	4.02483	1.68676	1.84834	21.4923	20.2113	3.05824	71.3211	64.5354	80.9304
272	MH01c01g0008761	8.10273	3.44422	6.60344	16.5995	19.3045	7.31174	57.4074	53.7784	61.8713
273	MH01c05g0035471	48.0007	15.6234	31.1697	103.279	101.696	26.6153	340.33	337.832	376.811
274	MH01c13g0079861	0.285645	0.112616	0	1.47904	1.17506	0.453224	4.20906	3.79836	3.88091
275	MH01c06g0047231	9.20673	2.98444	4.02535	32.3763	26.8044	17.5916	93.2228	87.5423	92.9898
276	MH01c07g0053541	4.50615	2.58787	1.73075	11.7236	9.9924	6.22438	29.6122	26.4474	29.3938
277	MH01c03g0022961	3.69788	0.41463	1.51574	20.458	17.1236	11.3249	66.9842	54.2463	64.5995
278	MH01c05g0037521	17.8556	12.368	9.71583	50.2679	54.8987	37.0948	199.413	173.4	186.482
279	MH01c12g0075691	1.58096	0.100486	0.981587	7.22893	5.90129	3.35985	19.0016	18.8933	17.3145
280	MH01c03g0021151	17.6802	6.98102	13.0346	51.2153	45.5844	17.0412	138.889	139.626	123.516
281	MH01c09g0063061	5.96136	2.03975	3.2874	22.7926	19.6447	8.156	56.4692	56.3342	49.6411
282	MH01c08g0057101	10.6122	3.29653	6.11769	26.1581	24.0986	8.83601	63.9912	58.8458	57.9659
283	MH01c22g0113141	8.70447	1.91244	5.69355	23.0594	19.3328	6.15833	59.0388	54.5817	54.9745
284	MH01c15g0088281	6.02578	2.31585	4.57326	16.4676	14.6954	5.79339	38.2302	38.0335	38.5341
285	MH01c04g0027291	27.2901	5.47812	14.0526	82.1869	69.2771	27.4697	185.295	173.657	179.538
286	MH01c06g0044531	30.4637	11.6416	13.0751	54.7059	60.0257	27.2848	160.772	152.43	151.428
287	MH01c09g0062951	2.4132	0.585666	1.47928	5.58446	4.13538	1.6586	15.9067	14.6309	14.7656
288	MH01c09g0063841	31.3655	13.5305	14.9256	65.793	55.8361	25.1212	174.513	164.951	159.966
289	MH01c01g0001261	10.2891	2.33656	6.40183	33.3359	26.6546	10.0238	92.3884	88.5299	85.3814
290	MH01c03g0024181	4.16046	1.07483	2.08193	16.8135	14.2992	2.19775	49.0011	39.7077	39.4839
291	MH01c09g0061421	24.872	7.88634	13.4142	73.13	75.9342	15.3287	210.474	174.425	190.955
292	MH01c26g0122521	6.9901	1.40394	5.53704	58.8418	48.1059	7.29702	176.897	153.886	164.877
293	MH01c01g0008031	23.1458	6.73242	20.399	85.5886	84.0845	15.8166	247.779	223.357	224.277
294	MH01c24g0121281	0.598024	0.11654	0	2.49297	2.99978	1.06057	10.0577	8.05773	8.51542
295	MH01c06g0044191	18.5151	5.84379	6.12737	43.1404	38.5991	13.8411	134.156	106.241	110.932
296	MH01c11g0067411	70.4931	22.6017	26.3487	135.028	131.149	63.9774	393.686	323.376	337.985
297	MH01c24g0119371	4.26527	0.961972	2.84437	11.4725	10.2715	2.10948	39.0424	32.3553	36.45
298	MH01c24g0119971	2.41775	0.432852	0.872739	5.2958	4.62487	1.08274	16.9918	13.6948	15.2253
299	MH01c02g0014401	2.25971	0.57116	1.57049	5.50829	4.8454	2.68395	17.0476	14.348	15.0527
300	MH01c03g0021621	2.12841	0.713811	1.76108	4.29866	4.25985	2.28291	14.4687	12.6444	13.2654
301	MH01c22g0113581	5.15503	2.46215	2.28134	11.2321	7.29366	12.1301	32.1845	29.0825	30.4544
302	MH01c15g0089371	49.397	18.1959	34.7217	160.315	123.777	128.049	403.52	367.53	415.678
303	MH01c11g0066681	0.299416	0.213573	0.11053	0.667851	0.655278	0.424102	1.84432	2.17193	2.16043
304	MH01c18g0093811	21.8781	9.03734	17.8599	54.1882	45.7652	27.8166	147.705	164.079	166.133
305	MH01c24g0118861	2.33638	0.769699	1.08835	6.8029	4.90129	3.05392	17.8008	18.7878	19.8225
306	MH01c04g0030921	3.53045	1.12259	1.99626	7.93013	5.3329	4.20547	21.5553	22.5907	23.4206
307	MH01c13g0081941	1.72567	0.779109	0.506567	3.36196	3.61943	1.64966	13.9113	13.3917	15.3563
308	MH01c05g0037531	4.18549	1.33614	4.63347	25.3385	28.3747	14.6856	118.906	114.779	128.784
309	MH01c04g0030401	18.3457	10.6092	9.08848	36.8727	36.0456	25.2816	137.68	129.763	143.467
310	MH01c03g0022281	14.6016	7.69414	11.6522	44.7454	36.0315	32.1914	175.46	180.581	190.025
311	MH01c15g0089381	54.4506	35.9105	28.575	144.564	126.336	126.643	550.165	596.075	612.476
312	MH01c13g0080441	4.44319	3.03037	1.90693	8.69325	8.00199	5.71447	41.2776	40.9468	44.6717
313	MH01c02g0010411	12.3184	4.84672	7.91238	20.0349	19.8855	10.294	91.703	100.535	107.174
314	MH01c21g0106781	0.527393	0.200273	0.343742	3.8134	2.87579	1.17176	18.0814	19.6188	19.916
315	MH01c15g0090671	0	0	0	0.595109	0.647592	0.24773	3.73839	3.95329	4.33256
316	MH01c15g0085801	0.13818	0.27662	0.146205	0.708129	0.783028	0.574814	5.43898	3.44457	6.07523
317	MH01c01g0002741	1.41752	0	0	4.92032	4.05779	1.11885	24.4836	20.7935	30.5786
318	MH01c01g0002011	2.90762	0.97134	1.02524	3.08103	3.37026	1.9932	14.3601	11.5853	18.0304
319	MH01c22g0113191	4.7004	2.15166	2.08866	6.9181	9.20543	2.03152	45.1635	34.5394	52.5815
320	MH01c23g0117871	12.2959	3.59341	10.2412	19.6163	16.4886	16.0155	78.7088	62.8412	88.5534
321	MH01c21g0107171	1.22476	0.294784	0.463465	1.98884	1.1789	1.1513	7.05226	5.23515	7.56417
322	MH01c07g0052811	3.1449	3.12466	3.67841	4.11976	4.72173	4.23297	31.3843	26.6462	33.3293
323	MH01c09g0063741	0.206524	0.36095	0.293988	0.574619	0.414143	0.570414	4.9814	3.72611	5.00439
324	MH01c12g0076101	1.14115	0.357857	0.39073	1.33337	0.84625	1.30676	13.6938	11.7416	12.5332
325	MH01c21g0110351	0.968283	1.27671	0.303903	2.38319	2.51697	3.59078	37.503	30.3138	35.7502
326	MH01c04g0026201	3.11917	1.12249	1.35409	5.21554	4.00598	4.37839	27.184	23.1765	28.3465
327	MH01c23g0118261	1.13611	0.568176	0.677872	2.99071	2.18608	2.52962	16.7977	14.2685	17.8574
328	MH01c08g0059171	6.29804	3.34619	4.20687	14.6607	12.2	6.33202	117.568	102.984	116.567
329	MH01c01g0007131	6.19652	3.74575	3.51044	12.2704	11.8121	7.24924	95.961	89.4618	104.699
330	MH01c02g0010341	1.14274	0.510574	0.24429	2.1611	2.12066	0.725555	10.7252	7.60623	10.285
331	MH01c12g0076621	1.68486	1.19275	0.48148	4.67484	3.39406	0.736294	17.1386	13.2168	16.0338
332	MH01c05g0038121	15.4441	10.2345	5.2486	34.3026	36.4895	14.9005	148.114	122.516	142.402
333	MH01c11g0067591	5.08284	3.24633	1.56459	21.5407	22.3243	4.75227	115.117	87.4291	103.565
334	MH01c19g0098901	1.83469	0.381035	0.374245	2.64969	2.61538	0.685393	12.5029	10.4441	13.1491
335	MH01c01g0002751	1.85404	0.629612	0.464518	4.04923	2.59432	1.81819	13.8439	12.0875	14.6506
336	MH01c05g0037541	33.3509	21.945	19.0914	123.444	112.929	56.8395	528.742	439.327	566.198
337	MH01c07g0051881	2.70912	0.952517	1.64874	8.44486	5.66937	2.35422	27.3889	21.9541	28.1798
338	MH01c06g0046171	0.103139	0	0	1.35681	0.716178	0.247686	5.04974	3.93402	5.27093
339	MH01c15g0090881	2.00434	1.57085	0.719123	3.61049	4.14338	1.77532	14.7947	13.7384	24.5943
340	MH01c11g0070281	302.111	107.133	124.324	1226.79	1216.42	801.619	2880.86	2845.27	4049.46
341	MH01c11g0070291	305.892	222.009	73.0123	805.293	844.429	587.742	1783.97	1511.39	2492.69
342	MH01c24g0119591	11.4036	5.20119	6.28235	45.7205	37.1623	15.2566	125.217	127.023	168.592
343	MH01c18g0095541	47.2916	13.4189	22.579	198.952	182.516	150.772	681.8	691.437	862.808
344	MH01c21g0109861	34.2973	33.0401	19.4284	114.057	95.9712	82.053	288.613	308.795	381.448
345	MH01c06g0047221	4.70367	2.44412	3.23596	23.2094	22.6073	12.0375	52.1985	47.3329	61.0338
346	MH01c11g0070271	275.847	91.5832	131.158	2677.42	2363.1	1437.57	8380.85	6811.77	9781.31
347	MH01c04g0033451	35.9336	13.9665	20.2625	87.8074	80.6051	31.6354	317.35	319.433	392.122
348	MH01c04g0029911	4.57493	1.56614	3.10843	19.4002	15.3471	2.8934	103.254	103.227	126.121
349	MH01c11g0069591	0.87264	0.640763	0.563692	3.51511	2.74312	0.731946	14.2687	15.5134	18.5832
350	MH01c11g0072911	0	0.194401	0	1.81443	1.56521	0.156284	21.9844	21.4279	28.6974
351	MH01c03g0025511	0.392529	0.120698	0.124996	3.33071	2.25258	1.45482	22.2563	20.542	28.9428
352	MH01c03g0019231	1.46339	1.06393	0.904686	5.97123	5.14476	2.17132	33.6254	30.7026	39.1487
353	MH01c03g0025191	1.47538	0.737877	0.959456	3.34538	3.14324	1.6232	27.2229	23.3657	32.719
354	MH01c22g0113741	15.6557	6.86482	8.37968	61.1419	55.8847	30.504	227.178	215.813	304.677
355	MH01c02g0014801	0.596772	0.909539	0.552055	2.17756	2.17666	1.4917	7.87733	7.66031	10.7748
356	MH01c07g0053891	16.9495	11.427	10.4462	62.2838	69.755	72.7239	358.288	356.393	449.396
357	MH01c20g0104121	15.9764	6.73188	9.01666	60.3792	52.9572	29.3768	279.82	282.996	356.235
358	MH01c07g0053901	15.1088	7.66155	14.0345	59.3853	53.5237	45.2985	313.748	333.036	413.943
359	MH01c23g0116471	7.29333	1.23787	7.35987	18.7836	18.9783	5.21961	61.6591	73.9969	95.8454
360	MH01c02g0014321	12.101	3.72916	11.0768	68.4067	64.002	9.74334	204.363	241.87	343.121
361	MH01c19g0098581	1.09154	0.260597	0.726709	4.09804	3.11533	0.948744	10.066	11.3148	13.1236
362	MH01c21g0109661	12.5957	3.77118	9.01136	24.7973	25.564	8.87087	60.8894	71.5829	84.3917
363	MH01c09g0062451	8.03945	3.42137	6.55826	27.2165	27.0774	4.9304	66.3603	71.6009	88.6336
364	MH01c01g0005851	0.426493	0.114341	0.267729	0.892672	0.199882	0.632816	9.54533	9.92743	7.71793
365	MH01c01g0001251	19.6673	12.8368	10.7473	73.0398	61.2211	55.5479	605.622	635.367	490.108
366	MH01c24g0118871	3.90342	6.30442	3.83555	32.4557	34.1406	19.2356	234.167	265.198	200.291
367	MH01c23g0115961	0.177782	0.130579	0.156746	0.720207	0.551608	0.09851	5.20176	5.5607	4.41688
368	MH01c18g0095731	10.5292	4.0412	3.61329	30.8377	27.9009	16.6592	313.425	328.612	275.748
369	MH01c07g0051791	3.63827	1.33706	2.0664	3.7651	3.84185	2.63243	25.5969	27.618	22.359
370	MH01c04g0032541	316.37	152.106	126.413	389.454	355.135	213.926	2011.47	2093.63	1798.65
371	MH01c12g0076661	6.7952	8.97278	1.65687	9.59609	8.72968	8.45947	107.096	133.989	105.298
372	MH01c03g0022161	5.01398	5.63464	3.2911	4.27261	3.84617	5.30088	29.0543	32.9704	26.7261
373	MH01c08g0056811	4.15216	6.09171	2.29307	9.7879	10.8531	14.1816	98.9971	105.518	91.0719
374	MH01c24g0120791	9.62717	7.94497	6.00914	35.6404	34.3049	31.3691	517.867	615.073	542.014
375	MH01c08g0055531	7.5732	7.73499	7.25069	7.4675	9.06069	10.8459	208.134	197.27	237.324
376	MH01c15g0090491	50.1465	42.9006	26.0068	89.2819	84.1885	64.1437	1179.57	1203.39	1339.73
377	MH01c13g0080571	4.65854	4.13337	4.10283	6.20568	5.55997	4.31518	37.5239	37.7319	44.6248
378	MH01c22g0111181	1.18168	0.469471	0.220769	1.26045	0.698394	1.66314	8.93208	9.73409	10.9901
379	MH01c13g0080241	1.40103	2.17037	0.567608	3.94122	3.71333	8.22343	58.2114	63.128	67.4533
380	MH01c12g0077731	5.37314	3.54348	1.97907	6.65794	4.58292	3.98812	33.9069	37.3318	39.5651
381	MH01c05g0038221	60.791	34.4142	29.9359	84.191	80.871	49.4903	550.28	642.672	719.099
382	MH01c07g0052411	1.63526	0.214155	0.606168	10.1008	7.78288	3.18841	84.9012	91.6441	104.846
383	MH01c07g0052031	0.981331	0.416402	0.965353	3.2448	3.06679	1.4572	20.4844	22.674	24.935
384	MH01c22g0111101	1.70904	1.39589	0.749916	3.77311	3.74921	3.5403	37.3365	37.3614	38.7513
385	MH01c04g0026051	52.3848	7.29122	58.7208	548.77	431.542	102.231	6163.47	6335.8	6408.5
386	MH01c20g0104011	11.7817	8.15941	6.93622	23.1801	25.8295	26.8292	312.514	309.172	301.799
387	MH01c22g0111121	0.366479	0.311981	0.242709	2.844	2.46888	1.37677	68.3639	63.1162	66.538
388	MH01c20g0104111	0.682166	0.787082	0.686665	2.41001	0.970027	1.35001	23.4665	21.921	22.2417
389	MH01c20g0102781	88.9153	108.943	41.9544	27.0092	22.0564	18.9574	635.743	640.38	637.365
390	MH01c22g0114021	34.6815	23.2797	18.294	22.0381	20.0373	16.6664	156.293	173.479	160.353
391	MH01c22g0113961	1.347	0.548283	0.606908	1.73492	1.4789	0.643785	12.1723	8.41938	8.92958
392	MH01c05g0038871	1.10931	0.396732	0.272064	1.28889	1.11269	0.473649	8.30675	6.14636	7.02921
393	MH01c09g0063031	0.752747	0.633192	0.742028	1.74109	1.99738	0.660802	9.77165	8.14383	8.23362
394	MH01c11g0069201	5.31447	3.29217	3.03523	14.1758	15.4504	5.13111	116.093	88.9636	99.1637
395	MH01c02g0010451	3.75005	2.42941	2.6998	12.0705	11.2407	6.74967	63.4691	53.6441	49.6433
396	MH01c01g0006861	10.5421	3.47282	5.58195	22.2177	20.0519	9.75791	121.868	100.658	97.3115
397	MH01c18g0095391	40.9624	16.182	12.6082	78.4643	62.1041	44.6367	373.941	302.572	306.791
398	MH01c01g0008741	5.99612	3.3796	2.02464	13.9659	9.71846	10.1245	89.2882	75.2586	71.3081
399	MH01c20g0103891	2.63321	1.78651	1.13735	4.10375	3.21212	2.33997	22.8521	19.084	19.5605
400	MH01c23g0118081	0.87901	0.856921	0.164082	0.354135	0.292826	0.738978	7.60924	6.80705	5.90556
401	MH01c12g0079071	3.01335	2.19225	1.54545	2.4097	1.71297	1.88353	18.9134	16.19	16.5109
402	MH01c22g0111191	0.097048	0.14669	0.133	0.193522	0.10654	0.115831	3.99147	2.86347	2.7519
403	MH01c15g0090661	5.13811	2.21396	2.66514	14.5729	12.2618	8.33952	711.481	556.795	469.113
404	MH01c20g0102431	7.54534	4.68418	3.61326	7.6355	7.56479	6.41531	72.3375	58.6842	52.3213
405	MH01c20g0106361	25.2902	14.7329	8.52645	34.6459	29.8028	23.7246	457.212	349.407	313.539
406	MH01c03g0024831	0.616143	0.399148	0.161641	0.494318	0.58182	0.502856	3.64111	2.84523	2.61268
407	MH01c01g0006871	40.3314	19.0052	17.9338	69.9513	67.4112	45.592	554.124	444.261	408.438
408	MH01c02g0012071	13.6841	4.34803	7.38408	43.1704	42.7092	29.2088	437.691	362.306	335.832
409	MH01c09g0062351	0.815009	0.524077	0.657955	1.24645	1.26879	0.592672	11.2648	9.11957	8.18151
410	MH01c11g0072721	6.54853	1.02674	3.07704	15.978	14.6181	5.37782	142.923	120.969	106.522
411	MH01c01g0006781	7.76788	2.55302	4.4543	18.1939	12.1109	14.0631	684.173	563.586	518.216
412	MH01c02g0014601	43.7199	19.9951	20.5109	63.2206	60.0819	73.534	709.565	566.847	556.497
413	MH01c01g0008751	5.24701	3.26775	2.34084	9.58255	7.1788	7.53368	92.5429	70.4272	69.7903
414	MH01c03g0017981	0.173721	0.219834	0	0.515865	0.797053	0.965746	4.37786	4.44409	4.49015
415	MH01c21g0106861	2.31027	1.05119	0.296369	9.09164	5.93018	9.19439	42.6617	47.3951	40.4514
416	MH01c19g0100121	9.22239	4.28362	6.01693	23.905	19.3089	16.2926	88.9941	87.7911	82.1478
417	MH01c11g0070611	0.400573	0.18296	0.080362	1.08552	0.733342	0.666109	3.74142	3.94246	3.79452
418	MH01c20g0106631	1.15812	0.933797	0.272518	2.82548	2.85499	4.74912	18.1429	15.9022	14.7856
419	MH01c03g0025351	2.76512	1.01583	0.484896	3.53334	3.16707	3.5412	14.8731	15.9215	12.4687
420	MH01c21g0106851	3.33474	1.23942	0.607865	4.39078	6.36666	5.45417	24.8292	22.6224	19.6443
421	MH01c20g0103491	0.702481	0.66092	0.202346	1.11464	1.96158	1.20011	7.25987	7.29329	6.22696
422	MH01c01g0001431	3.23431	1.53371	0.85814	4.20362	4.19444	2.90847	18.3114	18.6962	16.4298
423	MH01c07g0050581	4.63134	1.66821	1.46712	6.42936	5.38032	2.5465	21.11	21.8597	20.6178
424	MH01c06g0047441	0.524766	0.243745	0	0.944744	1.14979	0.281018	6.32674	5.89818	6.14335
425	MH01c04g0027301	0.833647	0.43321	0.426133	1.90837	2.09777	0.187965	11.3166	10.5174	10.8133
426	MH01c05g0040461	2.22192	1.94419	1.76126	6.8887	6.71351	4.82729	37.1497	39.3276	36.4579
427	MH01c04g0028071	2.97197	1.28681	2.72434	9.61758	7.36482	3.33361	40.908	41.335	38.2043
428	MH01c11g0069191	22.2965	12.3364	13.7317	53.5853	48.9993	14.0814	283.438	301.011	273.835
429	MH01c15g0087041	13.5521	3.1374	5.7542	38.2294	34.5845	17.9352	121.123	114.223	107.784
430	MH01c07g0051711	27.3913	11.0653	16.2421	58.4804	54.6881	36.7877	193.901	176.537	160.595
431	MH01c23g0117911	12.446	5.75608	8.41182	27.5018	25.0775	15.2188	91.2733	92.4559	79.2286
432	MH01c04g0032521	10.1484	5.2791	4.34799	29.6281	27.2894	6.21555	110.603	105.916	94.3072
433	MH01c21g0108941	10.381	3.8631	5.87804	46.9514	39.7827	29.2905	217.545	213.358	213.583
434	MH01c04g0030411	6.63952	1.53813	4.31816	16.3981	14.9017	9.96237	75.6177	69.3343	73.2328
435	MH01c21g0109741	1.73463	0.698812	0.833319	3.24244	3.24117	1.38788	13.0312	11.3842	12.0647
436	MH01c05g0040391	31.3129	8.89594	14.207	68.7908	59.0858	16.2124	257.117	238.082	245.672
437	MH01c04g0029531	1.90599	0.53494	0.931146	4.47488	3.35357	2.06606	13.3158	12.1902	12.6902
438	MH01c18g0095531	23.1985	7.3434	9.93199	36.8289	32.8354	24.2135	128.626	120.657	125.211
439	MH01c13g0080561	16.9073	12.7721	13.6932	17.6687	17.0913	10.4033	101.418	92.9585	84.8976
440	MH01c20g0102771	23.9067	17.7048	13.4183	39.7938	34.556	10.9256	205.789	201.826	173.587
441	MH01c09g0062651	2.52553	0.814109	3.05453	35.6947	34.6784	8.81132	352.069	336.918	280.691
442	MH01c22g0113571	0.49122	0.191983	0.094662	0.454972	0.414201	0.414633	4.49437	4.36047	4.06457
443	MH01c18g0093821	36.5573	17.0284	16.1094	71.8588	55.8498	53.1494	542.646	531.94	499.82
444	MH01c11g0069181	1.2444	0.389557	0.524084	1.94241	1.59798	0.929293	19.1623	18.4994	17.1722
445	MH01c05g0036941	1.22032	0.455159	0.785692	1.97137	1.63206	1.63356	9.51279	8.97669	8.24854
446	MH01c01g0008231	1.90978	1.08689	0.768739	2.98956	3.23041	2.77749	26.9527	24.7749	23.9726
447	MH01c20g0104301	12.3881	13.9625	8.00366	29.6088	29.2934	21.4682	183.834	165.701	165.905
448	MH01c06g0045221	19.7804	5.66408	14.9138	41.0959	38.1112	11.7958	174.03	171.742	143.363
449	MH01c02g0009661	0.844438	0.415783	0.557722	1.34126	1.08808	0.371958	5.29547	5.15859	4.2318
450	MH01c11g0069211	1.96399	1.51143	0.91807	4.42386	2.77991	2.25743	18.607	17.4074	14.6881
451	MH01c18g0092281	5.4932	1.79759	2.18164	37.5366	29.5399	7.95385	205.668	180.171	148.96
452	MH01c09g0064591	2.1356	1.08877	0.713345	8.31334	6.42636	2.02612	38.4148	33.2541	27.7931
453	MH01c24g0120861	1.4371	1.03475	0.998515	11.7269	9.50721	4.69806	59.096	52.5292	44.2467
454	MH01c11g0066931	2.4983	2.59851	0.668998	14.2266	13.5818	6.91951	68.1373	61.5791	51.4569
455	MH01c01g0008771	5.51488	3.21314	2.99173	8.89093	7.86734	3.90771	42.806	38.6157	36.7836
456	MH01c08g0055581	5.98458	3.02666	3.66738	10.4752	10.0369	3.17352	41.7877	37.2894	35.5895
457	MH01c13g0079841	1.09272	0.342408	1.07295	4.44156	3.04568	0.923366	16.6373	14.4549	14.066
458	MH01c01g0008611	1.09191	0.495344	0.610053	4.20381	3.32288	0.822427	19.0689	16.3748	15.0195
459	MH01c26g0122531	5.86686	1.79367	2.81497	24.9045	22.4932	6.32472	107.331	92.249	85.2202
460	MH01c19g0098341	359.656	274.082	132.374	100.426	82.3472	76.3459	831.346	656.912	782.406
461	MH01c04g0030501	16.7101	12.8362	9.50282	48.6261	44.3302	60.3203	911.219	645.938	718.866
462	MH01c19g0096571	0.281194	0	0	0.484946	0.667998	1.23676	18.6562	11.985	13.0062
463	MH01c01g0007121	0.767737	0.308739	0.231741	0.498526	1.26107	0.922318	12.795	7.95945	10.7712
464	MH01c20g0102831	0.052876	0.385244	0.14414	0.071977	0.216657	0.058488	6.68166	4.22454	5.76055
465	MH01c04g0032531	1.8119	0.806665	0.269076	1.01148	1.12399	0.487133	8.13735	6.31135	7.33415
466	MH01c08g0059131	1.2587	0.473519	0.366094	0.790536	0.520405	0.301621	4.19482	3.11864	3.56544
467	MH01c03g0018991	19.1963	5.25525	13.9973	4.58092	4.83376	3.97017	93.4133	67.6804	64.5122
468	MH01c03g0018571	28.8613	15.1004	16.2227	10.1832	9.17524	10.6284	81.154	62.6933	68.4511
469	MH01c03g0018561	44.2572	23.4869	19.8332	18.8548	15.1401	11.0375	134.277	95.7991	103.581
