# Supplementary material for: Temperature-responsive regulation of the fermentation of hypocrellin A by Shiraia bambusicola (GDMCC 60438)
Source: Microb Cell Fact. 2022 Jul 5;21:135. doi: 10.1186/s12934-022-01862-w (PMC9254528; doi:10.1186/s12934-022-01862-w)
Supplement: Supplementary file 5 — Additional file 5: Table S5. DEGs of Clusters 2, 3 and 4 in the heatmap and their TPM values. [file 12934_2022_1862_MOESM5_ESM.xlsx]

## Sheet: Table S5
DEGs of cluster 2, 3, 4 in heatmap and their TPM values
Number	GeneID	T26_1	T26_2	T26_3	T28_1	T28_2	T28_3	T32_1	T32_2	T32_3
1	MH01c04g0029451	3.81312	2.02598	1.88934	28.2737	19.7512	8.33891	12.652	9.98907	7.86372
2	MH01c18g0096301	1.77507	0.356989	0.947369	12.7417	12.0483	3.62364	3.43935	3.11122	3.51073
3	MH01c04g0027071	18.394	6.30824	16.2899	97.5364	84.3346	31.7405	19.8225	19.9001	17.4676
4	MH01c06g0047911	7.52048	2.52348	2.11527	35.9802	27.3229	16.3894	14.4914	10.3358	11.3478
5	MH01c13g0081811	4.63354	1.15461	2.53444	18.7252	12.9637	8.34785	5.48803	3.70784	3.88001
6	MH01c06g0044371	0.675461	0.359278	0.280109	3.48626	2.84948	2.63865	0.912683	0.995793	0.739449
7	MH01c02g0010081	15.8281	4.43071	8.18563	58.4616	51.1186	44.6134	24.0506	15.0421	7.38237
8	MH01c20g0104081	4.8117	5.17448	1.40112	63.6694	57.8689	59.9113	12.5179	17.8392	24.6232
9	MH01c04g0031281	4.33301	4.42721	2.96168	27.0675	23.3482	25.2719	4.36313	3.51933	3.30188
10	MH01c12g0076881	1.61559	0.751462	0.515599	6.07899	5.06679	5.20061	1.27463	1.22945	0.664485
11	MH01c04g0031291	3.57049	1.41732	1.68773	10.1741	7.86001	10.0409	1.73857	1.58613	2.65519
12	MH01c04g0029431	3.15058	1.0122	0.613433	7.85651	5.96848	7.0769	2.04243	1.62596	1.49032
13	MH01c01g0005701	30.0116	32.249	26.7703	77.5524	91.248	81.2097	7.13078	8.97802	11.4953
14	MH01c18g0092341	25.4091	28.5816	22.4855	60.9084	62.1017	66.9186	11.4623	10.488	10.1258
15	MH01c11g0070311	10.1757	6.94487	11.4063	27.3908	37.0101	35.0114	1.89458	4.74972	5.19197
16	MH01c20g0103471	2.69401	1.19087	3.13441	11.1222	11.6992	11.958	0.382431	0	0.130963
17	MH01c03g0020901	166.425	118.524	122.446	754.438	790.397	729.635	65.7492	89.1321	84.8931
18	MH01c03g0019081	10.4718	8.1243	6.04236	20.1708	17.3824	19.387	2.772	2.1243	2.46584
19	MH01c04g0029501	0.497819	0.431456	0.533086	1.41711	1.16534	1.37476	0	0.017911	0.015006
20	MH01c18g0092371	343.137	195.331	371.348	689.016	711.14	893.627	56.6276	92.0069	85.7683
21	MH01c06g0045271	4.96621	3.99412	4.42454	7.18453	7.35544	9.16666	2.91266	2.43078	1.8787
22	MH01c20g0102511	633.981	464.964	393.53	873.338	846.616	1057.54	226.029	274.46	327.724
23	MH01c01g0007201	400.241	165.773	205.813	649.627	681.086	858.51	124.261	120.691	119.695
24	MH01c12g0075301	3.53272	1.08325	1.00557	5.89355	5.86435	8.79182	0.563811	0	0.147958
25	MH01c18g0095501	556.36	410.476	398.126	942.778	1225.11	337.802	164.363	207.909	240.486
26	MH01c24g0119061	207.031	184.34	113.233	448.351	559.057	251.743	47.2094	78.1004	84.9745
27	MH01c06g0043661	6.18729	3.29446	3.67323	11.6119	12.4619	4.77154	4.3977	2.28583	2.34566
28	MH01c08g0055891	4.91388	2.97924	3.07554	8.19397	8.86468	3.96227	2.57968	2.04545	1.52387
29	MH01c19g0101141	2.19784	1.06196	1.02931	5.27852	5.92632	2.25725	1.07062	0.608219	0.256205
30	MH01c02g0009851	9.49951	7.2051	9.16813	30.7861	32.3274	10.6883	3.5424	4.19303	5.45645
31	MH01c13g0081721	2740.86	1830.78	2391.96	5391.65	6256.51	2704.99	1452.86	1284.49	1356.51
32	MH01c23g0117991	72.6095	34.3323	50.7564	141.293	165.705	56.6374	40.1057	37.5937	39.6202
33	MH01c03g0019621	254.535	109.564	231.959	910.538	966.436	265.925	105.504	169.322	175.838
34	MH01c15g0090371	272.561	106.313	271.948	1048.28	1109.21	342.936	159.256	217.023	220.459
35	MH01c06g0046861	30.4558	4.64801	10.605	70.3785	63.8898	29.7263	12.3238	13.7377	10.0122
36	MH01c06g0047131	452.193	82.0044	156.772	1272.52	1072.9	534.609	248.612	215.386	227.6
37	MH01c04g0032841	5.36299	0.667762	2.5135	20.8405	16.1383	10.2593	2.78469	2.39219	1.09773
38	MH01c05g0035551	2.39501	0.229313	1.30034	8.76603	7.28786	4.8342	0.86349	0.787575	0.635148
39	MH01c02g0010941	11.3954	2.46957	7.85774	35.3312	33.3059	17.5027	3.44062	2.84555	3.35933
40	MH01c11g0068301	122.641	52.3063	90.5455	398.201	352.219	208.352	55.5131	30.9564	29.7502
41	MH01c03g0025341	4.77433	1.68728	2.60756	12.2249	8.00735	2.97282	0.78418	0.133632	0.474692
42	MH01c02g0012741	45.9274	10.7409	17.8765	97.6151	78.3701	23.3216	18.2218	11.5031	12.3439
43	MH01c01g0003241	63.9987	27.5456	25.9963	123.359	103.323	61.943	19.3678	16.2983	15.6392
44	MH01c07g0051081	23.0871	8.66363	7.58742	46.8508	41.1834	22.9448	7.89484	7.56819	5.35302
45	MH01c23g0117791	29.0348	6.95653	8.58602	48.5037	34.6492	22.256	5.10102	4.61293	5.00486
46	MH01c19g0096661	109.731	36.4864	36.2775	176.785	127.047	83.4521	30.388	18.7171	15.9622
47	MH01c13g0080081	212.695	58.7938	86.6016	382.902	304.975	179.213	63.9292	57.3179	49.7621
48	MH01c19g0097061	359.54	139.467	148.333	609.695	480.481	319.823	131.101	78.654	67.051
49	MH01c11g0067261	23.3611	18.154	13.2114	33.0381	33.8047	21.3664	8.06071	6.60262	8.57147
50	MH01c18g0092331	258.212	250.514	215.954	479.263	422.604	298.957	82.6372	87.2163	68.4586
51	MH01c22g0111421	279.205	149.691	266.116	371.578	398.859	278.927	97.1579	116.442	136.05
52	MH01c09g0062411	963.229	345.216	903.372	1530.99	1623.69	1365.42	182.872	305.988	324.102
53	MH01c08g0060571	624.834	207.939	527.953	1044.72	1023.6	787.014	168.18	189.385	189.53
54	MH01c03g0024411	96.3799	51.6318	62.9236	128.089	122.6	93.3834	32.7237	30.3527	39.3571
55	MH01c03g0025331	323.814	85.1925	134.308	461.004	397.77	297.914	17.5976	10.8698	9.21095
56	MH01c08g0059211	344.525	111.346	201.257	453.641	402.224	334.368	51.8562	40.3648	44.9041
57	MH01c09g0062781	120.542	67.0964	71.0794	152.646	150.852	104.314	20.727	16.01	17.8525
58	MH01c18g0093741	501.38	259.045	350.199	638.81	648.41	479.74	126.803	121.777	142.705
59	MH01c03g0023751	8.79201	4.8531	6.8777	12.6349	12.8373	9.25472	2.03874	1.59228	2.39596
60	MH01c07g0048241	9.18794	4.0638	6.69844	11.9883	10.598	7.97983	4.73642	3.01491	2.25299
61	MH01c02g0015101	71.5719	33.6555	44.3156	109.951	97.7486	53.2813	14.1623	11.8953	14.5241
62	MH01c09g0061431	104.194	71.1381	75.4033	204.008	218.335	124.708	53.1109	48.407	38.4554
63	MH01c03g0023261	21.8049	15.0599	24.7659	52.1897	54.1825	28.4249	9.07272	9.76058	10.0562
64	MH01c07g0051041	381.668	194.533	372.671	998.667	999.117	641.545	83.1139	150.099	145.145
65	MH01c02g0010291	3552.25	1007.95	2987.16	8230.32	8884.71	4714.08	699.733	1230.18	1116.11
66	MH01c15g0086411	1.53033	0.529328	1.54828	5.2334	6.70475	2.96664	0.860411	0.524493	0.34661
67	MH01c24g0119051	1546.75	674.452	1147.44	5415.24	5676.32	2642.02	485.597	886.386	918.103
68	MH01c12g0074931	508.657	329.449	403.491	1068.14	1150.74	623.988	188.789	300.035	339.866
69	MH01c06g0046751	11.8761	5.48651	5.31321	20.2138	21.0036	15.8953	3.91683	3.66671	3.64598
70	MH01c08g0054591	8.29384	2.90095	1.73262	20.3626	24.1615	15.6211	1.84932	1.50298	1.17532
71	MH01c05g0041101	1.56153	1.21193	1.09845	3.29098	3.62275	2.5729	0.88235	0.556913	0.999121
72	MH01c07g0053911	2.05158	0.842755	1.10303	8.84914	9.32949	6.7804	0.220892	0.234554	0.341904
73	MH01c05g0040981	186.226	173.231	166.391	636.345	663.041	507.722	26.1353	28.5657	33.4233
74	MH01c07g0048221	6.17555	2.03482	1.83794	11.2526	10.9031	10.2313	2.55905	1.26754	2.33432
75	MH01c23g0117071	14.2322	5.87349	8.14286	21.012	21.7749	22.8743	5.05372	7.01431	5.02804
76	MH01c01g0005321	107.661	66.9004	73.7906	195.409	207.311	187.832	46.5216	67.9003	74.4058
77	MH01c05g0033991	1.07698	0.590483	0.583551	3.19332	2.7577	2.25897	0.496165	0.552141	0.516208
78	MH01c19g0097141	0.91702	0.335143	0.404442	2.69866	1.97998	1.74205	0.291975	0.348415	0.349713
79	MH01c02g0013251	43.0956	15.1838	16.996	90.2401	66.8321	69.718	14.5424	10.5704	9.35836
80	MH01c12g0077061	1.94281	0.293455	1.28851	4.62742	3.73809	3.24764	0.775983	0.132082	0.655671
81	MH01c05g0034861	1151.24	376.465	690.46	1942.62	1643.81	1469.78	581.952	553.327	599.994
82	MH01c12g0078791	60.814	81.2708	54.296	27.876	32.7458	65.7724	9.95668	10.4717	4.47598
83	MH01c05g0036351	1469.76	2024.89	1297.28	735.879	780.122	1549.05	437.142	505.328	404.295
84	MH01c23g0116821	4226.72	5790.97	3294.07	1893.9	2098.34	4318.16	1168.79	1241.87	1074.01
85	MH01c12g0077931	2867.86	4235.78	2778.67	898.033	1083.56	2798.97	637.62	660.506	585.778
86	MH01c01g0005971	387.122	563.295	335.795	198.434	242.177	355.195	158.448	138.408	165.941
87	MH01c11g0069791	524.197	838.191	460.929	280.009	285.207	524.523	166.771	187.753	162.51
88	MH01c18g0093171	2411.74	3586.97	1963.28	951.237	975.489	2232.71	588.819	674.937	590.059
89	MH01c05g0034911	1030.5	1618.35	954.525	407.992	477.916	919.876	251.459	280.641	265.091
90	MH01c03g0019821	23.2393	20.9422	18.0735	9.89973	10.4766	18.1407	9.04291	9.6414	8.59409
91	MH01c08g0059141	149.694	139.596	119.061	71.1194	77.8705	122.483	71.5239	74.749	67.1976
92	MH01c19g0100331	1307.96	1326.86	1044.94	567.912	654.465	1250.59	353.827	402.97	353.386
93	MH01c15g0087291	1281.3	1260.04	1056.48	558.059	506.879	1225.28	386.865	431.426	373.116
94	MH01c07g0051031	1998.64	2265.18	1950.82	827.298	785.354	1839.21	554.331	603.965	517.124
95	MH01c15g0087801	42.8098	52.0994	33.2962	14.2981	14.583	37.4093	10.2876	7.49346	5.88649
96	MH01c24g0120461	432.58	477.105	366.847	157.556	159.624	397.447	138.076	114.372	116.945
97	MH01c08g0055951	211.798	248.646	158.373	110.806	118.059	183.605	100.754	104.953	77.3396
98	MH01c23g0117181	63.5044	64.9115	45.7175	35.8434	36.5431	49.0264	32.9728	34.9117	30.0558
99	MH01c03g0022841	42.4415	42.4849	29.3788	21.7206	24.3176	32.9027	22.9131	18.7273	16.7231
100	MH01c09g0065761	24.6462	25.372	18.041	14.3065	12.7737	20.2074	10.9455	7.78086	5.97119
101	MH01c01g0004771	161.449	164.757	103.652	73.5035	75.8112	127.01	43.3043	31.3413	34.7552
102	MH01c02g0013571	301.824	321.19	209.384	134.589	132.242	247.984	69.192	64.1186	50.0008
103	MH01c19g0100381	108.33	118.523	74.7755	58.479	58.1439	83.9349	41.715	37.2417	33.5113
104	MH01c13g0084181	1471.44	1597.01	964.401	620.229	655.939	1169.84	416.934	444.334	398.369
105	MH01c02g0016311	5.70857	4.40396	3.58436	1.7176	2.80845	3.23301	1.15977	1.10535	1.24529
106	MH01c05g0039981	623.082	507.151	389.052	317.163	336.938	352.222	226.661	185.881	156.605
107	MH01c06g0043531	83.7575	54.6088	34.704	27.6098	28.8546	30.2467	1.93287	1.52729	1.55863
108	MH01c19g0101801	143.015	109.551	79.5783	70.9763	79.9437	77.2612	31.7124	24.6955	29.7533
109	MH01c12g0075871	869.152	577.589	330.632	178.744	190.284	237.749	4.99935	4.99677	4.5953
110	MH01c03g0024931	150.96	131.626	79.3658	65.3565	72.4422	80.6447	49.0067	38.8675	43.1125
111	MH01c09g0061961	315.403	280.926	148.451	125.825	145.033	149.055	49.3641	52.554	43.8377
112	MH01c04g0031221	14.8394	16.1165	10.8696	9.98017	6.64914	10.9724	4.74762	5.12324	6.19813
113	MH01c11g0071831	51.8883	57.5007	38.6392	24.2144	26.0741	30.103	20.045	13.6084	9.45204
114	MH01c08g0054441	8.07067	8.3233	4.70779	4.28097	3.76531	4.36883	2.99355	1.66863	1.57729
115	MH01c23g0117971	1097.48	887.551	648.938	404.274	398.163	673.917	289.277	199.178	161.774
116	MH01c20g0105051	308.571	277.972	223.402	158.397	169.809	221.686	149.249	147.542	137.882
117	MH01c04g0030251	191.03	187.311	132.046	70.0945	66.4686	129.843	42.8268	40.94	32.8347
118	MH01c18g0092531	123.926	113.944	82.3888	32.4699	34.6113	67.2741	6.75805	5.97769	3.53928
119	MH01c09g0065841	91.7424	89.8472	63.377	29.6229	34.8728	48.5761	11.4145	7.29962	7.83357
120	MH01c01g0008051	38.5073	22.6294	21.8714	17.3859	17.1752	23.2886	11.4518	6.61079	5.88643
121	MH01c04g0033031	2.21226	1.45659	1.0918	0.969454	0.947099	1.37966	0.484025	0.176493	0.264102
122	MH01c07g0051981	90.9518	62.5602	51.8361	39.494	40.7394	58.8129	22.5955	21.5401	18.8759
123	MH01c23g0116451	6.54734	5.43074	4.96654	4.66868	3.67127	5.31071	2.70221	2.69881	2.70952
124	MH01c20g0104721	51.0834	38.4354	26.5681	30.0016	27.2558	39.088	12.3297	9.05585	6.7839
125	MH01c09g0066201	124.13	92.0697	68.8866	72.122	71.2565	91.7623	23.1599	16.5739	7.79374
126	MH01c22g0114761	48.9496	38.2577	25.5531	22.5813	23.8258	31.9229	5.55226	4.42308	6.40312
127	MH01c03g0023531	608.878	471.064	364.051	315.48	325.694	366.36	72.8308	60.6864	53.8124
128	MH01c12g0076991	870.612	792.898	547.813	384.304	410.598	688.354	336.578	323.388	340.687
129	MH01c12g0074211	21.5264	19.3518	11.2552	8.5261	8.25558	17.4299	6.82329	5.71092	4.70093
130	MH01c03g0021701	11.804	9.35153	8.10323	5.99548	6.31335	9.34551	5.48752	3.75919	4.38845
131	MH01c01g0004321	502.732	421.66	355.525	278.163	267.704	405.721	213.268	193.001	176.337
132	MH01c12g0073491	11.2134	11.1038	6.76466	7.70992	6.04028	8.59432	5.93108	3.85633	4.71457
133	MH01c13g0083231	161.439	155.098	85.7407	63.9223	60.3324	99.9099	39.0801	32.2957	28.0835
134	MH01c20g0102031	78.1469	75.8585	36.2943	33.8622	27.5003	50.4333	19.0718	12.4362	13.4024
135	MH01c01g0006191	99.4764	97.3616	56.4051	55.4797	51.2281	67.3614	29.1271	27.8487	18.3398
136	MH01c12g0074101	19.0783	16.867	10.4158	10.0587	9.55209	13.0078	7.5528	5.1589	3.83921
137	MH01c18g0095881	199.569	175.05	101.913	85.2366	86.7425	114.065	45.3993	27.0886	22.8193
138	MH01c12g0075191	260.352	217.019	120.196	145.064	144.919	171.434	124.131	93.0535	86.19
139	MH01c01g0005391	255.42	222.246	119.063	144.083	147.621	187.467	103.097	100.7	91.5422
140	MH01c12g0074851	889.005	849.763	468.792	433.599	453.09	667.86	392.928	366.553	320.363
141	MH01c03g0018461	175.926	163.519	84.5526	82.8482	87.5875	124.661	66.862	62.7724	67.4827
142	MH01c05g0033981	5.63089	4.83971	2.63622	2.58055	2.1403	3.48017	1.7587	1.44269	1.17076
143	MH01c13g0084871	34.9791	29.1774	16.2173	13.9612	14.7976	21.1898	13.1779	10.4188	8.43255
144	MH01c01g0001721	6.13794	9.54443	5.09697	2.75171	3.6577	3.44136	3.20366	2.9009	3.00433
145	MH01c19g0098061	2.65562	3.57091	1.34403	0.440314	0.953701	0.621551	0.420999	0.599343	0.70489
146	MH01c04g0033201	29.4719	27.8742	17.9697	14.8258	14.5623	14.0857	14.938	13.4101	10.187
147	MH01c23g0116301	440.421	494.725	272.556	200.527	228.762	192.473	228.479	196.129	165.628
148	MH01c01g0005651	59.0809	64.4469	35.4036	18.5131	17.4559	24.1668	25.4579	21.1151	14.7523
149	MH01c02g0015131	10.3702	12.0576	6.92174	3.51992	4.67394	2.90389	5.75044	5.16793	2.70715
150	MH01c15g0089601	26.7301	34.2672	20.5156	12.1165	15.8681	15.0008	15.5128	15.1148	7.92714
151	MH01c03g0019191	766.709	745.836	338.872	263.332	432.783	352.609	342.194	272.23	310.248
152	MH01c04g0026331	2.96256	2.5443	1.47643	0.92809	1.34092	0.888962	0.972816	1.35774	0.711685
153	MH01c12g0077381	342.602	374.588	199.121	198.219	179.876	272.05	197.224	148.408	141.973
154	MH01c09g0065441	59.8334	64.5202	26.2938	26.7858	25.3108	41.8848	26.8641	20.757	17.9995
155	MH01c19g0098511	193.523	212.216	104.966	100.026	99.2478	145.305	83.9427	70.6666	76.7999
156	MH01c06g0044271	207.312	227.382	115.399	96.0492	108.679	150.837	96.8165	90.2769	73.9641
157	MH01c06g0047321	17.4152	18.2541	10.2828	7.55434	6.54971	10.2601	7.65302	6.69656	6.27644
158	MH01c09g0062841	267.862	286.488	129.42	113.361	107.876	145.691	129.635	102.385	101.703
159	MH01c07g0052581	13.0158	13.9533	7.0688	7.3832	7.10151	7.45186	6.93815	5.44346	5.89802
160	MH01c12g0077411	140.95	133.997	53.0434	46.7992	53.561	65.3144	33.5669	29.3369	27.2091
161	MH01c04g0026821	39.6794	39.7257	15.1517	14.177	15.2751	22.4434	14.9254	9.47912	12.4294
162	MH01c08g0054461	2.99117	3.26174	1.44616	1.02961	1.49221	1.4492	0.775255	0.513276	0.803781
163	MH01c01g0000501	660.982	768.12	331.913	261.505	352.46	414.689	205.704	144.875	164.128
164	MH01c02g0011241	1062.22	1256.24	630.493	630.303	617.285	755.612	417.329	430.687	418.26
165	MH01c18g0093861	322.31	356.117	152.202	187.583	189.447	201.077	109.308	111.401	121.765
166	MH01c04g0028761	220.089	279.141	92.8984	123.474	153.797	133.286	112.71	93.8657	78.8749
167	MH01c11g0069681	220.655	225.436	116.112	133.946	132.486	149.242	111.203	107.046	83.7177
168	MH01c05g0035361	317.662	327.276	122.721	170.17	201.324	217.245	124.106	118.601	119.644
169	MH01c20g0103781	151.38	167.072	81.4148	96.6782	109.506	121.684	78.544	72.3005	68.9843
170	MH01c06g0047661	1271.09	2367.58	844.878	477.874	546.709	1174.03	284.567	323.97	250.379
171	MH01c06g0047481	1253.31	2383.37	945.797	518.145	571.458	1167.13	287.618	321.86	285.494
172	MH01c19g0100591	1316.31	2348.9	1047.37	638.544	686.206	1357.19	395.345	382.232	366.491
173	MH01c24g0119191	2409.1	4293.04	1897.47	1121.65	1417.93	2510.39	864.41	924.907	818.426
174	MH01c15g0087121	681.3	1411.78	483.757	270.48	352.322	815.104	177.799	160.776	158.379
175	MH01c23g0116211	1527.84	2731.98	1009.91	811.312	850.238	1600.05	413.004	495.73	398.276
176	MH01c11g0071091	1087.84	1811.3	647.242	498.715	550.51	1043.6	280.608	305.787	267.921
177	MH01c06g0047561	960.656	1718.4	721.096	602.237	637.092	907.81	335.815	370.025	304.333
178	MH01c02g0011951	743.509	1221.24	542.006	414.291	442.742	646.564	281.282	273.228	247.602
179	MH01c06g0044281	1002.1	1625.54	780.459	609.397	608.482	954.438	402.459	421.231	345.165
180	MH01c12g0075041	439.862	888.05	304.509	180.107	167.898	377.146	121.13	119.743	110.94
181	MH01c07g0049551	2183.35	4528.97	1735.05	1055.11	1088.03	2379	792.305	784.855	712.148
182	MH01c12g0077751	1289.07	2700.25	831.641	636.478	677.629	1303.85	394.521	400.756	357.471
183	MH01c09g0061831	1361.42	2693.6	960.675	657.736	729.877	1312.02	412.612	485.241	404.698
184	MH01c02g0010301	201.922	417.083	129.256	89.7396	104.047	162.884	79.5524	77.6112	69.6293
185	MH01c13g0080691	1220.63	2212.57	714.06	428.045	503.862	899.181	267.531	246.005	213.988
186	MH01c02g0010961	1044.42	1594.07	711.067	565.17	573.22	848.779	415.078	458.754	383.267
187	MH01c12g0074691	1445.11	2514.83	858.232	659.737	749.483	1276.95	492.149	566.462	473.136
188	MH01c15g0085411	59.9232	106.283	31.0906	24.9184	31.9514	47.157	18.7542	19.3738	15.1537
189	MH01c11g0068021	392.934	707.474	239.917	225.827	243.911	306.532	141.965	135.016	128.646
190	MH01c20g0103611	1289.6	2455.97	688.688	646.626	722.118	1043.3	401.584	421.917	349.817
191	MH01c01g0000831	547.533	924.107	375.649	350.701	382.032	487.865	243.272	268.629	230.724
192	MH01c11g0069801	1724.01	3011.28	1091.81	961.136	1037.26	1587.46	559.547	594.813	499.183
193	MH01c03g0021371	760.523	1423.33	352.103	437.713	534.695	620.262	277.415	266.088	265.493
194	MH01c18g0093521	1379.86	2043.8	693.358	684.84	888.807	858.819	514.609	349.685	395.225
195	MH01c21g0109981	646.341	1112.07	455.214	316.174	434.602	452.948	217.179	160.062	209.459
196	MH01c07g0051161	441.492	668.538	289.397	265.914	306.297	346.539	172.29	190.689	173.932
197	MH01c03g0019671	108.406	148.838	66.5594	52.7397	61.569	68.5038	46.9294	49.6516	41.0506
198	MH01c05g0040351	269.992	407.947	157.206	152.28	155.458	170.543	124.008	136.281	108.063
199	MH01c06g0042221	1210.99	1546.87	538.91	311.542	425.939	580.308	256.138	212.887	214.823
200	MH01c13g0079901	1682.22	2130.68	747.514	622.763	666.808	929.596	552.857	457.922	509.084
201	MH01c06g0046701	16.263	19.9433	5.88963	7.48352	8.34734	9.67396	6.21331	4.90294	5.11597
202	MH01c13g0079911	511.462	694.602	233.261	218.966	244.964	316.654	219.665	198.323	211.323
203	MH01c12g0076641	195.295	281.455	72.9374	77.6464	69.403	116.619	62.1623	51.7598	49.7966
204	MH01c03g0020671	800.545	1080.4	441.222	312.338	403.29	643.36	329.538	305.982	234.26
205	MH01c12g0074861	827.34	1084.56	422.878	397.023	468.209	614.268	363.741	352.532	315.44
206	MH01c20g0104171	669.741	951.89	348.766	258.474	315.279	455.951	242.657	194.532	202.842
207	MH01c13g0081131	860.619	1123.41	479.741	512.189	529.762	712.404	343.329	365.668	313.107
208	MH01c09g0065991	1267.85	1740.1	672.391	703.386	753.603	949.998	421.242	458.4	368.633
209	MH01c01g0005471	692.499	912.771	412.4	352.5	387.077	531.685	248.394	254.616	216.518
210	MH01c06g0042241	886.092	1284.52	459.878	433.965	452.177	676.101	307.828	305.489	231.251
211	MH01c11g0070231	1488.29	2250.36	711.275	660.32	668.677	1277.93	501.586	458.609	380.384
212	MH01c01g0002611	444.361	656.438	261.127	205.634	230.395	389.923	140.713	147.855	135.873
213	MH01c13g0083531	424.242	581.551	268.442	238.82	260.717	366.909	187.262	199.539	194.858
214	MH01c18g0095261	145.024	217.311	70.4243	76.961	78.8737	129.454	44.0353	33.2414	40.4556
215	MH01c20g0103621	334.507	537.604	199.627	189.722	198.996	297.402	113.696	119.738	102.588
216	MH01c12g0077201	946.772	1468.41	514.254	498.566	519.12	803.24	281.056	301.634	259.532
217	MH01c13g0082501	1354.4	1696.3	832.827	657.695	676.358	1030.69	505.718	513.645	534.28
218	MH01c13g0083241	1975.07	2536.55	1214.24	868.395	1014.79	1309.61	435.444	466.645	450.081
219	MH01c01g0002441	36.3312	52.5413	18.7699	10.8327	13.838	19.4223	5.7403	2.63397	2.56661
220	MH01c15g0086951	584.448	996.222	380.028	190.735	235.19	380.795	113.868	129.336	114.984
221	MH01c12g0073981	347.231	525.722	230.196	115.448	143.672	237.308	61.9818	73.9618	82.25
222	MH01c21g0109121	815.677	1449.99	588.454	287.737	321.446	668.117	147.236	124.76	126.773
223	MH01c02g0012231	2998.02	5022.12	2025.14	1131.71	1255.06	2773.62	755.581	847.551	703.105
224	MH01c15g0087301	658.445	1008.07	465.233	254.603	261.633	586.188	191.73	201.583	175.191
225	MH01c13g0080681	2089.93	3225.47	1434.03	808.849	865.239	1791.55	588.281	662.169	561.707
226	MH01c12g0074761	714.823	900.379	409.254	339.704	396.173	541.64	238.231	187.2	188.425
227	MH01c05g0035631	307.688	390.497	161.013	127.596	161.866	240.495	78.3221	58.2523	58.5449
228	MH01c01g0005011	3589.11	4561.25	2254.7	1650.28	1779.83	2787.81	1022.76	781.742	934.702
229	MH01c07g0052501	160.489	183.302	108.329	92.308	95.5314	126.22	75.0829	69.2154	66.3607
230	MH01c15g0087601	1879.64	2147.79	1155.98	902.953	1080	1517.39	543.36	614.107	512.671
231	MH01c15g0085401	1673.12	2054.3	1053.17	722.502	957.498	1403.57	575.261	600.278	554.203
232	MH01c13g0080701	1269.02	1535.67	642.56	515.317	660.226	1050.9	376.08	345.465	305.353
233	MH01c05g0035651	1352.84	1520.54	768.106	603.073	731.356	1141.11	430.066	465.686	426.376
234	MH01c03g0023681	1481.77	2028.13	1040.96	477.598	676.252	1231.98	335.297	345.81	304.282
235	MH01c02g0014941	428.619	628.864	292.634	162.626	216.776	399.225	106.168	127.382	115.733
236	MH01c06g0044311	1994.24	2971.82	1443.06	692.137	908.675	1942.55	438.51	347.134	372.606
237	MH01c09g0064761	646.308	855.867	436.282	299.607	361.088	622.184	217.314	238.553	196.266
238	MH01c12g0076131	920.517	1199.44	625.677	444.714	469.527	810.852	303.093	336.271	280.011
239	MH01c15g0085971	22963	33324	13127.3	8871.37	9478.52	21737.6	1603.91	761.818	504.952
240	MH01c06g0044301	1577.37	1996.24	1154.14	790.011	861.56	1463.03	455.413	508.747	431.127
241	MH01c02g0011061	939.405	1587.93	683.428	665.959	744.599	1038.89	359.395	385.297	360.011
242	MH01c15g0087131	65.0276	103.968	48.485	44.5317	44.952	74.6286	30.7372	26.3107	28.1225
243	MH01c13g0084201	763.759	1079.01	466.86	451.843	493.503	758.81	300.516	284.2	224.834
244	MH01c19g0100631	1543.74	2279.77	912.685	925.114	885.199	1610.19	615.269	534.546	582.375
245	MH01c20g0103851	2304.12	3267.78	1303.51	1139.57	1168	2364.92	791.718	717.981	584.769
246	MH01c08g0056111	1578.95	2359.81	1084.17	815.948	1030.37	1530.97	601.554	676.014	563.046
247	MH01c11g0070941	2576.41	3999.04	1717.42	1301.67	1415	2540.79	829.681	860.588	690.281
248	MH01c18g0095171	844.035	1277.15	577.378	469.68	535.961	804.827	247.01	280.284	231.812
249	MH01c21g0107671	572.297	797.128	390.723	305.32	347.312	497.764	200.661	232.977	200.806
250	MH01c20g0104531	146.467	234.095	95.4134	54.9258	63.1318	133.774	15.1287	13.8982	9.38469
251	MH01c19g0099401	222.861	322.502	158.788	114.473	123.508	200.974	77.2119	74.3391	71.7936
252	MH01c08g0059381	252.679	356.046	153.846	122.642	136.069	231.468	81.2724	69.2536	48.7412
253	MH01c01g0007931	3013.44	4282.4	1884.62	1391.61	1446.55	2625.4	918.986	758.344	676.004
254	MH01c15g0086681	8.02551	12.3349	5.94452	4.61191	4.41976	5.86826	3.85438	2.18278	3.41537
255	MH01c08g0056161	25.6692	32.6029	21.6644	21.1119	17.7866	23.3284	16.3427	13.3958	13.9612
256	MH01c05g0034531	32.5522	42.1552	31.8107	25.5412	28.6649	29.3446	21.8909	20.4801	16.8899
257	MH01c04g0028711	2077.53	2506.1	1516.62	1059.9	1128.52	1331.15	473.215	534.416	464.928
258	MH01c04g0032341	901.504	1071.08	669.073	579.874	639.514	659.092	398.261	434.041	337.261
259	MH01c03g0024251	1621.83	2067.41	1278.93	801.962	957.616	1334.04	502.281	514.441	496.241
260	MH01c18g0092381	8.88978	13.5668	7.45303	3.46877	5.45617	6.06705	1.40245	1.63004	1.46975
261	MH01c13g0083701	2.14657	1.46401	0.908605	0.95802	0.902271	0.629781	0.222902	0.524391	0.308618
262	MH01c21g0107011	1.43231	1.00169	0.658961	0.662195	0.5377	0.102601	0.17742	0.253481	0.182632
263	MH01c12g0073891	6.47591	4.97042	3.18511	2.90716	2.45783	2.31151	1.54637	1.86376	2.53857
264	MH01c24g0119321	354.991	326.81	163.751	167.468	172.438	127.57	89.3706	75.1207	94.3576
265	MH01c05g0034441	19.3183	15.9647	10.2823	8.38888	7.96999	5.0602	1.9084	1.74774	2.7387
266	MH01c03g0021891	3.57368	3.43008	2.1495	1.66326	1.58283	1.18191	0.876728	0.76118	0.83845
267	MH01c05g0037551	13.6111	8.99384	5.19377	8.34794	6.64178	5.78394	3.85188	3.25097	2.64044
268	MH01c19g0096451	1469.93	781.1	519.425	839.853	758.796	681.648	375.747	280.527	240.629
269	MH01c22g0111031	37.484	22.7695	14.2776	19.0416	18.7246	17.4362	11.2712	8.93034	7.20484
270	MH01c09g0064521	42.3981	30.0327	10.9163	18.5675	15.7561	18.4974	3.67248	4.34319	3.28484
271	MH01c21g0110381	92.2802	61.3749	22.5773	44.5623	46.7569	51.1855	23.1371	14.5865	15.5117
272	MH01c18g0095891	10.033	6.94392	2.76817	5.26297	5.1777	4.92614	2.22302	1.74284	1.87546
273	MH01c15g0087581	13.2108	9.64257	4.9554	8.70247	9.41038	5.11615	5.09985	5.3714	4.42497
274	MH01c01g0002561	740.853	537.882	339.737	323.665	425.863	336.392	229.461	163.154	209.463
275	MH01c11g0069061	1279.61	1038.78	648.086	751.71	925.871	754.614	583.317	575.236	460.556
276	MH01c04g0027831	3.1293	2.68414	1.20904	1.53427	2.1404	1.67893	0.946194	0.941128	0.894246
277	MH01c02g0010481	35.5447	32.0837	14.8176	19.2017	23.0042	20.6174	11.9693	11.4504	12.1689
278	MH01c12g0075861	51.5656	24.6314	23.4239	19.6604	16.025	21.6568	12.7223	12.0691	10.6495
279	MH01c12g0075821	1159.14	446.78	502.184	220.468	196.796	408.257	17.4699	15.3286	11.2473
280	MH01c06g0045411	22.0759	12.7582	9.94615	9.2066	8.17538	8.83802	3.9452	1.75165	1.85457
281	MH01c08g0059601	9.83148	6.51886	4.95247	4.98447	5.01823	5.6056	3.23808	3.30921	2.88449
282	MH01c12g0076921	78.4897	39.9822	27.4911	21.0251	20.7269	24.5287	6.60848	6.37922	6.50861
283	MH01c05g0038951	11.7104	7.06438	5.80253	4.55828	5.46821	5.33233	3.3943	2.96112	2.18901
284	MH01c15g0085211	7.50888	3.22878	3.67093	3.60982	2.94193	4.45886	1.68288	1.03011	2.26991
285	MH01c07g0048731	210.312	118.741	115.397	104.214	105.678	112.952	51.7246	32.6964	67.4465
286	MH01c21g0110411	3.04954	1.682	1.84553	1.73002	1.4085	1.65292	0.479425	0.52328	0.317342
287	MH01c18g0094371	10.2757	5.75133	6.37798	5.45206	3.85697	6.38835	2.32727	1.97224	1.37627
288	MH01c12g0075611	74.503	23.4865	32.813	21.9626	21.9922	28.9346	4.35463	2.73681	3.19028
289	MH01c12g0075801	491.594	203.34	195.49	162.287	158.928	182.131	35.4687	29.9623	23.8844
290	MH01c12g0075831	554.802	235.646	238.656	180.171	181.134	235.14	12.9991	12.6039	11.2101
291	MH01c04g0029481	6.83756	2.21659	3.67358	2.82404	1.61778	2.70394	0.175779	0.2528	0
292	MH01c20g0105901	1.90467	0.618657	0.899451	0.752074	0.508236	0.908554	0.119093	0.102051	0.19969
293	MH01c12g0076931	46.1294	18.0388	27.1906	29.1984	23.8295	23.3839	12.2666	12.4841	19.7562
294	MH01c08g0058011	7.66158	3.01422	2.12701	2.27754	2.96484	3.23641	1.58327	0.954489	0.415635
295	MH01c18g0094081	5.40265	2.54478	2.56007	2.55802	2.77897	2.2498	1.81963	1.68586	1.03706
296	MH01c01g0005401	379.373	164.907	200.553	230.629	201.501	237.662	152.511	111.787	122.624
297	MH01c15g0088541	23.8793	4.69773	5.05872	10.7477	7.92501	7.41235	2.57513	2.64148	1.77732
298	MH01c09g0064511	4.81918	0.835524	1.17581	1.66701	1.54342	1.16697	0.477581	0	0.187072
299	MH01c06g0041691	12.59	3.50829	3.30697	5.78613	5.47567	4.51044	3.07364	1.39365	1.83233
300	MH01c07g0053061	24.1393	17.6383	17.1489	19.2451	16.1979	14.6535	9.1245	12.4848	9.32291
301	MH01c08g0056631	1.35575	0.846427	0.976866	0.941918	0.78188	0.864585	0.109965	0.384559	0.172919
302	MH01c03g0021681	14.084	8.4569	9.03536	7.18698	9.80438	5.82212	3.55666	2.4966	1.84625
303	MH01c04g0030991	179.066	113.69	119.019	87.7952	104.911	71.7462	28.7385	21.1108	29.2408
304	MH01c21g0107301	2.38156	1.55599	1.66402	1.74974	1.60844	1.36316	1.2933	0.734981	0.876024
305	MH01c02g0015311	120.337	90.3345	74.3987	85.3408	86.9081	67.9986	50.8345	36.1148	32.5116
306	MH01c02g0009491	1.48092	0.873996	1.17029	1.13819	1.26266	0.731554	0.597037	0.299354	0.369335
307	MH01c09g0064961	61.5611	31.8022	47.5691	44.5855	42.5839	22.9578	8.21277	6.15757	5.29387
308	MH01c11g0069581	41.6444	21.2601	30.9606	25.1244	27.7951	23.8631	18.8472	14.9333	11.4584
309	MH01c19g0098221	131.076	48.1699	80.2495	84.9945	81.1521	70.1307	25.1872	26.565	23.7494
310	MH01c15g0085581	4.46065	4.15261	3.63331	2.97798	2.99529	2.6423	1.19737	1.05443	1.7018
311	MH01c06g0041861	340.795	304.354	249.944	205.004	302.39	201.636	145.632	162.649	170.067
312	MH01c04g0028421	3.10785	2.74142	2.12535	2.75436	2.83765	1.95005	1.5288	1.45736	1.10668
313	MH01c01g0004371	1.75368	1.40649	0.754548	1.09093	1.20191	0.471919	0.35362	0.253708	0
314	MH01c05g0037721	499.234	422.165	264.197	376.887	440.924	218.325	158.858	133.383	148.733
315	MH01c07g0052921	127.024	90.4189	72.4695	82.5928	105.651	77.7379	48.7841	40.3859	54.0552
316	MH01c11g0068191	298.033	175.93	152.032	167.889	183.619	180.542	61.2518	60.4471	59.004
317	MH01c01g0008181	2112.88	1118.91	866.236	1144.11	1095.8	1155.33	201.489	159.59	160.427
318	MH01c07g0051931	37.9638	20.9755	18.3809	21.2339	20.332	14.9981	7.54901	6.50907	6.1175
319	MH01c24g0121471	3637.79	1493.34	1596.25	1989.77	1857.74	1522.9	328.619	281.996	252.584
320	MH01c12g0078091	5.13531	2.24896	2.13698	2.3597	2.72815	2.2346	0.480414	0.442283	0.718484
321	MH01c01g0004821	385.041	253.441	336.751	255.47	316.595	136.724	221.996	175.259	69.881
322	MH01c22g0112541	2.68704	1.54003	2.03111	1.46185	1.87366	0.976019	1.46782	0.529228	0.858067
323	MH01c06g0041361	1.99005	1.064	1.82327	1.39895	1.51423	0.953531	1.26344	0.5153	0.470801
324	MH01c19g0097671	12.5078	10.8402	16.3712	8.86456	8.75619	4.81539	5.31451	3.48472	2.83194
325	MH01c08g0055021	28.9056	21.8453	26.0936	21.7846	20.7066	14.3822	11.0953	11.4898	12.5578
326	MH01c12g0079551	141.847	69.4747	123.55	89.7213	91.9083	56.5122	29.6963	34.8912	22.8343
327	MH01c23g0116441	2.74384	0.872141	2.79386	1.87749	1.07038	0.772025	0.440122	0.205451	0.19269
328	MH01c18g0092121	77.066	49.1476	81.1549	66.595	59.166	49.8039	39.3082	41.5214	26.787
329	MH01c02g0012881	231.799	81.6373	257.079	114.942	129.127	61.8581	105.47	71.9811	80.3121
330	MH01c22g0112661	821.281	281.768	658.244	458.157	393.857	387.846	213.619	211.952	197.487
331	MH01c12g0075881	5.67979	1.19204	4.15799	1.36236	1.13845	0.725724	0	0	0.051274
332	MH01c12g0078821	19.0481	11.1513	9.69313	7.28116	6.92236	4.62283	6.36289	4.07395	5.01442
333	MH01c07g0053461	5.23815	2.70427	2.63596	2.22182	1.92051	1.53746	2.28162	1.43768	1.6133
334	MH01c17g0091211	6.44006	2.95136	3.03416	2.65311	2.69448	1.87132	2.23133	1.5091	1.55375
335	MH01c18g0092011	6.69044	3.11599	2.83487	2.01632	2.84623	1.40331	2.79944	2.0319	1.6283
336	MH01c02g0014891	55.7315	22.7008	25.4237	22.074	20.0599	13.1134	15.7975	16.7969	12.8866
337	MH01c11g0067361	50.0471	20.7324	21.6772	13.8719	16.2947	7.06076	14.4397	14.1382	10.7271
338	MH01c02g0010141	64.595	46.7703	51.2907	35.0982	33.2601	33.233	24.7118	22.9262	29.2846
339	MH01c24g0120251	100.183	54.9694	94.5876	16.055	16.5048	16.5671	6.34448	4.05603	6.63203
340	MH01c13g0082091	2.80256	1.17781	2.56941	0.375531	0.555133	0.153452	0	0.372402	0.272059
341	MH01c11g0073121	13.163	4.75111	6.61475	3.87185	3.28726	2.46519	1.63194	1.97546	1.00143
342	MH01c12g0075961	2.97999	1.48074	2.12518	1.45181	1.20017	0.975259	0.807815	0.922873	0.7991
343	MH01c04g0026861	5.15222	2.545	3.03604	2.20008	2.39397	1.68619	1.24998	1.50992	0.763577
344	MH01c09g0066411	8.9273	5.20467	5.77617	3.57838	3.90757	2.42979	2.2386	1.55857	0.854955
345	MH01c18g0092141	29.2088	14.3004	16.5261	11.1938	12.011	6.05211	4.58567	4.04791	4.32198
346	MH01c21g0110471	3.27943	2.13904	2.41554	1.96425	1.68864	1.57569	1.4354	0.971022	0.65684
347	MH01c13g0080651	6.41993	4.24327	4.27828	2.88396	2.38172	3.25452	1.78489	1.14014	0.816552
348	MH01c22g0115221	2.63222	1.50565	2.11553	1.25588	1.1432	1.30841	1.23606	0.750513	0.829379
349	MH01c07g0052871	34.0295	18.6883	27.6826	17.2668	18.8458	20.0271	17.1648	13.1658	12.7282
350	MH01c12g0079531	3.02347	2.10893	2.48138	1.63338	1.96143	1.38388	1.63914	0.980457	0.826671
351	MH01c24g0119021	1.88407	0.808735	1.29986	0.53362	0.877357	0.527752	0.271307	0	0.08824
352	MH01c08g0059241	104.26	68.3704	130.229	50.3358	54.7719	56.586	73.8844	44.6508	39.6045
353	MH01c11g0069971	117.907	108.761	198.334	4.45797	6.19504	8.98772	8.10717	0.974085	0.795676
354	MH01c07g0051951	50.8252	34.6375	62.7934	11.1087	11.5644	10.2742	21.7739	25.1492	11.6182
355	MH01c20g0104771	4.91634	4.54838	6.90639	3.00615	3.51174	3.78567	2.18312	1.37517	1.79497
356	MH01c18g0093911	35.6686	30.5795	46.1469	17.7357	19.0721	32.4469	17.3605	16.0607	16.1774
357	MH01c08g0055091	80.4184	44.5056	106.223	35.2058	33.4126	33.4949	25.4063	19.0892	18.8898
358	MH01c09g0063641	6.42246	3.70574	10.3101	2.39933	2.37895	3.20429	0.402069	0.364323	0.439512
359	MH01c07g0049371	319.228	202.49	368.505	191.497	230.077	242.441	102.388	139.47	139.813
360	MH01c08g0057111	216.568	79.9383	234.624	85.0602	100.825	100.379	11.5578	12.1226	9.5648
361	MH01c22g0114651	24.3916	14.3651	24.9951	15.6581	14.8857	15.8366	6.82731	8.82282	7.87793
362	MH01c09g0063791	300.18	234.48	220.154	126.177	151.051	128.916	56.3565	50.8958	52.8521
363	MH01c23g0118641	442.326	391.253	245.736	129.236	186.569	130.398	49.7234	30.5453	27.982
364	MH01c07g0054091	542.719	471.807	345.952	141.735	138.077	154.198	13.6496	12.1876	12.0345
365	MH01c08g0057181	1758.81	1546.73	1059.85	563.657	623.219	685.556	285.797	269.495	278.267
366	MH01c12g0077081	1.60518	1.3782	1.11603	0.35227	0.646391	0.557113	0.284726	0.330314	0.17579
367	MH01c12g0077211	3.54839	3.03104	2.5693	0.765291	0.990236	1.28162	0.994622	0.430055	0.466151
368	MH01c08g0060831	4.3408	3.69405	3.48577	0.491358	0.966418	1.0971	0.35802	0.277349	0
369	MH01c08g0058061	16.8613	11.7762	8.79545	2.54656	3.20578	3.20472	1.77896	1.44402	0.782362
370	MH01c13g0081071	9.62631	8.43212	6.52303	2.93113	1.63855	2.55921	0.390193	0.230722	0.374229
371	MH01c05g0034831	24.4907	19.0226	16.4542	5.92368	5.81234	7.94042	3.52063	1.568	1.75486
372	MH01c01g0009001	5.36202	4.10127	3.66982	1.11093	1.17067	1.41688	0.221544	0.467392	0.131162
373	MH01c07g0048661	2.27027	2.41863	1.25579	0	0	0	0	0	0
374	MH01c05g0035731	3.79441	3.96389	3.21054	1.76338	1.47056	1.96287	1.53559	1.46705	1.30876
375	MH01c02g0011651	3.83344	4.11353	3.2461	0.305262	0.33929	0.375307	0.095403	0.32118	0.233816
376	MH01c05g0040951	9.26813	9.9384	6.44003	2.55586	2.71681	4.28599	3.33568	2.20847	1.08116
377	MH01c15g0087771	114.111	111.034	77.9741	47.849	48.1531	51.7844	50.134	47.1033	29.1565
378	MH01c18g0092821	203.752	194.118	151.16	85.063	85.1845	130.303	93.873	82.2694	80.7571
379	MH01c11g0067041	36.7029	37.6922	23.9271	7.14178	7.81333	15.1603	3.72541	4.57319	5.37477
380	MH01c21g0109441	3129.6	3303.44	2342.73	627.742	720.982	1258.49	689.551	563.785	579.308
381	MH01c03g0021271	99.3623	67.4546	51.1096	31.1245	35.5653	49.0176	34.0619	34.7309	36.6863
382	MH01c15g0089731	105.255	82.6362	71.0906	47.1001	51.7698	65.9421	46.1179	50.733	42.5359
383	MH01c04g0033511	5.48144	2.62723	2.73872	0.506503	0.366902	0.62705	0.929117	0.464705	0.803621
384	MH01c11g0069661	41.888	26.3036	17.9368	12.8784	10.1095	13.404	13.7926	12.9059	10.6007
385	MH01c06g0043521	8.99341	7.09713	4.64634	3.85364	3.55083	3.28924	4.50999	1.91386	1.87768
386	MH01c22g0114001	3.72355	2.50575	2.5319	1.67965	1.74327	1.69931	2.05471	1.17794	1.26989
387	MH01c04g0027821	1.16006	0.822725	0.900971	0.543298	0.426994	0.502063	0.557287	0.224737	0.457823
388	MH01c11g0069981	17.3847	17.9615	21.6553	0.281687	0.865616	1.09101	1.83736	0.55041	0.26056
389	MH01c13g0082081	32.2802	33.1583	34.7506	6.95365	7.27064	11.447	4.944	3.74961	2.53621
390	MH01c03g0019631	20.9694	21.7783	22.3443	10.8062	13.0016	14.7904	8.04456	7.85612	9.28676
391	MH01c18g0092131	9.77982	10.6547	8.84822	4.73813	4.63443	6.0467	4.37432	4.61759	2.67281
392	MH01c19g0101001	75.2786	95.4193	70.9728	32.692	39.1581	47.9031	23.6413	17.5431	15.3732
393	MH01c04g0030351	174.269	220.168	134.881	48.1613	55.4584	68.1966	20.7403	25.4694	18.9432
394	MH01c20g0102381	14.5161	10.5152	11.4468	6.75556	5.8265	9.80406	8.15455	5.82013	4.50207
395	MH01c13g0080121	30.9992	23.7096	25.5278	12.0912	15.3807	23.4126	13.7973	13.4542	8.99766
396	MH01c09g0062521	100.543	71.1176	84.4337	27.3917	24.4637	41.5653	38.7285	30.3839	28.8194
397	MH01c20g0106041	11.0344	8.04137	10.3131	4.3874	5.4183	6.92922	6.16476	4.98292	3.45075
398	MH01c12g0075741	85.4081	64.1578	81.6532	45.0971	43.2041	57.1539	41.9059	45.4395	35.8032
399	MH01c04g0028391	3.61632	2.30471	3.56016	1.16896	1.40556	1.76206	1.0564	1.12335	0.646678
400	MH01c08g0055361	355.67	192.796	335.428	103.392	114.167	168.057	37.1026	28.8896	27.1318
401	MH01c08g0057411	91.7108	62.5688	101.23	30.1028	34.1373	49.9326	10.5566	9.03153	7.35264
402	MH01c03g0023501	102.969	67.3903	83.7291	32.0072	30.6214	45.5755	3.31725	2.30204	1.50569
403	MH01c07g0049521	80.4929	62.9221	70.3597	41.3191	41.505	55.0897	31.8958	28.4358	27.4317
404	MH01c07g0048741	28.1083	16.2812	24.1969	5.3504	5.75702	8.2707	1.78076	0.930546	0.577453
405	MH01c18g0091721	66.0819	46.917	54.5598	25.2222	25.4339	30.4346	16.0293	13.3035	12.8289
406	MH01c09g0066401	18.8957	16.9312	14.1177	10.1538	8.17403	11.1387	5.27712	4.41726	3.41067
407	MH01c06g0041341	3.97266	4.07397	3.27792	1.97341	1.63237	2.4677	1.39812	0.936676	0.92322
408	MH01c13g0080401	3214.61	3040.73	2450.72	1347.44	1283.44	1759.32	717.714	463.489	456.633
409	MH01c21g0110231	0.749726	0.668581	0.696623	0.403855	0.37036	0.562348	0.343437	0.200289	0.184511
410	MH01c05g0033931	15.5005	14.3869	15.0374	9.20976	9.05366	10.5372	5.28743	4.19179	3.88661
411	MH01c04g0031911	18.4784	17.867	16.299	8.15768	9.46773	13.1311	5.61619	4.63885	4.02603
412	MH01c01g0003971	0	7.90985	14.591	0	0	17.4188	0	0	0
413	MH01c07g0051231	6.96816	25.2641	26.7576	5.46287	4.3192	6.35093	0.394036	0.770248	1.26249
414	MH01c35g0123291	2102.09	6114.46	22927.2	85.8995	118.271	4556.57	138.528	117.573	65.2669
415	MH01c32g0123211	757.86	2859.31	7682.57	25.7094	34.832	1506.17	41.0891	30.2488	16.3462
416	MH01c34g0123271	3331.36	11576	29080.1	87.5537	112.46	6300.08	118.025	94.2962	48.6962
417	MH01c33g0123231	678.293	2245.13	6066.85	26.0278	33.326	1367.13	39.3648	29.5196	16.0318
418	MH01c30g0123051	682.615	2097.31	5563.08	21.3326	28.9553	1182.93	28.1831	23.1815	12.5651
419	MH01c26g0122591	564.948	2306.82	4108.93	12.9422	15.7904	1036.08	15.3222	12.3103	6.17746
420	MH01c35g0123311	4346.84	17021	30686.9	92.5544	121.639	7422.23	117.4	91.4072	47.2401
421	MH01c28g0122631	3873.71	14781.1	26501.3	83.5235	108.083	6566.45	105.571	82.2172	41.6457
422	MH01c35g0123301	3248.74	12731.1	23708.9	83.4528	111.478	5766.93	115.016	89.11	46.6997
423	MH01c33g0123261	6428.99	26723.3	48680.6	118.11	145.848	10975.3	148.406	119.057	57.7387
424	MH01c33g0123251	1100.01	4539.18	8267.12	19.8665	24.9214	1898.7	25.0252	19.6875	9.80767
425	MH01c30g0123021	1388.22	6522.33	12071.7	24.2295	34.4585	2351.16	31.3341	24.2816	11.284
426	MH01c27g0122601	521.365	2080.79	3561.72	10.2032	14.5502	791.867	11.817	8.69774	4.22042
427	MH01c38g0123491	121.514	399.515	869.18	3.79003	4.49066	222.282	4.70141	4.19601	1.82151
428	MH01c30g0123041	3996.32	13865.4	30762.6	100.119	135.38	6845.92	132.881	106.534	54.1932
429	MH01c32g0123201	2182.49	7272.36	16659.9	62.9135	84.1694	3801.86	89.629	69.2791	37.0267
430	MH01c27g0122611	1180.4	4231.93	8189.82	28.6352	39.3617	1895.28	36.1106	28.4125	14.351
431	MH01c38g0123481	946.277	3004.61	6112.4	25.3606	34.405	1528.29	32.5202	25.9508	13.0938
432	MH01c26g0122571	2705.9	8777.17	17678.7	66.9781	87.331	4564.89	91.0329	70.3797	36.5112
433	MH01c28g0122621	1213.9	4301.7	9064.69	34.7394	46.4859	2078.59	50.3454	38.661	20.6894
434	MH01c36g0123321	1458.13	4784.91	10047.2	36.1812	50.1866	2356.28	46.7595	36.9708	18.8295
435	MH01c36g0123331	1163.28	3598.25	7455.28	29.3044	41.7359	1744.62	37.4957	29.5777	15.5947
436	MH01c32g0123221	64.7136	503.631	1008.24	1.2919	1.49196	159.859	1.50664	1.43481	0.690956
437	MH01c33g0123241	311.979	1630.59	3686.71	8.46482	9.97987	689.652	13.4899	8.99458	4.20242
438	MH01c34g0123281	584.799	2501.68	5524.68	15.2949	18.9981	1216.4	19.3188	15.9798	8.08715
439	MH01c30g0123031	5390.95	22552	48395.2	137.966	176.108	10532.6	178.876	149.367	69.5065
440	MH01c08g0059911	12.6639	3.56516	11.2133	11.5816	11.8793	3.37268	3.31445	2.28906	1.81722
441	MH01c22g0112551	44.1694	20.2727	54.3792	31.9946	36.2736	11.4425	7.91667	4.72188	3.15151
442	MH01c08g0057011	30.6105	16.6096	38.1161	27.9379	32.6103	10.6081	6.37019	5.20866	5.64696
443	MH01c05g0033941	60.8741	20.1631	51.0334	45.7715	43.2019	41.7223	7.18303	7.61443	8.18586
444	MH01c03g0018281	16.3105	7.29582	14.2677	12.8122	14.1716	11.2946	4.39184	3.87123	6.13034
445	MH01c03g0023561	28.8365	8.00307	21.2815	22.5149	22.812	14.429	3.02037	1.78265	2.04826
446	MH01c11g0070901	244.45	133.116	212.253	200.209	221.091	153.476	92.6966	78.8577	67.4554
447	MH01c05g0036251	333.486	165.555	241.004	251.942	266.37	205.863	40.1391	55.8847	57.4135
448	MH01c18g0094501	7.64304	3.86464	6.36818	5.42656	5.73474	4.80173	1.90463	0.769864	1.18298
449	MH01c05g0035521	40.0243	13.0205	33.2341	29.83	31.901	26.6773	15.2896	12.6278	16.9834
450	MH01c09g0062811	84.3236	27.7051	62.357	62.9474	60.2034	39.8503	32.1853	27.4971	28.9354
451	MH01c02g0016001	20.0256	12.9729	12.7467	19.1771	19.343	9.36882	6.06165	5.29693	3.78067
452	MH01c22g0112351	88.1184	46.2526	51.3376	98.6867	96.0278	43.5052	35.467	31.5316	29.586
453	MH01c02g0012551	19.6031	10.5796	13.7556	21.151	22.4559	8.2691	5.84142	4.55793	5.95941
454	MH01c21g0107291	6.62747	3.88644	5.1349	7.82824	8.44651	3.82543	2.08801	1.68998	1.39999
455	MH01c07g0053051	242.954	163.494	234.162	255.584	265.515	201.672	47.8586	88.2208	101.101
456	MH01c02g0010281	146.026	119.897	126.293	156.303	168.985	118.965	35.6797	44.0442	49.4688
457	MH01c06g0043341	21.2042	17.1632	22.6688	25.6755	25.7496	20.5914	5.53307	5.75333	5.25093
458	MH01c19g0099521	57.502	37.929	65.4074	66.7786	70.1043	46.0114	28.3034	24.1405	33.9691
459	MH01c24g0120741	28.2509	13.9694	43.1885	43.5727	50.6894	22.3653	1.21441	1.26944	0.617279
460	MH01c19g0098051	305.082	174.782	340.74	382.464	397.181	253.585	86.4034	136.608	124.717
461	MH01c05g0036211	5.49922	3.25116	5.09887	6.07647	5.89429	2.90975	1.17976	1.01546	1.231
462	MH01c24g0120731	2.88368	1.18502	2.47549	3.53704	2.82384	2.03387	0.661514	0.461713	0.183182
463	MH01c24g0121481	77.0348	54.0712	34.8171	92.8683	121.198	85.9221	27.9917	21.3157	26.8088
464	MH01c04g0029271	6.91816	2.85153	3.12802	7.66718	10.3934	6.35886	0.455632	0	0
465	MH01c19g0096651	2.96543	1.76898	0.793285	3.02019	3.4786	1.70713	0.674665	0.371113	0.403604
466	MH01c19g0100461	1966.4	1072.23	764.548	1837.96	2018.11	1467.22	441.212	385.986	426.383
467	MH01c03g0025321	2.33213	1.44087	0.976321	2.69587	2.6238	1.86459	0.614375	0.500015	0.587245
468	MH01c15g0086221	3.55669	2.96403	1.18126	4.05669	3.48617	3.15693	1.41372	1.07343	1.23418
469	MH01c08g0058311	73.7227	48.8564	22.7361	85.079	74.9154	67.2445	27.7968	21.7469	18.5134
470	MH01c02g0013911	1672.36	1953.08	709.987	2075.32	2088.53	1746.29	762.829	655.071	587.214
471	MH01c24g0120501	776.015	691.09	354.6	848.992	802.753	681.488	301.935	234.022	187.377
472	MH01c11g0072541	19.1771	17.9556	9.07939	21.2737	18.6485	16.6002	7.8487	7.52682	6.96014
473	MH01c11g0067481	265.302	219.913	159.039	270.108	349.273	225.677	69.3835	76.2119	88.6653
474	MH01c23g0118521	354.661	327.077	188.694	351.199	401.29	278.574	49.0899	50.7251	51.3522
475	MH01c08g0058441	311.445	323.244	107.767	303.713	344.416	140.641	33.7516	19.6388	23.7854
476	MH01c21g0107001	17.6701	16.8439	9.42352	17.3254	17.8325	11.8692	6.39348	5.36373	6.46941
477	MH01c23g0117981	598.19	494.849	300.488	609.967	622.33	380.681	264.482	232.903	205.839
478	MH01c13g0079991	89.3947	82.3892	40.6051	91.2085	95.6467	65.422	42.1319	38.3707	31.7761
479	MH01c02g0016091	23.4094	15.8196	7.33402	19.2583	18.6027	15.975	11.8249	4.83889	4.86352
480	MH01c13g0081211	3.64554	2.02972	0.790403	2.81593	2.89449	2.12815	1.21762	0.689404	0.518356
481	MH01c24g0119231	272.392	196.391	125.202	252.44	241.733	199.536	112.249	101.667	96.6113
482	MH01c22g0111721	8.30726	4.58256	2.32387	6.63056	5.72564	4.37688	1.29542	1.03189	0.948189
483	MH01c23g0117501	44.9966	32.1653	14.869	32.6869	36.9009	30.7674	11.2319	10.1104	9.02703
484	MH01c02g0011231	69.6828	45.8956	30.2734	49.6401	50.3643	41.0714	26.9186	19.4233	21.0971
485	MH01c08g0059751	133.088	97.26	65.2384	101.04	97.4687	82.3568	42.2248	31.1289	34.0218
486	MH01c08g0055611	17.4707	11.2411	9.03805	12.9334	14.2164	10.2004	9.03275	6.45922	4.85738
487	MH01c21g0107511	37.5656	27.229	21.192	31.2974	34.7295	18.7292	19.7315	13.6163	11.4212
488	MH01c22g0112141	45.5879	27.1124	25.6323	35.0342	41.9804	23.0133	19.2368	15.938	10.2437
489	MH01c13g0082121	86.5817	45.3767	39.3202	69.1416	62.5852	52.4949	33.881	23.3718	26.0704
490	MH01c23g0116671	1454.57	818.311	717.717	1238.47	1126.08	682.915	568.941	483.913	406.74
491	MH01c04g0033351	42.1317	25.9839	32.5647	32.7512	32.3724	36.286	19.7213	14.627	11.2279
492	MH01c15g0089261	193.216	96.2526	129.275	142.754	136.673	144.73	59.0771	39.4379	39.5074
493	MH01c19g0101811	72.405	36.6811	46.5983	61.2899	52.7597	60.2278	29.5647	18.7724	19.2279
494	MH01c18g0092321	75.4878	33.4157	52.3455	65.3166	64.4783	64.6908	24.6303	18.5141	13.6263
495	MH01c01g0000381	9.42391	6.15695	6.5407	8.16548	7.59387	8.35899	3.46352	2.48573	1.51531
496	MH01c08g0058671	88.805	68.0791	63.1249	81.2666	84.9629	87.9915	34.6478	26.1175	25.0697
497	MH01c03g0023541	134.121	69.8548	82.4581	126.13	117.759	106.034	10.2811	5.68374	5.64302
498	MH01c05g0033951	160.198	68.588	103.032	152.055	129.543	127.733	11.9364	11.9127	10.1166
499	MH01c21g0107761	233.485	102.586	123.668	207.919	193.197	195.954	45.9657	40.0778	35.0914
500	MH01c11g0071931	21.7232	11.4078	11.6442	20.8925	19.5935	19.1778	7.62671	4.95961	4.44415
501	MH01c20g0104821	146.507	53.8086	65.4381	118.385	120.716	93.65	4.80908	4.82072	4.14637
502	MH01c22g0113941	3.33259	1.39684	1.28847	2.61889	2.47438	2.40249	0.687894	0.339399	0.476657
503	MH01c22g0111451	466.163	217.301	187.746	353.073	336.622	296.654	76.8924	88.1244	106.542
504	MH01c05g0036811	15.6996	10.7107	8.2121	13.332	12.6859	9.92031	3.73257	5.17622	3.29743
505	MH01c24g0119401	157.784	81.9023	87.7385	128.789	131.419	87.46	33.8272	38.7642	38.2286
506	MH01c02g0009721	4.48735	2.26255	2.37999	3.63997	3.11325	2.51125	0.508809	0.410476	0.526574
507	MH01c12g0074111	371.847	141.984	129.574	215.935	179.776	189.09	32.5765	29.6998	25.9818
508	MH01c08g0060891	43.5536	23.5606	23.6665	32.6222	28.0044	31.1824	16.704	13.429	15.2053
509	MH01c06g0045391	194.863	85.4491	100.931	141.397	113.321	143.387	49.9596	38.7836	38.3212
510	MH01c20g0103351	92.6361	56.4403	51.401	62.4384	76.6834	72.1375	41.6568	35.9418	27.3541
511	MH01c13g0081421	16.9458	8.54388	10.6539	11.9425	14.151	11.3893	4.32465	3.58498	3.46986
512	MH01c03g0023161	52.2111	22.16	28.5471	34.6857	42.9102	34.4501	13.581	8.18844	8.01614
513	MH01c18g0091821	185.897	45.6058	84.0408	156.369	133.39	111.28	78.4101	42.2224	33.1753
514	MH01c11g0072961	14.0588	4.01388	8.54995	14.4981	11.8124	9.87875	5.43713	4.06669	3.85624
515	MH01c22g0112901	55.2032	20.2686	28.2397	44.9523	47.8031	44.164	15.196	16.849	14.233
516	MH01c23g0116361	6.7923	2.18305	4.0543	5.2622	5.092	4.53842	1.43666	2.02792	2.03676
517	MH01c05g0037181	86.8717	37.4086	50.9156	62.338	68.5493	63.4296	36.5662	27.4161	23.4899
518	MH01c09g0061741	44.6358	17.8968	21.3301	31.4283	31.8273	33.4175	16.6727	10.9075	11.0937
519	MH01c07g0051801	7.08992	1.51515	2.71085	4.81993	3.73587	4.1696	1.53948	1.15007	1.00699
520	MH01c05g0040141	200.382	79.7364	100.185	147.487	126.129	129.387	75.523	57.9971	52.4247
521	MH01c20g0104811	60.9502	20.8683	27.1309	43.4223	38.9466	37.0572	13.7859	10.0984	8.89742
522	MH01c08g0054611	33.7495	14.8405	16.7458	23.1207	21.7985	21.8107	11.7133	10.0313	8.75599
523	MH01c03g0025111	2.30046	0.982488	0.945679	2.69699	2.55914	1.96535	0.71809	0.18948	0.428968
524	MH01c06g0046761	7.63726	4.10974	4.15491	8.19226	8.35824	6.43046	3.59043	1.45794	2.06477
525	MH01c02g0009671	61.9506	20.8873	23.8202	87.5964	67.0256	53.4893	22.571	13.247	11.1538
526	MH01c02g0012601	10.0794	3.54335	3.2353	11.7299	9.82332	8.47259	4.02064	1.43474	2.09709
527	MH01c09g0061701	76.102	33.9862	37.03	83.3945	66.0832	44.5713	28.4185	21.5749	20.1822
528	MH01c13g0083401	44.3991	25.7616	20.164	48.3561	38.0735	31.383	12.4781	10.6158	10.8048
529	MH01c03g0023051	82.5239	46.0714	37.6799	79.9815	75.6233	63.0514	33.9219	24.7685	23.8375
530	MH01c01g0004481	18.3152	9.52602	8.44292	19.8213	17.1474	16.131	6.35799	4.45492	6.25287
531	MH01c19g0097131	184.652	91.0378	59.3632	205.376	165.952	145.464	43.1966	24.1985	21.7156
532	MH01c24g0120371	219.997	104.215	77.6509	226.601	195.116	176.926	70.8326	62.4216	57.1626
533	MH01c15g0086751	20.1239	8.79681	7.3151	21.2457	14.7127	17.9462	5.38048	4.52723	5.40258
534	MH01c13g0081361	19.3011	6.4567	10.1665	19.3394	16.3301	15.5505	4.80914	3.54355	4.99403
535	MH01c03g0019681	18.5861	7.66153	9.49918	19.0104	15.9016	16.9474	7.3382	6.54334	4.17172
536	MH01c02g0011761	25.1529	7.37949	9.58798	25.0417	21.4926	20.8356	8.29897	5.99929	6.67012
537	MH01c01g0002901	100.479	28.0294	45.7276	135.821	99.9892	121.093	41.3994	21.2908	15.933
538	MH01c19g0097151	68.454	19.7443	30.8509	98.904	75.9407	81.121	9.9576	8.07232	6.33268
539	MH01c04g0031901	12.4046	5.64312	7.06128	14.8673	12.0299	11.0346	4.50472	2.99788	1.79265
540	MH01c21g0110391	55.5004	25.8799	37.4227	62.6902	51.9464	55.8215	26.5451	17.4462	18.5104
541	MH01c19g0101821	1.13804	1.25275	1.21211	1.54408	1.46869	1.38359	0.559595	0.236103	0.293096
542	MH01c11g0070931	356.027	287.351	340.646	300.798	344.708	366.239	85.8473	91.0604	77.8188
543	MH01c19g0100361	1831.76	1480.86	1571.16	1521.17	1671.98	1951.26	255.965	258.518	209.332
544	MH01c01g0000421	1237.1	904.549	1025.22	1083.33	1126.6	1235.79	195.544	194.661	223.285
545	MH01c02g0013161	224.019	165.182	186.593	210.507	227.366	244.071	53.6368	62.9586	65.0201
546	MH01c08g0060611	48.8437	40.9452	40.6986	48.3713	50.9355	54.2562	8.71354	9.99989	9.31749
547	MH01c19g0099271	6514.34	4646.52	5008.87	5444.9	5566.09	5448.52	1541.11	1423.85	1713.47
548	MH01c03g0023801	1023.65	744.535	756.439	776.87	808.365	863.01	175.465	203.444	180.356
549	MH01c09g0066191	33.8602	23.1563	26.7124	30.5418	32.7613	26.9168	6.0981	6.23601	4.3182
550	MH01c21g0107321	27.0712	17.395	21.758	25.7586	22.1197	21.0205	3.1115	2.24142	1.82594
551	MH01c06g0045421	3.73404	3.06635	3.81433	3.30859	3.73356	2.97673	2.4273	1.54837	1.37548
552	MH01c01g0008521	10.8853	6.38246	13.2609	10.1425	10.7451	11.8644	5.94136	5.18075	3.89855
553	MH01c13g0084391	3.41224	2.23331	5.30543	4.48454	3.96131	4.029	1.61335	1.31554	0.787375
554	MH01c01g0006401	552.407	213.501	371.69	464.579	465.195	599.845	135.68	128.936	123.958
555	MH01c04g0029491	3.10437	0.893766	3.01907	2.48052	2.87367	4.25009	0.22953	0.462403	0.514687
556	MH01c19g0099721	28.1953	12.3485	25.7347	21.7296	27.411	30.0918	6.11773	8.5578	7.89771
557	MH01c08g0057781	272.204	138.569	262.852	209.091	197.802	238.791	37.8881	39.5759	33.9296
558	MH01c05g0039501	395.31	196.281	378.848	369.919	345.137	381.166	91.2994	153.809	181.163
559	MH01c06g0044911	1464.76	998.661	1190.35	1750.45	1976.63	1522.2	307.74	548.698	611.594
560	MH01c06g0042301	87.7674	48.7776	53.3254	99.699	102.96	90.9775	7.23046	7.20019	4.96588
561	MH01c07g0048231	389.006	238.225	283.588	548.752	488.102	472.341	75.8112	74.1524	63.3459
562	MH01c03g0020121	106.192	55.4419	109.954	120.153	126.637	112.015	36.0292	36.4165	32.989
563	MH01c03g0021451	232.977	121.635	180.331	243.641	232.077	250.268	80.7339	94.072	73.3351
564	MH01c02g0017041	157.363	81.1417	136.201	194.856	181.97	188.35	69.5144	57.1946	54.9354
565	MH01c11g0068871	50.4036	24.1786	46.9478	58.0581	64.9079	67.2197	10.2673	14.1419	11.5371
566	MH01c18g0094341	83.4031	58.9776	69.9759	87.5161	106.849	109.031	23.9059	26.0657	24.2448
567	MH01c05g0036921	9405.4	5022.58	9584.76	12631	15920.1	14389.3	1758.11	3450.5	3600.59
568	MH01c01g0001741	51.2096	34.4908	54.3371	84.717	87.7284	85.7283	10.5564	10.8201	10.2807
569	MH01c03g0021791	183.412	140.774	180.653	276.191	278.18	256.214	80.0151	84.0461	76.2489
570	MH01c04g0026641	19.1383	14.5352	17.3811	19.7574	20.761	26.0397	5.00407	4.93945	5.98577
571	MH01c23g0117431	336.268	249.739	300.569	392.556	425.287	401.368	27.1702	34.8054	31.293
572	MH01c02g0015121	349.587	337.33	300.919	384.72	467.414	484.86	38.5629	60.046	44.3788
573	MH01c09g0062421	7014.19	5851.78	5439.43	7896.85	9384.25	9289.73	915.974	1553.34	1610.65
574	MH01c11g0072111	930.495	723.455	725.99	1063.77	1295.43	1309.49	76.9654	124.799	136.276
575	MH01c03g0021821	997.321	594.568	558.567	743.371	1126.02	1075.78	266.106	290.886	262.306
576	MH01c08g0055311	3.79585	2.40893	2.02041	3.31857	3.85644	4.01208	1.01839	0.58786	1.33176
577	MH01c15g0089291	54.7874	36.9944	27.3833	46.4571	44.5793	48.9533	16.1821	14.7388	11.9225
578	MH01c09g0061801	128.319	89.7558	65.0891	112.983	117.032	129.025	42.2619	39.4203	31.9352
579	MH01c22g0111631	546.36	335.332	239.011	507.636	576.498	506.485	143.171	119.228	133.286
580	MH01c01g0001081	288.708	175.888	153.871	315.732	290.693	293.791	95.8284	65.1985	60.549
581	MH01c09g0061691	66.6661	42.7413	32.4753	67.7439	63.4992	58.3355	22.8767	17.3235	16.2861
582	MH01c20g0105281	45.685	32.3438	30.3737	50.9322	43.7735	65.8268	18.6659	19.1827	18.1312
583	MH01c18g0093081	15.546	9.72853	8.81975	15.2663	14.5875	18.0991	7.23303	5.20868	5.36533
584	MH01c05g0038851	32.8217	22.6028	18.9045	32.459	35.1865	39.61	12.0229	7.16014	9.0846
585	MH01c03g0019531	184.828	60.6741	80.119	196.307	194.743	218.652	50.0034	36.628	40.674
586	MH01c19g0097021	1.74553	0.674367	0.615121	2.05602	1.97364	2.34991	0.306173	0.106149	0.115339
587	MH01c02g0017401	23.8093	10.1596	6.96335	29.7891	23.0285	32.2535	0.674604	1.09361	0.733333
588	MH01c19g0097051	488.933	225.098	148.764	522.811	455.507	517.918	125.226	64.0532	64.1734
589	MH01c19g0097041	369.76	143.118	121.174	403.721	319.187	392.683	106.529	56.8484	44.732
590	MH01c12g0074051	31.5942	16.1414	12.2499	27.2097	22.2401	34.014	11.7306	8.32186	8.6791
591	MH01c01g0000731	9.66942	4.3215	5.06739	8.56273	8.09716	12.0896	2.80826	1.487	2.23329
592	MH01c18g0094131	6.02645	2.95663	2.56308	4.97872	4.55982	7.03197	1.16542	0.755203	1.32451
593	MH01c21g0108381	265.933	243.88	156.257	298.174	296.518	338.515	125.371	125.432	108.89
594	MH01c23g0117841	32.2212	28.7747	12.1594	43.3984	38.2775	55.078	5.49576	6.11512	6.43369
595	MH01c02g0016771	443.944	439.76	212.079	786.406	692.052	893.309	207.529	203.49	190.965
596	MH01c22g0113801	71.9971	92.981	54.0496	117.99	138.749	142.463	29.6155	34.4898	21.6877
597	MH01c21g0110491	537.689	560.075	344.246	774.218	839.126	816.914	272.577	279.754	272.291
598	MH01c07g0048131	26.4735	34.1479	14.9066	36.3261	33.5578	61.2704	12.2081	7.72705	4.61827
599	MH01c03g0018221	202.27	153.464	116.626	161.666	177.127	243.564	80.3917	74.7183	76.4934
600	MH01c19g0097231	367.274	323.813	242.428	322.862	338.802	515.897	127.758	160.444	165.043
601	MH01c24g0120751	21.9593	17.7363	13.7631	19.721	21.09	32.2444	5.51254	5.28342	3.55426
602	MH01c06g0045081	23.0518	22.5791	16.4908	21.7684	22.4117	36.607	7.51951	7.14499	5.01296
603	MH01c23g0118411	264.419	172.54	69.7908	147.96	150.693	205.028	70.7285	68.8286	80.46
604	MH01c02g0010541	48.7281	30.137	20.9352	29.8966	29.7635	37.6417	19.6458	15.9325	15.2364
605	MH01c21g0106811	51.4818	31.4854	18.7865	31.0153	25.3181	38.4307	19.1924	11.2433	13.2776
606	MH01c01g0001441	66.9464	39.8742	27.0138	38.6186	48.3047	59.7136	16.6071	18.6533	19.9046
607	MH01c23g0118651	56.2908	27.5015	18.3533	40.7148	38.363	45.8237	14.5209	13.0012	14.4335
608	MH01c18g0095161	31.8513	20.4633	13.5148	22.1436	22.1441	25.3513	11.7334	9.68068	11.1036
609	MH01c21g0108451	327.747	204.366	146.018	231.665	246.131	267.288	115.22	96.7838	92.6692
610	MH01c07g0050641	87.6994	39.6229	34.9917	71.8426	57.8629	78.6789	15.2142	11.5807	12.7865
611	MH01c08g0055551	84.4358	35.6239	31.1059	70.3141	59.6479	70.0884	14.6712	15.9966	13.1779
612	MH01c21g0110771	6.47532	3.22411	2.75979	4.76995	4.23496	4.79127	2.09158	2.24787	1.54391
613	MH01c12g0076271	5.01525	2.30743	1.7219	3.96547	2.53481	3.74511	1.03408	1.30074	0.962861
614	MH01c03g0019851	30.1943	18.5683	14.7432	21.7288	20.9997	20.5689	12.7156	9.6108	9.35189
615	MH01c05g0035941	46.902	27.5374	15.4464	28.9422	23.7183	28.2706	9.5806	7.83975	5.58117
616	MH01c18g0095901	19.9662	12.8005	9.88076	15.6112	13.1634	15.2119	6.76936	3.40123	3.64606
617	MH01c08g0059351	28.7797	20.5058	11.8919	23.6365	20.586	22.9722	11.9396	9.76422	9.02865
618	MH01c04g0031941	308.514	183.751	115.685	177.381	165.964	241.273	44.7931	35.8135	31.8476
619	MH01c13g0082151	343.276	192.18	149.487	186.123	151.206	275.045	46.2963	34.2182	35.0993
620	MH01c08g0056051	208.566	107.12	88.4352	103.24	91.5075	173.965	3.32123	3.57349	4.03457
621	MH01c04g0029151	26.0057	12.4797	11.5497	16.3372	14.6167	20.7723	5.76721	4.94972	4.87864
622	MH01c04g0033851	56.5743	31.7461	28.3875	38.4481	34.5995	47.1063	19.3502	14.0752	17.1284
623	MH01c07g0054211	8.13817	3.00053	2.9717	4.46497	3.04475	5.99686	0	0.651807	0
624	MH01c11g0070411	27.4817	13.8057	13.631	16.6155	14.3051	20.9064	6.28969	5.10207	4.45812
625	MH01c04g0026471	63.4005	43.6585	30.2966	46.0225	36.9357	53.1254	26.5166	21.1807	15.8735
626	MH01c13g0081951	36.5098	27.5677	14.6379	24.7261	23.9342	32.4501	12.4047	8.26045	8.17712
627	MH01c11g0072381	95.7081	63.1535	37.6991	64.2527	56.0531	85.3242	32.8476	24.2403	22.7372
628	MH01c11g0069391	72.0598	52.0135	37.9034	52.9396	46.8288	71.0695	32.786	25.1223	24.0439
629	MH01c03g0020851	39.3233	28.1504	20.0684	21.815	20.7578	29.6352	12.4183	9.55058	8.16883
630	MH01c06g0042591	94.2737	68.2059	54.5705	63.4647	60.862	75.221	40.1554	35.1839	35.3839
631	MH01c02g0014901	56.254	38.2851	28.8879	33.5393	31.2993	44.6739	21.235	14.7037	14.8936
632	MH01c11g0072441	123.157	89.1279	69.7079	72.1615	73.2529	108.228	58.6026	43.1697	38.0809
633	MH01c12g0077031	35.6253	23.0593	16.9489	20.7724	18.2114	29.8893	14.8467	10.723	10.6901
634	MH01c01g0006981	392.342	264.707	199.729	217.452	210.775	323.124	169.418	122.599	118.709
635	MH01c18g0095301	218.683	143.042	130.488	161.6	129.911	244.361	99.7956	81.8963	74.307
636	MH01c06g0044591	20.6671	11.7156	14.307	13.6627	12.2705	21.923	9.93964	6.60497	4.94973
637	MH01c20g0102331	58.2135	41.1855	36.6736	39.1095	40.4179	60.9703	28.2716	19.8118	14.158
638	MH01c04g0029101	832.709	507.998	555.467	618.878	566.98	844.682	232.979	201.879	208.595
639	MH01c05g0037131	253.755	120.191	151.117	183.085	160.998	245.972	51.337	51.879	37.7888
640	MH01c04g0026391	32.2418	17.8781	19.7938	24.8129	21.4286	34.2402	10.1429	6.57129	2.84612
641	MH01c03g0024981	590.906	340.558	343.353	455.117	417.913	699.636	172.182	123.21	116.361
642	MH01c05g0040991	17.3616	10.2519	12.9641	12.6514	15.0679	17.8956	7.50421	3.89934	5.01365
643	MH01c07g0048401	100.515	55.5793	63.9056	66.9056	68.8093	89.4357	43.2081	29.6802	32.6756
644	MH01c02g0016581	25.6565	20.2356	28.148	24.0203	22.4502	43.8186	3.66903	4.93065	5.77564
645	MH01c01g0002401	1465.36	1278.48	1336.69	1401.42	1509.72	2350.79	343.873	509.015	473.887
646	MH01c12g0075341	143.515	109.716	122.459	126.61	131.875	183.705	52.6064	61.4192	66.7063
647	MH01c03g0018351	605.86	646.104	549.004	551.133	563.276	945.658	278.239	319.172	314.218
648	MH01c04g0025821	205.598	202.135	179.36	211.302	188.162	327.398	27.6975	30.659	31.5658
649	MH01c06g0047961	3.56465	2.33561	2.66143	2.41051	1.96634	4.32832	0.269086	0.50306	0.859819
650	MH01c01g0005691	1079.52	930.789	1047.3	774.19	800.987	1381.33	192.462	280.813	262.833
651	MH01c01g0001771	257.101	229.932	228.262	198.285	205.291	313.795	73.2214	107.011	105.696
652	MH01c02g0011861	22.5516	19.038	16.5967	13.3879	15.6729	34.143	7.82098	5.6781	4.11653
653	MH01c02g0016611	252.081	182.09	220.777	190.336	178.133	376.359	87.9328	96.465	100.852
654	MH01c02g0015871	76.2737	51.7652	70.3665	47.3271	52.8395	96.1322	25.4735	22.2524	19.0682
655	MH01c11g0069311	1424.86	1098.82	1371.32	1054.16	1013.86	1942.55	465.013	501.136	506.423
656	MH01c20g0103731	3089.67	4019.81	1745.51	3429.46	3614.28	4448.27	608.148	604.851	558.516
657	MH01c02g0016761	4.89512	5.27935	1.70823	4.7541	4.80439	6.82512	1.14993	1.30435	0.657783
658	MH01c05g0035711	809.5	851.222	507.572	773.654	766.683	1141.96	329.736	252.649	252.534
659	MH01c01g0004601	87.2836	68.3932	26.2057	72.7738	75.5915	90.634	28.2453	14.8748	17.0382
660	MH01c19g0097161	122.44	97.3834	29.2295	95.9698	80.5464	114.683	6.86379	6.74728	6.46544
661	MH01c19g0097121	518.687	470.137	182.556	414.719	344.727	517.246	114.975	74.1123	64.8672
662	MH01c07g0051671	923.447	904.224	512.036	831.831	792.515	1009.69	281.878	261.686	242.677
663	MH01c08g0057991	88.0661	81.5675	52.4251	70.3354	65.4735	95.5823	31.5082	32.8009	28.3154
664	MH01c13g0080151	1095.1	988.595	757.113	842.549	820.86	1075.82	228.48	203.613	197.269
665	MH01c19g0100051	88.2153	87.3141	56.6458	61.4103	63.5519	87.9448	22.8184	20.0504	13.6356
666	MH01c22g0112131	53.26	46.6762	33.7577	37.7947	35.7051	48.7857	17.4103	12.8912	9.71721
667	MH01c11g0071921	27.1698	21.0614	20.196	20.5873	17.8976	29.1345	9.95778	8.15597	6.83948
668	MH01c23g0116431	2.64895	1.7151	1.25606	1.52149	1.29475	2.9618	0.101205	0.166783	0
669	MH01c03g0019071	26.0532	16.9862	13.9842	18.2468	13.9245	23.1021	0.282639	0.121212	0.364553
670	MH01c22g0112881	1346.7	995.762	869.814	890.117	967.832	1212.87	421.722	428.567	384.459
671	MH01c02g0017061	5.24739	4.48907	4.23867	4.60065	4.57138	6.26662	2.83405	2.11878	1.92351
672	MH01c07g0050991	104.284	75.5252	73.2694	81.064	83.9753	112.063	18.0531	15.3998	12.8033
673	MH01c20g0105781	50.7472	38.1221	35.1821	43.4638	42.3898	56.3296	19.4296	16.2345	17.9775
674	MH01c19g0099511	62.2988	53.5312	41.4851	44.5828	51.9786	68.9541	25.0326	20.5088	18.8467
675	MH01c04g0027341	437.248	384.907	301.587	305.025	387.557	430.661	137.079	145.739	154.589
676	MH01c09g0065831	8825.9	7910.51	5706.09	6539.79	7977.34	9626.42	2653.97	3500.97	3112.99
677	MH01c09g0065001	0.657984	0.629617	0.964001	0.34368	0.565968	0.749718	0.124384	0.069907	0.104297
678	MH01c02g0014411	170.05	137.081	231.239	137.306	148.119	219.299	20.7973	29.2332	32.1415
679	MH01c15g0085871	3.94976	3.38782	4.83895	3.56631	3.82001	4.50356	1.93674	2.18044	1.60502
680	MH01c06g0043771	1.56794	1.57458	1.48746	1.35676	0.943382	1.25916	0.486571	0.464117	0.334971
681	MH01c15g0086721	3.00774	3.54013	3.41935	3.75515	2.18204	3.42309	0.317504	0	0.519386
682	MH01c11g0069861	4.40609	6.58137	5.54499	3.85361	3.83162	5.67987	2.10537	0.399685	0.551689
683	MH01c02g0012891	81.5211	80.3016	71.4007	38.8552	49.4902	77.3164	19.8311	19.3004	18.7686
684	MH01c08g0057291	77.2385	81.0384	67.1576	40.0593	47.437	73.6693	8.81901	9.08714	7.06884
685	MH01c09g0065231	139.766	157.509	156.532	75.1272	77.0666	144.712	29.8387	33.5318	29.8709
686	MH01c22g0114741	5.66124	6.22633	5.28303	3.25334	2.75322	6.0988	1.25002	1.01834	0.910691
687	MH01c08g0060581	8.32258	9.57325	7.70213	3.81268	4.14992	8.53899	1.77622	1.02834	0.826592
688	MH01c07g0053041	128.408	143.581	115.197	71.3855	80.9633	181.248	5.43171	2.36632	2.81476
689	MH01c03g0019261	705.93	758.343	827.8	560.756	563.977	903.652	203.984	233.515	131.935
690	MH01c13g0080421	31.3157	22.528	19.8399	16.9699	16.4845	27.3073	18.082	10.8368	9.42885
691	MH01c08g0059041	17.2938	10.7768	10.4079	9.59458	8.47462	13.5004	7.15282	5.17537	3.66444
692	MH01c03g0021401	51.8266	31.6598	31.8318	21.5516	25.1503	36.1454	20.005	15.301	15.7288
693	MH01c07g0049121	46.9961	33.127	33.2298	19.4443	18.2687	35.6786	19.4275	14.7845	15.3493
694	MH01c09g0063461	221.096	151.066	130.591	84.8462	92.8035	167.107	85.6824	82.2779	58.1809
695	MH01c13g0080311	12.5659	7.31335	8.59407	5.64335	6.15975	10.1582	2.31509	3.97888	2.44997
696	MH01c04g0033441	103.273	65.8379	91.0755	64.5934	64.394	111.57	38.3797	43.7132	42.3528
697	MH01c11g0068561	164.3	122.784	142.614	116.623	117.932	168.152	78.3291	87.3542	71.2477
698	MH01c20g0102551	100.036	86.5343	85.9257	55.3429	61.1094	100.418	51.7257	47.126	26.7654
699	MH01c20g0105711	11.2704	8.1545	9.06612	7.03471	7.30835	10.1056	5.45356	4.5838	3.65726
700	MH01c03g0019291	32.4669	20.4586	24.4048	13.6485	14.1857	28.9612	12.2153	7.02255	7.54639
701	MH01c02g0015461	306.967	264.128	189.41	175.787	169.931	332.271	91.3367	95.8229	86.4041
702	MH01c06g0045231	62.4983	47.2096	39.5579	34.8136	34.8681	61.1896	22.1524	18.479	12.7269
703	MH01c06g0047551	94.0571	70.5192	61.8016	46.6048	56.0398	102.541	26.1084	24.9626	17.1697
704	MH01c03g0022131	70.6714	58.9188	50.656	35.0814	32.0253	66.6697	15.5923	13.9985	7.98778
705	MH01c31g0123121	505.386	439.117	356.762	236.493	233.264	507.53	108.637	146.184	124.528
706	MH01c29g0122701	467.054	385.522	323.636	208.795	209.703	449.648	98.3228	128.659	114.091
707	MH01c29g0122931	475.854	398.743	332.649	215.508	214.087	463.129	99.4067	131.808	115.808
708	MH01c13g0081521	86.4799	69.7237	64.423	39.2176	42.4492	81.0305	34.371	28.9863	29.5528
709	MH01c26g0121801	54.4221	45.1558	37.5671	28.7565	32.7885	49.7787	20.2072	21.9303	23.1388
710	MH01c09g0063881	836.919	617.741	929.253	399.15	474.943	756.543	108.092	194.45	191.575
711	MH01c01g0006421	498.688	365.275	470.268	277.136	260.493	359.777	76.1841	102.067	123.459
712	MH01c08g0055881	5.55721	4.00379	4.98253	2.0239	2.23091	4.55036	1.34826	1.24731	1.6114
713	MH01c11g0070171	8.26397	5.16303	6.0208	3.51581	3.44889	5.63889	0.877688	0.591699	0.618427
714	MH01c13g0081251	186.618	136.748	138.343	81.3045	77.4319	152.657	31.0561	28.7913	23.6747
715	MH01c05g0039941	133.865	100.138	101.29	59.4233	58.4614	100.378	31.7218	35.2214	29.4501
716	MH01c13g0085001	111.67	74.5634	76.287	41.4709	34.4032	79.1145	15.5462	13.0477	11.282
717	MH01c20g0105441	146.46	124.032	129.179	94.4878	95.2858	131.109	56.5667	73.3506	64.8802
718	MH01c01g0001241	308.573	245.103	279.089	155.016	158.614	243.95	85.4797	111.967	103.334
719	MH01c04g0033141	218.07	112.24	146.204	138.605	125.873	157.03	90.6416	71.7068	63.132
720	MH01c02g0011911	546.347	258.02	349.221	301.97	293.57	418.048	193.17	131.401	87.3012
721	MH01c03g0019601	209.204	120.534	185.847	123.362	134.698	151.067	66.7508	54.1067	51.1114
722	MH01c03g0023521	588.367	260.308	443.217	256.948	266.161	309.531	13.9509	11.815	12.8032
723	MH01c24g0120691	68.4392	51.6972	56.6846	53.1989	53.7454	59.8079	25.4896	22.096	21.741
724	MH01c03g0023491	177.531	110.258	124.273	98.8128	106.906	144.24	31.4107	22.8517	23.3622
725	MH01c01g0003341	3.73464	2.94894	3.26383	2.15931	2.40562	3.18548	0.563646	0.440095	0
726	MH01c07g0050651	53.3667	39.4041	43.9535	30.145	32.5955	43.3392	12.0325	9.36717	8.28238
727	MH01c07g0049431	58.1345	45.8943	43.2413	32.2889	31.3391	49.2492	10.9596	6.56045	6.60065
728	MH01c06g0044291	28.1433	21.0705	19.2925	16.5613	16.8681	21.8756	7.39488	6.09579	4.81882
729	MH01c20g0103321	309.87	217.47	270.992	224.729	259.388	338.266	67.1117	93.7852	105.725
730	MH01c23g0115711	16.1428	9.63448	14.5032	9.4055	13.8742	18.402	2.9122	3.13206	2.88549
731	MH01c19g0099661	156.674	99.3153	134.108	116.064	123.993	183.183	49.6823	50.0315	38.3792
732	MH01c08g0057041	262.427	169.2	219.432	206.221	210.659	267.378	111.472	136.843	95.5865
733	MH01c12g0078811	110.267	63.0446	84.8912	73.4906	79.0183	105.864	31.7095	31.1919	25.0357
734	MH01c20g0104541	128.5	91.6399	107.03	62.5905	65.1347	129.088	15.7818	12.5416	7.97965
735	MH01c03g0020461	41.6593	28.9816	38.1099	25.7207	28.3797	39.3863	11.4384	11.8832	10.2802
736	MH01c01g0003831	0.496592	0.364163	0.530271	0.29999	0.376952	0.54554	0.092091	0.069792	0
737	MH01c03g0024561	2.04181	1.43995	2.08231	1.53075	1.56388	2.28024	0.488435	0.199022	0.476601
738	MH01c12g0077241	74.8754	56.1072	71.85	57.5092	58.996	87.0684	16.2191	17.752	16.1567
739	MH01c15g0091001	3.71706	2.96363	1.96386	2.50827	2.19376	2.11769	1.44283	1.10777	1.60467
740	MH01c18g0095361	486.424	427.426	250.63	395.902	357.813	314.223	208.956	198.87	198.786
741	MH01c20g0105471	4.70471	3.64326	1.79571	3.34479	2.36559	2.87976	1.50782	0.942024	0.952299
742	MH01c04g0033331	16.8628	12.8366	9.69484	11.4685	8.61862	9.91571	6.47045	5.50442	3.92288
743	MH01c01g0005201	11.9688	11.2606	7.46462	8.39044	8.03067	7.07238	4.57456	4.04877	3.02672
744	MH01c08g0058071	65.8906	63.1853	43.9409	44.5061	44.0377	43.243	30.318	23.3714	23.2688
745	MH01c07g0051821	13.3833	11.3217	8.62483	11.1272	11.6991	11.4005	7.1449	5.47299	4.52973
746	MH01c19g0096941	15.3389	14.1217	9.31428	12.4382	13.7814	13.5153	6.67816	4.32638	5.59023
747	MH01c03g0020741	133.663	128.853	86.849	116.12	119.414	124.187	60.1397	50.4442	47.8305
748	MH01c09g0066001	733.876	592.863	467.759	550.232	568.8	625.538	312.985	360.55	288.189
749	MH01c02g0016881	31.443	25.3821	15.5124	24.048	22.4027	24.9431	12.681	13.3716	8.96855
750	MH01c13g0084881	20.2308	16.341	8.99321	12.4167	13.5176	15.4334	6.36807	3.79781	3.87898
751	MH01c06g0045451	60.2386	54.1635	35.258	44.186	44.2137	49.6873	23.9963	20.0277	17.8466
752	MH01c01g0003501	217.239	173.304	93.702	137.809	155.286	152.573	28.2869	24.5651	27.7984
753	MH01c06g0047651	213.325	206.939	105.497	149.208	152.551	162.662	45.0405	45.4015	42.7455
754	MH01c01g0008171	106.998	87.0642	38.1881	55.4426	54.258	58.633	10.6065	10.1112	8.45126
755	MH01c12g0073221	25.8988	23.1185	14.2639	16.9667	16.3344	19.1224	11.1982	9.04618	8.21469
756	MH01c06g0045761	229.138	204.961	126.207	143.54	138.955	169.581	88.5438	64.0264	70.1268
757	MH01c22g0114751	12.1518	8.4396	5.42281	6.48533	5.05469	7.85563	1.26377	1.26885	1.53936
758	MH01c13g0079961	192.085	145.041	91.8934	105.79	91.2996	140.001	38.955	32.852	36.046
759	MH01c13g0081841	89.5174	58.1441	42.3129	47.3297	48.8426	56.11	21.3259	18.036	15.4206
760	MH01c22g0114731	60.9853	41.2638	24.8305	32.2405	32.6444	38.041	13.5952	7.9171	12.1975
761	MH01c20g0102101	166.956	144.857	89.643	94.5151	110.185	128.573	38.0879	40.7561	60.677
762	MH01c08g0059981	126.319	96.0145	59.7538	59.6851	77.0514	100.967	26.9949	19.9017	16.1412
763	MH01c24g0119171	1410.74	1370	948.888	999.453	1054.48	1272.81	729.807	642.222	566.073
764	MH01c03g0024971	811.244	711.392	334.089	414.512	444.887	681.815	151.634	114.95	108.891
765	MH01c08g0057461	1857.57	1672.17	1035.81	1403.48	1208.66	1703.32	1015.62	820.125	673.4
766	MH01c18g0092201	41.5488	35.4533	23.0932	27.7487	25.7997	32.2709	21.0875	19.0603	14.2587
767	MH01c21g0110241	62.4898	48.3398	31.3613	34.7724	37.7925	50.4265	27.3363	21.6145	16.143
768	MH01c18g0091251	1213.13	1178.95	570.576	896.18	791.232	1089.36	450.231	296.234	265.74
769	MH01c13g0082141	180.446	181.294	83.294	120.13	119.458	151.585	50.2376	41.795	41.0568
770	MH01c18g0095151	2620.34	2495.56	1183.5	1936.53	1748.01	2078.15	1204.78	1014.68	1003.12
771	MH01c05g0036421	134.808	123.599	68.1957	104.066	102.518	115.332	65.9248	52.9004	56.9775
772	MH01c19g0098681	655.952	561.595	316.416	455.526	492.296	468.336	293.632	249.07	201.243
773	MH01c19g0099541	201.915	179.126	107.838	129.749	141.99	157.673	102.773	81.7655	66.0798
774	MH01c03g0024241	27.401	26.0477	15.5676	20.2827	20.6668	23.7277	15.9378	11.7575	8.98475
775	MH01c19g0098561	148.531	134.187	61.226	98.0603	128.762	107.757	48.7845	63.0243	45.4279
776	MH01c23g0118511	17.6751	17.6767	8.86954	14.3078	14.5195	17.6783	8.59301	7.6551	7.0107
777	MH01c20g0104041	1848.07	1992.42	879.361	1559.3	1558.79	1941.37	804.967	701.061	700.051
778	MH01c03g0018941	370.341	450.878	172.908	318.973	330.419	359.749	116.131	97.231	104.025
779	MH01c01g0006491	1173.82	1434.59	486.871	875.453	922.353	1086.7	439.438	429.259	346.007
780	MH01c08g0058701	31.7934	37.2152	15.561	23.0128	26.0338	28.7364	9.15875	10.966	10.0637
781	MH01c09g0062891	71.0184	75.6172	53.3448	59.583	70.1773	51.7006	33.9069	35.6049	29.5271
782	MH01c19g0101131	13.6366	15.1069	6.23089	10.4725	9.48283	8.12657	1.95447	1.75353	0.792045
783	MH01c01g0005271	247.413	295.863	188.139	213.617	225.653	195.741	130.827	116.372	108.672
784	MH01c09g0064381	82.9614	90.4426	63.8268	85.9731	91.4608	71.9663	30.8595	40.782	43.3113
785	MH01c20g0103521	758.9	914.948	482.554	797.008	861.059	558.76	208.379	212.175	183.009
786	MH01c02g0012121	294.396	320.178	226.083	278.853	288.837	261.868	35.7194	31.6242	35.3331
787	MH01c03g0023551	50.2974	47.9324	24.5341	33.8581	38.1823	30.3467	2.58839	1.16979	1.67273
788	MH01c05g0038581	108.471	113.398	61.8615	80.4377	84.1485	77.0026	14.0501	13.2989	16.1525
789	MH01c07g0050881	40.1459	62.1823	27.4749	40.8893	54.054	89.3309	3.50587	5.62304	6.96694
790	MH01c21g0106951	693.33	1016	453.548	744.363	759.698	1211.4	142.683	144.105	132.289
791	MH01c04g0033341	7.55052	10.5904	5.90093	7.92991	6.00905	13.2712	2.56163	1.9911	2.02182
792	MH01c07g0048151	22.8703	49.1857	11.1893	21.0194	24.3569	59.5318	4.02646	4.55078	3.81546
793	MH01c06g0045091	317.253	586.767	196.302	209.693	227.954	494.984	34.0036	35.1329	19.3338
794	MH01c07g0048161	23.7641	42.3556	13.5766	21.2342	24.2897	42.1777	6.37441	5.13108	3.95945
795	MH01c11g0069641	83.9599	141.776	55.2242	87.4871	102.914	141.027	24.0371	20.465	21.2427
796	MH01c05g0035701	28.4064	49.0137	14.3318	24.1048	29.7913	37.9165	8.46605	7.30091	7.40044
797	MH01c03g0023941	2667	3437.04	1253.79	2215.39	2576.48	3301.07	1194.51	1071.87	1100
798	MH01c05g0040161	356.261	631.772	275.736	331.213	358.165	348.257	121.536	170.362	171.82
799	MH01c02g0012111	3.60596	5.84666	1.70678	2.80569	2.93017	2.69138	0.650923	0.320397	0.517935
800	MH01c01g0000861	247.305	426.942	137.085	226.052	278.114	263.225	136.699	91.1716	65.9354
801	MH01c01g0004991	26.7983	39.9845	15.2222	18.8662	21.0826	27.1986	14.9869	10.5091	7.82152
802	MH01c12g0079191	397.145	543.293	239.329	298.088	329.661	369.532	190.481	194.58	174.948
803	MH01c03g0021381	1096.27	1562.07	632.551	841.103	884.502	1098.34	327.313	374.844	358.046
804	MH01c07g0049991	864.18	1154.71	758.948	590.416	662.29	828.044	168.938	228.522	256.605
805	MH01c03g0023511	1061.45	1099.88	775.747	519.865	538.65	672.678	28.0262	20.5427	24.2739
806	MH01c07g0053111	52.4722	57.4318	41.446	27.0649	33.1559	40.69	10.6298	13.567	15.0238
807	MH01c07g0052591	8.40087	8.63399	6.20823	4.683	6.53571	7.25018	0	1.8387	0
808	MH01c09g0064201	306.523	313.871	258.849	233.109	248.988	289.006	140.355	148.28	166.632
809	MH01c01g0003571	25.8036	27.8819	18.5825	15.646	15.5312	25.7629	4.81487	4.80681	2.18148
810	MH01c07g0052851	656.367	701.015	509.688	571.119	613.664	673.719	180.035	298.349	304.36
811	MH01c05g0039511	1355.9	1439.14	1086.34	1078.95	1131.39	1315.97	254.738	492.295	504.195
812	MH01c12g0076961	9.66578	9.57609	6.87016	6.82259	8.15125	8.98701	4.94539	4.08716	2.85581
813	MH01c06g0044431	1011.15	1099.42	601.671	628.32	697.553	1048.35	256.091	215.767	166.77
814	MH01c12g0077611	5736.87	6320.76	3436.15	3733.94	3871.97	5442.68	1832.66	1712.5	1378.63
815	MH01c04g0029711	16.1797	19.7814	10.5392	10.9333	14.1538	16.9586	5.04492	4.84428	4.77856
816	MH01c19g0099671	291.871	354.702	172.045	225.882	242.368	315.55	114.757	88.4523	89.1145
817	MH01c05g0035591	964.427	1145.01	462.553	635.385	667.569	966.62	170.138	119.428	122.833
818	MH01c03g0021511	2472.82	2632.88	1576.05	1741.1	1791.84	2007.28	1132.97	1165.61	1076.42
819	MH01c05g0037321	575.917	624.232	312.365	390.201	397.655	476.184	253.169	209.901	211.141
820	MH01c22g0114041	830.235	974.426	441.472	433.494	439.076	576.766	241.647	182.666	161.932
821	MH01c13g0082031	690.11	815.141	336.937	352.407	348.877	437.079	133.059	76.2529	66.1663
822	MH01c07g0049501	861.609	863.068	413.971	428.316	433.444	582.117	246.779	199.754	162.971
823	MH01c02g0013221	1215.13	1334.77	425.057	452.527	459.869	726.431	99.2111	78.0762	64.3609
824	MH01c12g0079471	670.772	928.217	433.868	434.104	454.527	502.702	125.19	101.595	102.958
825	MH01c09g0062251	541.258	699.497	352.343	329.538	382.326	430.766	164.338	193.237	161.792
826	MH01c01g0008311	543.042	753.96	327.805	330.112	346.319	456.623	133.58	137.754	113.416
827	MH01c01g0005831	487.658	547.436	297.917	334.619	397.817	377.082	165.39	181.494	156.564
828	MH01c02g0015391	1202.91	1438.03	893.735	891.766	1018.32	1078.33	552.889	636.455	541.46
829	MH01c08g0059471	13.1567	14.2649	7.33137	6.86996	8.05898	11.4124	4.77462	3.18526	1.81551
830	MH01c12g0078611	684.779	650.579	476.648	443.686	476.354	558.89	280.914	294.685	238.252
831	MH01c13g0081861	1036.85	1061.08	662.523	475.613	583.761	891.524	213.142	229.603	193.039
832	MH01c23g0115721	16.6275	21.4611	10.7886	12.0979	8.7826	16.5377	3.06522	2.02156	2.09983
833	MH01c24g0118961	47.2637	53.3102	23.0373	22.1634	21.5515	36.3718	8.29938	5.86109	4.55701
834	MH01c01g0002811	2193.36	2947.68	1243.48	1019.32	1048.46	1706.9	263.71	163.574	129.057
835	MH01c04g0026731	31.2594	33.5543	19.9562	14.9721	13.5027	21.5299	3.44589	3.48502	1.84865
836	MH01c02g0016391	1245.59	1336.65	920.958	778.52	829.32	975.027	471.679	389.923	423.23
837	MH01c06g0047641	203.725	227.073	123.031	112.646	116.351	159.99	22.9575	23.8623	26.5407
838	MH01c11g0068741	1764.95	1903.27	1207.04	1025.28	1008.58	1953.7	765.346	698.052	529.858
839	MH01c02g0010221	107.373	112.491	73.5993	44.1167	48.3576	108.179	22.2377	17.8876	10.8613
840	MH01c02g0014361	101.788	110.335	75.7754	63.0932	69.81	101.931	49.432	53.5782	44.4315
841	MH01c29g0122941	313.972	359.022	202.392	110.61	110.898	333.439	54.9093	80.8142	55.4981
842	MH01c04g0027701	514.324	674.44	370.995	263.335	282.247	548.741	209.309	200.831	173.544
843	MH01c01g0005341	679.567	827.294	477.254	397.933	404.736	680.33	269.69	288.207	260.359
844	MH01c02g0010641	846.67	1049.83	552.955	471.818	466.499	889.333	335.396	328.9	305.755
845	MH01c01g0005681	1337.27	1474.35	842.263	983.21	960.761	1498.67	698.993	576.355	579.953
846	MH01c11g0068401	292.143	345.129	164.988	189.006	197.204	338.093	142.053	90.6159	94.3359
847	MH01c18g0094571	297.02	306.853	176.899	213.349	196.712	293.24	151.096	133.745	139.11
848	MH01c12g0077901	121.385	142.232	67.0899	70.5865	77.2941	119.97	46.1644	36.5768	37.488
849	MH01c05g0034591	219.709	233.229	134.927	148.357	143.995	202.049	104.825	97.3183	93.002
850	MH01c12g0074701	25.661	29.3869	12.2423	14.2803	13.5234	23.6908	6.97058	4.73768	4.1564
851	MH01c03g0019211	22.5596	20.1302	10.4794	6.54063	9.30615	19.2244	4.16404	3.07853	2.77681
852	MH01c18g0091311	1.83306	1.79634	0.768484	0.579773	0.906747	1.61924	0.135412	0.153491	0.114298
853	MH01c01g0003461	122.586	119.8	71.2038	66.8579	77.6804	110.483	54.4703	47.398	39.1695
854	MH01c06g0041941	138.103	125.858	75.0175	80.7269	67.264	139.114	50.3349	32.9789	27.6088
855	MH01c21g0107831	26.0921	24.6862	15.8956	15.006	13.5509	26.2313	8.52094	5.75172	2.52661
856	MH01c19g0097171	13.5488	11.8191	7.2097	6.31696	7.33439	13.0846	1.95818	2.04542	1.96463
857	MH01c01g0004201	176.603	171.792	99.2466	86.5362	97.0149	173.214	45.0955	26.2644	21.3855
