# Supplementary material for: Temperature-responsive regulation of the fermentation of hypocrellin A by Shiraia bambusicola (GDMCC 60438)
Source: Microb Cell Fact. 2022 Jul 5;21:135. doi: 10.1186/s12934-022-01862-w (PMC9254528; doi:10.1186/s12934-022-01862-w)
Supplement: Supplementary file 6 — Additional file 6: Table S6. GO enrichment of DEGs of Clusters 2, 3 and 4. [file 12934_2022_1862_MOESM6_ESM.xlsx]

## Sheet: Table S6
GO enrichment of DEGs of cluster 2, 3, 4
ID	Description	GeneRatio	BgRatio	pvalue	p.adjust	qvalue	geneID	Count
GO:0022626	cytosolic ribosome	75/550	99/6640	5.74e-62	9.64e-59	8.04e-59	MH01c24g0119051/MH01c05g0036351/MH01c23g0116821/MH01c12g0077931/MH01c01g0005971/MH01c11g0069791/MH01c18g0093171/MH01c05g0034911/MH01c19g0100331/MH01c15g0087291/MH01c13g0084181/MH01c02g0011241/MH01c06g0047661/MH01c06g0047481/MH01c19g0100591/MH01c24g0119191/MH01c23g0116211/MH01c11g0071091/MH01c06g0047561/MH01c02g0011951/MH01c06g0044281/MH01c12g0075041/MH01c07g0049551/MH01c12g0077751/MH01c09g0061831…	75
GO:0003735	structural constituent of ribosome	73/550	124/6640	5.15e-48	4.33e-45	3.61e-45	MH01c05g0036351/MH01c23g0116821/MH01c12g0077931/MH01c01g0005971/MH01c11g0069791/MH01c18g0093171/MH01c05g0034911/MH01c19g0100331/MH01c15g0087291/MH01c08g0055951/MH01c13g0084181/MH01c02g0011241/MH01c06g0047661/MH01c06g0047481/MH01c19g0100591/MH01c24g0119191/MH01c23g0116211/MH01c11g0071091/MH01c06g0047561/MH01c02g0011951/MH01c06g0044281/MH01c12g0075041/MH01c07g0049551/MH01c12g0077751/MH01c09g0061831…	73
GO:0044391	ribosomal subunit	75/550	137/6640	3.58e-46	2e-43	1.67e-43	MH01c24g0119051/MH01c05g0036351/MH01c23g0116821/MH01c12g0077931/MH01c01g0005971/MH01c11g0069791/MH01c18g0093171/MH01c05g0034911/MH01c19g0100331/MH01c15g0087291/MH01c08g0055951/MH01c13g0084181/MH01c02g0011241/MH01c06g0047661/MH01c06g0047481/MH01c19g0100591/MH01c24g0119191/MH01c23g0116211/MH01c11g0071091/MH01c06g0047561/MH01c02g0011951/MH01c06g0044281/MH01c12g0075041/MH01c07g0049551/MH01c12g0077751…	75
GO:0005840	ribosome	80/550	162/6640	9.27e-45	3.7e-42	3.08e-42	MH01c24g0119051/MH01c05g0036351/MH01c23g0116821/MH01c12g0077931/MH01c01g0005971/MH01c11g0069791/MH01c18g0093171/MH01c05g0034911/MH01c19g0100331/MH01c15g0087291/MH01c08g0055951/MH01c13g0084181/MH01c02g0011241/MH01c06g0047661/MH01c06g0047481/MH01c19g0100591/MH01c24g0119191/MH01c23g0116211/MH01c11g0071091/MH01c06g0047561/MH01c02g0011951/MH01c06g0044281/MH01c12g0075041/MH01c07g0049551/MH01c12g0077751…	80
GO:0002181	cytoplasmic translation	78/550	154/6640	1.1e-44	3.7e-42	3.08e-42	MH01c24g0119051/MH01c05g0036351/MH01c23g0116821/MH01c12g0077931/MH01c01g0005971/MH01c11g0069791/MH01c18g0093171/MH01c05g0034911/MH01c19g0100331/MH01c15g0087291/MH01c13g0084181/MH01c02g0011241/MH01c06g0047661/MH01c06g0047481/MH01c19g0100591/MH01c24g0119191/MH01c23g0116211/MH01c11g0071091/MH01c06g0047561/MH01c02g0011951/MH01c06g0044281/MH01c12g0075041/MH01c07g0049551/MH01c12g0077751/MH01c09g0061831…	78
GO:0044445	obsolete cytosolic part	77/550	160/6640	5.09e-42	1.43e-39	1.19e-39	MH01c02g0010291/MH01c24g0119051/MH01c05g0036351/MH01c23g0116821/MH01c12g0077931/MH01c01g0005971/MH01c11g0069791/MH01c18g0093171/MH01c05g0034911/MH01c19g0100331/MH01c15g0087291/MH01c13g0084181/MH01c02g0011241/MH01c06g0047661/MH01c06g0047481/MH01c19g0100591/MH01c24g0119191/MH01c23g0116211/MH01c11g0071091/MH01c06g0047561/MH01c02g0011951/MH01c06g0044281/MH01c12g0075041/MH01c07g0049551/MH01c12g0077751…	77
GO:0022625	cytosolic large ribosomal subunit	40/550	46/6640	8.22e-38	1.97e-35	1.65e-35	MH01c05g0036351/MH01c01g0005971/MH01c11g0069791/MH01c18g0093171/MH01c05g0034911/MH01c06g0047481/MH01c19g0100591/MH01c24g0119191/MH01c23g0116211/MH01c11g0071091/MH01c12g0075041/MH01c07g0049551/MH01c09g0061831/MH01c03g0021371/MH01c07g0051161/MH01c13g0081131/MH01c01g0005471/MH01c12g0077201/MH01c13g0083241/MH01c21g0109121/MH01c02g0012231/MH01c07g0052501/MH01c15g0085401/MH01c05g0035651/MH01c03g0023681…	40
GO:0005198	structural molecule activity	74/550	197/6640	1.93e-31	4.07e-29	3.39e-29	MH01c05g0036351/MH01c23g0116821/MH01c12g0077931/MH01c01g0005971/MH01c11g0069791/MH01c18g0093171/MH01c05g0034911/MH01c19g0100331/MH01c15g0087291/MH01c08g0055951/MH01c13g0084181/MH01c02g0011241/MH01c06g0047661/MH01c06g0047481/MH01c19g0100591/MH01c24g0119191/MH01c23g0116211/MH01c11g0071091/MH01c06g0047561/MH01c02g0011951/MH01c06g0044281/MH01c12g0075041/MH01c07g0049551/MH01c12g0077751/MH01c09g0061831…	74
GO:0006412	translation	85/550	259/6640	4.5e-31	8.4e-29	7e-29	MH01c24g0119051/MH01c05g0036351/MH01c23g0116821/MH01c12g0077931/MH01c01g0005971/MH01c11g0069791/MH01c18g0093171/MH01c05g0034911/MH01c19g0100331/MH01c15g0087291/MH01c08g0055951/MH01c13g0084181/MH01c02g0011241/MH01c06g0047661/MH01c06g0047481/MH01c19g0100591/MH01c24g0119191/MH01c23g0116211/MH01c11g0071091/MH01c06g0047561/MH01c02g0011951/MH01c06g0044281/MH01c12g0075041/MH01c07g0049551/MH01c12g0077751…	85
GO:0022627	cytosolic small ribosomal subunit	35/550	45/6640	7.2e-30	1.21e-27	1.01e-27	MH01c24g0119051/MH01c23g0116821/MH01c12g0077931/MH01c19g0100331/MH01c15g0087291/MH01c13g0084181/MH01c02g0011241/MH01c06g0047661/MH01c06g0047561/MH01c02g0011951/MH01c06g0044281/MH01c12g0077751/MH01c02g0010961/MH01c12g0074691/MH01c11g0068021/MH01c20g0103611/MH01c01g0000831/MH01c11g0069801/MH01c21g0109981/MH01c05g0040351/MH01c09g0065991/MH01c13g0083531/MH01c20g0103621/MH01c13g0082501/MH01c15g0086951…	35
GO:0006518	peptide metabolic process	87/550	281/6640	1.11e-29	1.69e-27	1.41e-27	MH01c19g0097061/MH01c18g0093741/MH01c24g0119051/MH01c05g0036351/MH01c23g0116821/MH01c12g0077931/MH01c01g0005971/MH01c11g0069791/MH01c18g0093171/MH01c05g0034911/MH01c19g0100331/MH01c15g0087291/MH01c08g0055951/MH01c13g0084181/MH01c23g0117971/MH01c12g0077381/MH01c02g0011241/MH01c06g0047661/MH01c06g0047481/MH01c19g0100591/MH01c24g0119191/MH01c23g0116211/MH01c11g0071091/MH01c06g0047561/MH01c02g0011951…	87
GO:0043043	peptide biosynthetic process	82/550	259/6640	1.01e-28	1.41e-26	1.17e-26	MH01c19g0097061/MH01c24g0119051/MH01c05g0036351/MH01c23g0116821/MH01c12g0077931/MH01c01g0005971/MH01c11g0069791/MH01c18g0093171/MH01c05g0034911/MH01c19g0100331/MH01c15g0087291/MH01c08g0055951/MH01c13g0084181/MH01c02g0011241/MH01c06g0047661/MH01c06g0047481/MH01c19g0100591/MH01c24g0119191/MH01c23g0116211/MH01c11g0071091/MH01c06g0047561/MH01c02g0011951/MH01c06g0044281/MH01c12g0075041/MH01c07g0049551…	82
GO:0043604	amide biosynthetic process	90/550	313/6640	5.16e-28	6.67e-26	5.56e-26	MH01c19g0097061/MH01c24g0119051/MH01c05g0034861/MH01c05g0036351/MH01c23g0116821/MH01c12g0077931/MH01c01g0005971/MH01c11g0069791/MH01c18g0093171/MH01c05g0034911/MH01c19g0100331/MH01c15g0087291/MH01c08g0055951/MH01c13g0084181/MH01c11g0071831/MH01c02g0011241/MH01c06g0047661/MH01c06g0047481/MH01c19g0100591/MH01c24g0119191/MH01c23g0116211/MH01c11g0071091/MH01c06g0047561/MH01c02g0011951/MH01c06g0044281…	90
GO:0043603	cellular amide metabolic process	98/550	367/6640	1.04e-27	1.24e-25	1.04e-25	MH01c18g0092341/MH01c19g0097061/MH01c18g0093741/MH01c24g0119051/MH01c05g0034861/MH01c05g0036351/MH01c23g0116821/MH01c12g0077931/MH01c01g0005971/MH01c11g0069791/MH01c18g0093171/MH01c05g0034911/MH01c19g0100331/MH01c15g0087291/MH01c15g0087801/MH01c08g0055951/MH01c13g0084181/MH01c11g0071831/MH01c23g0117971/MH01c12g0077381/MH01c02g0011241/MH01c06g0047661/MH01c06g0047481/MH01c19g0100591/MH01c24g0119191…	98
GO:0015934	large ribosomal subunit	41/550	74/6640	9.3e-26	1.04e-23	8.68e-24	MH01c05g0036351/MH01c01g0005971/MH01c11g0069791/MH01c18g0093171/MH01c05g0034911/MH01c08g0055951/MH01c06g0047481/MH01c19g0100591/MH01c24g0119191/MH01c23g0116211/MH01c11g0071091/MH01c12g0075041/MH01c07g0049551/MH01c09g0061831/MH01c03g0021371/MH01c07g0051161/MH01c13g0081131/MH01c01g0005471/MH01c12g0077201/MH01c13g0083241/MH01c21g0109121/MH01c02g0012231/MH01c07g0052501/MH01c15g0085401/MH01c05g0035651…	41
GO:0015935	small ribosomal subunit	35/550	64/6640	6.99e-22	7.34e-20	6.12e-20	MH01c24g0119051/MH01c23g0116821/MH01c12g0077931/MH01c19g0100331/MH01c15g0087291/MH01c13g0084181/MH01c02g0011241/MH01c06g0047661/MH01c06g0047561/MH01c02g0011951/MH01c06g0044281/MH01c12g0077751/MH01c02g0010961/MH01c12g0074691/MH01c11g0068021/MH01c20g0103611/MH01c01g0000831/MH01c11g0069801/MH01c21g0109981/MH01c05g0040351/MH01c09g0065991/MH01c13g0083531/MH01c20g0103621/MH01c13g0082501/MH01c15g0086951…	35
GO:0017144	drug metabolic process	59/550	223/6640	1.38e-16	1.36e-14	1.13e-14	MH01c18g0092331/MH01c18g0093741/MH01c01g0004771/MH01c02g0013571/MH01c11g0071831/MH01c23g0117971/MH01c12g0076991/MH01c03g0021701/MH01c01g0004321/MH01c12g0074851/MH01c11g0069681/MH01c18g0093521/MH01c06g0042221/MH01c12g0074861/MH01c06g0042241/MH01c11g0070231/MH01c13g0080701/MH01c13g0084201/MH01c20g0103851/MH01c20g0104531/MH01c01g0007931/MH01c04g0028711/MH01c19g0096451/MH01c09g0063791/MH01c12g0077081…	59
GO:0055086	nucleobase-containing small molecule metabolic process	56/550	205/6640	1.82e-16	1.7e-14	1.42e-14	MH01c04g0027071/MH01c01g0005321/MH01c15g0087801/MH01c24g0120461/MH01c02g0013571/MH01c11g0071831/MH01c12g0076991/MH01c03g0021701/MH01c01g0005391/MH01c12g0074851/MH01c03g0018461/MH01c11g0069681/MH01c18g0093521/MH01c06g0042221/MH01c06g0046701/MH01c12g0074861/MH01c06g0042241/MH01c11g0070231/MH01c13g0080701/MH01c13g0084201/MH01c20g0103851/MH01c01g0007931/MH01c08g0056161/MH01c19g0096451/MH01c01g0005401…	56
GO:0044283	small molecule biosynthetic process	66/550	273/6640	2.76e-16	2.44e-14	2.03e-14	MH01c15g0090371/MH01c01g0003241/MH01c13g0080081/MH01c19g0097061/MH01c18g0092331/MH01c18g0093741/MH01c01g0005321/MH01c05g0034861/MH01c01g0004771/MH01c02g0013571/MH01c11g0071831/MH01c07g0051981/MH01c01g0004321/MH01c01g0005391/MH01c03g0020671/MH01c01g0002611/MH01c20g0104531/MH01c19g0099401/MH01c08g0059381/MH01c19g0096451/MH01c01g0005401/MH01c09g0063791/MH01c11g0070901/MH01c22g0112351/MH01c11g0072541…	66
GO:0072521	purine-containing compound metabolic process	41/550	125/6640	2.5e-15	2.1e-13	1.75e-13	MH01c15g0087801/MH01c24g0120461/MH01c02g0013571/MH01c11g0071831/MH01c12g0076991/MH01c03g0021701/MH01c12g0074851/MH01c11g0069681/MH01c18g0093521/MH01c06g0042221/MH01c06g0046701/MH01c12g0074861/MH01c06g0042241/MH01c11g0070231/MH01c13g0080701/MH01c13g0084201/MH01c20g0103851/MH01c01g0007931/MH01c08g0056161/MH01c19g0096451/MH01c13g0080121/MH01c24g0119231/MH01c20g0103351/MH01c05g0040141/MH01c19g0099721…	41
GO:0009156	ribonucleoside monophosphate biosynthetic process	25/550	49/6640	5.1e-15	4.08e-13	3.4e-13	MH01c02g0013571/MH01c01g0005391/MH01c12g0074851/MH01c11g0069681/MH01c18g0093521/MH01c06g0042221/MH01c12g0074861/MH01c06g0042241/MH01c11g0070231/MH01c13g0080701/MH01c13g0084201/MH01c20g0103851/MH01c01g0007931/MH01c08g0056161/MH01c01g0005401/MH01c01g0001081/MH01c20g0102331/MH01c03g0024981/MH01c20g0103731/MH01c05g0035711/MH01c07g0051671/MH01c03g0024971/MH01c21g0106951/MH01c02g0013221/MH01c11g0068741	25
GO:0016491	oxidoreductase activity	76/550	364/6640	7.52e-15	5.75e-13	4.79e-13	MH01c04g0027071/MH01c23g0117991/MH01c13g0080081/MH01c18g0092331/MH01c18g0093741/MH01c01g0004771/MH01c19g0100381/MH01c11g0071831/MH01c23g0117971/MH01c04g0030251/MH01c09g0065841/MH01c13g0083231/MH01c18g0095881/MH01c04g0026331/MH01c15g0087131/MH01c04g0028711/MH01c21g0110411/MH01c18g0094081/MH01c03g0021681/MH01c06g0041361/MH01c12g0079551/MH01c08g0059241/MH01c08g0060831/MH01c01g0009001/MH01c12g0075741…	76
GO:0009127	purine nucleoside monophosphate biosynthetic process	23/550	42/6640	8.46e-15	5.93e-13	4.94e-13	MH01c02g0013571/MH01c12g0074851/MH01c11g0069681/MH01c18g0093521/MH01c06g0042221/MH01c12g0074861/MH01c06g0042241/MH01c11g0070231/MH01c13g0080701/MH01c13g0084201/MH01c20g0103851/MH01c01g0007931/MH01c08g0056161/MH01c01g0001081/MH01c20g0102331/MH01c03g0024981/MH01c20g0103731/MH01c05g0035711/MH01c07g0051671/MH01c03g0024971/MH01c21g0106951/MH01c02g0013221/MH01c11g0068741	23
GO:0009168	purine ribonucleoside monophosphate biosynthetic process	23/550	42/6640	8.46e-15	5.93e-13	4.94e-13	MH01c02g0013571/MH01c12g0074851/MH01c11g0069681/MH01c18g0093521/MH01c06g0042221/MH01c12g0074861/MH01c06g0042241/MH01c11g0070231/MH01c13g0080701/MH01c13g0084201/MH01c20g0103851/MH01c01g0007931/MH01c08g0056161/MH01c01g0001081/MH01c20g0102331/MH01c03g0024981/MH01c20g0103731/MH01c05g0035711/MH01c07g0051671/MH01c03g0024971/MH01c21g0106951/MH01c02g0013221/MH01c11g0068741	23
GO:0006753	nucleoside phosphate metabolic process	47/550	166/6640	1.27e-14	8.53e-13	7.11e-13	MH01c04g0027071/MH01c01g0005321/MH01c15g0087801/MH01c24g0120461/MH01c02g0013571/MH01c12g0076991/MH01c01g0005391/MH01c12g0074851/MH01c03g0018461/MH01c11g0069681/MH01c18g0093521/MH01c06g0042221/MH01c06g0046701/MH01c12g0074861/MH01c06g0042241/MH01c11g0070231/MH01c13g0080701/MH01c13g0084201/MH01c20g0103851/MH01c01g0007931/MH01c08g0056161/MH01c01g0005401/MH01c02g0015311/MH01c23g0117981/MH01c13g0079991…	47
GO:0072522	purine-containing compound biosynthetic process	29/550	68/6640	1.33e-14	8.58e-13	7.15e-13	MH01c02g0013571/MH01c11g0071831/MH01c12g0074851/MH01c11g0069681/MH01c18g0093521/MH01c06g0042221/MH01c12g0074861/MH01c06g0042241/MH01c11g0070231/MH01c13g0080701/MH01c13g0084201/MH01c20g0103851/MH01c01g0007931/MH01c08g0056161/MH01c19g0096451/MH01c20g0103351/MH01c05g0040141/MH01c19g0099721/MH01c03g0021451/MH01c01g0001081/MH01c20g0102331/MH01c03g0024981/MH01c20g0103731/MH01c05g0035711/MH01c07g0051671…	29
GO:0009117	nucleotide metabolic process	46/550	161/6640	1.7e-14	1.02e-12	8.53e-13	MH01c04g0027071/MH01c15g0087801/MH01c24g0120461/MH01c02g0013571/MH01c12g0076991/MH01c01g0005391/MH01c12g0074851/MH01c03g0018461/MH01c11g0069681/MH01c18g0093521/MH01c06g0042221/MH01c06g0046701/MH01c12g0074861/MH01c06g0042241/MH01c11g0070231/MH01c13g0080701/MH01c13g0084201/MH01c20g0103851/MH01c01g0007931/MH01c08g0056161/MH01c01g0005401/MH01c02g0015311/MH01c23g0117981/MH01c13g0079991/MH01c24g0119231…	46
GO:0009124	nucleoside monophosphate biosynthetic process	25/550	51/6640	1.71e-14	1.02e-12	8.53e-13	MH01c02g0013571/MH01c01g0005391/MH01c12g0074851/MH01c11g0069681/MH01c18g0093521/MH01c06g0042221/MH01c12g0074861/MH01c06g0042241/MH01c11g0070231/MH01c13g0080701/MH01c13g0084201/MH01c20g0103851/MH01c01g0007931/MH01c08g0056161/MH01c01g0005401/MH01c01g0001081/MH01c20g0102331/MH01c03g0024981/MH01c20g0103731/MH01c05g0035711/MH01c07g0051671/MH01c03g0024971/MH01c21g0106951/MH01c02g0013221/MH01c11g0068741	25
GO:0006754	ATP biosynthetic process	19/550	30/6640	4.78e-14	2.77e-12	2.31e-12	MH01c12g0074851/MH01c11g0069681/MH01c18g0093521/MH01c06g0042221/MH01c12g0074861/MH01c06g0042241/MH01c11g0070231/MH01c13g0080701/MH01c13g0084201/MH01c20g0103851/MH01c01g0007931/MH01c01g0001081/MH01c03g0024981/MH01c20g0103731/MH01c05g0035711/MH01c07g0051671/MH01c03g0024971/MH01c21g0106951/MH01c11g0068741	19
GO:0009201	ribonucleoside triphosphate biosynthetic process	20/550	34/6640	7.69e-14	4.31e-12	3.59e-12	MH01c12g0074851/MH01c11g0069681/MH01c18g0093521/MH01c06g0042221/MH01c12g0074861/MH01c06g0042241/MH01c11g0070231/MH01c13g0080701/MH01c13g0084201/MH01c20g0103851/MH01c01g0007931/MH01c01g0001081/MH01c03g0024981/MH01c20g0103731/MH01c05g0035711/MH01c07g0051671/MH01c03g0024971/MH01c21g0106951/MH01c22g0114041/MH01c11g0068741	20
GO:0009206	purine ribonucleoside triphosphate biosynthetic process	19/550	32/6640	2.59e-13	1.38e-11	1.15e-11	MH01c12g0074851/MH01c11g0069681/MH01c18g0093521/MH01c06g0042221/MH01c12g0074861/MH01c06g0042241/MH01c11g0070231/MH01c13g0080701/MH01c13g0084201/MH01c20g0103851/MH01c01g0007931/MH01c01g0001081/MH01c03g0024981/MH01c20g0103731/MH01c05g0035711/MH01c07g0051671/MH01c03g0024971/MH01c21g0106951/MH01c11g0068741	19
GO:1990904	ribonucleoprotein complex	86/550	468/6640	2.62e-13	1.38e-11	1.15e-11	MH01c24g0119051/MH01c05g0036351/MH01c23g0116821/MH01c12g0077931/MH01c01g0005971/MH01c11g0069791/MH01c18g0093171/MH01c05g0034911/MH01c19g0100331/MH01c15g0087291/MH01c08g0055951/MH01c13g0084181/MH01c02g0011241/MH01c06g0047661/MH01c06g0047481/MH01c19g0100591/MH01c24g0119191/MH01c23g0116211/MH01c11g0071091/MH01c06g0047561/MH01c02g0011951/MH01c06g0044281/MH01c12g0075041/MH01c07g0049551/MH01c12g0077751…	86
GO:0046390	ribose phosphate biosynthetic process	29/550	76/6640	4.22e-13	2.15e-11	1.79e-11	MH01c02g0013571/MH01c01g0005391/MH01c12g0074851/MH01c11g0069681/MH01c18g0093521/MH01c06g0042221/MH01c12g0074861/MH01c06g0042241/MH01c11g0070231/MH01c13g0080701/MH01c13g0084201/MH01c20g0103851/MH01c01g0007931/MH01c08g0056161/MH01c01g0005401/MH01c13g0081421/MH01c19g0099721/MH01c01g0001081/MH01c20g0102331/MH01c03g0024981/MH01c20g0103731/MH01c05g0035711/MH01c07g0051671/MH01c03g0024971/MH01c21g0106951…	29
GO:0019693	ribose phosphate metabolic process	38/550	126/6640	5.53e-13	2.71e-11	2.26e-11	MH01c15g0087801/MH01c02g0013571/MH01c12g0076991/MH01c01g0005391/MH01c12g0074851/MH01c11g0069681/MH01c18g0093521/MH01c06g0042221/MH01c06g0046701/MH01c12g0074861/MH01c06g0042241/MH01c11g0070231/MH01c13g0080701/MH01c13g0084201/MH01c20g0103851/MH01c01g0007931/MH01c08g0056161/MH01c01g0005401/MH01c23g0117981/MH01c24g0119231/MH01c13g0081421/MH01c19g0099721/MH01c01g0001081/MH01c21g0108451/MH01c20g0102331…	38
GO:0009145	purine nucleoside triphosphate biosynthetic process	19/550	33/6640	5.65e-13	2.71e-11	2.26e-11	MH01c12g0074851/MH01c11g0069681/MH01c18g0093521/MH01c06g0042221/MH01c12g0074861/MH01c06g0042241/MH01c11g0070231/MH01c13g0080701/MH01c13g0084201/MH01c20g0103851/MH01c01g0007931/MH01c01g0001081/MH01c03g0024981/MH01c20g0103731/MH01c05g0035711/MH01c07g0051671/MH01c03g0024971/MH01c21g0106951/MH01c11g0068741	19
GO:1901293	nucleoside phosphate biosynthetic process	33/550	99/6640	8.63e-13	4.03e-11	3.36e-11	MH01c04g0027071/MH01c24g0120461/MH01c02g0013571/MH01c01g0005391/MH01c12g0074851/MH01c11g0069681/MH01c18g0093521/MH01c06g0042221/MH01c12g0074861/MH01c06g0042241/MH01c11g0070231/MH01c13g0080701/MH01c13g0084201/MH01c20g0103851/MH01c01g0007931/MH01c08g0056161/MH01c01g0005401/MH01c21g0110391/MH01c19g0099721/MH01c01g0001081/MH01c06g0044591/MH01c20g0102331/MH01c03g0024981/MH01c02g0016611/MH01c20g0103731…	33
GO:0009161	ribonucleoside monophosphate metabolic process	29/550	78/6640	9.19e-13	4.17e-11	3.48e-11	MH01c02g0013571/MH01c12g0076991/MH01c01g0005391/MH01c12g0074851/MH01c11g0069681/MH01c18g0093521/MH01c06g0042221/MH01c12g0074861/MH01c06g0042241/MH01c11g0070231/MH01c13g0080701/MH01c13g0084201/MH01c20g0103851/MH01c01g0007931/MH01c08g0056161/MH01c01g0005401/MH01c01g0001081/MH01c20g0102331/MH01c03g0024981/MH01c20g0103731/MH01c05g0035711/MH01c07g0051671/MH01c31g0123121/MH01c29g0122701/MH01c29g0122931…	29
GO:0009142	nucleoside triphosphate biosynthetic process	20/550	38/6640	1.35e-12	5.86e-11	4.88e-11	MH01c12g0074851/MH01c11g0069681/MH01c18g0093521/MH01c06g0042221/MH01c12g0074861/MH01c06g0042241/MH01c11g0070231/MH01c13g0080701/MH01c13g0084201/MH01c20g0103851/MH01c01g0007931/MH01c01g0001081/MH01c03g0024981/MH01c20g0103731/MH01c05g0035711/MH01c07g0051671/MH01c03g0024971/MH01c21g0106951/MH01c22g0114041/MH01c11g0068741	20
GO:0009260	ribonucleotide biosynthetic process	27/550	69/6640	1.36e-12	5.86e-11	4.88e-11	MH01c02g0013571/MH01c01g0005391/MH01c12g0074851/MH01c11g0069681/MH01c18g0093521/MH01c06g0042221/MH01c12g0074861/MH01c06g0042241/MH01c11g0070231/MH01c13g0080701/MH01c13g0084201/MH01c20g0103851/MH01c01g0007931/MH01c08g0056161/MH01c01g0005401/MH01c19g0099721/MH01c01g0001081/MH01c20g0102331/MH01c03g0024981/MH01c20g0103731/MH01c05g0035711/MH01c07g0051671/MH01c03g0024971/MH01c21g0106951/MH01c22g0114041…	27
GO:0009126	purine nucleoside monophosphate metabolic process	27/550	70/6640	2.04e-12	8.38e-11	6.98e-11	MH01c02g0013571/MH01c12g0076991/MH01c12g0074851/MH01c11g0069681/MH01c18g0093521/MH01c06g0042221/MH01c12g0074861/MH01c06g0042241/MH01c11g0070231/MH01c13g0080701/MH01c13g0084201/MH01c20g0103851/MH01c01g0007931/MH01c08g0056161/MH01c01g0001081/MH01c20g0102331/MH01c03g0024981/MH01c20g0103731/MH01c05g0035711/MH01c07g0051671/MH01c31g0123121/MH01c29g0122701/MH01c29g0122931/MH01c03g0024971/MH01c21g0106951…	27
GO:0009167	purine ribonucleoside monophosphate metabolic process	27/550	70/6640	2.04e-12	8.38e-11	6.98e-11	MH01c02g0013571/MH01c12g0076991/MH01c12g0074851/MH01c11g0069681/MH01c18g0093521/MH01c06g0042221/MH01c12g0074861/MH01c06g0042241/MH01c11g0070231/MH01c13g0080701/MH01c13g0084201/MH01c20g0103851/MH01c01g0007931/MH01c08g0056161/MH01c01g0001081/MH01c20g0102331/MH01c03g0024981/MH01c20g0103731/MH01c05g0035711/MH01c07g0051671/MH01c31g0123121/MH01c29g0122701/MH01c29g0122931/MH01c03g0024971/MH01c21g0106951…	27
GO:0009165	nucleotide biosynthetic process	33/550	102/6640	2.23e-12	8.92e-11	7.43e-11	MH01c04g0027071/MH01c24g0120461/MH01c02g0013571/MH01c01g0005391/MH01c12g0074851/MH01c11g0069681/MH01c18g0093521/MH01c06g0042221/MH01c12g0074861/MH01c06g0042241/MH01c11g0070231/MH01c13g0080701/MH01c13g0084201/MH01c20g0103851/MH01c01g0007931/MH01c08g0056161/MH01c01g0005401/MH01c21g0110391/MH01c19g0099721/MH01c01g0001081/MH01c06g0044591/MH01c20g0102331/MH01c03g0024981/MH01c02g0016611/MH01c20g0103731…	33
GO:0009152	purine ribonucleotide biosynthetic process	25/550	61/6640	2.73e-12	1.07e-10	8.91e-11	MH01c09g0061431/MH01c02g0013571/MH01c12g0074851/MH01c11g0069681/MH01c18g0093521/MH01c06g0042221/MH01c12g0074861/MH01c06g0042241/MH01c11g0070231/MH01c13g0080701/MH01c13g0084201/MH01c20g0103851/MH01c01g0007931/MH01c08g0056161/MH01c19g0099721/MH01c01g0001081/MH01c20g0102331/MH01c03g0024981/MH01c20g0103731/MH01c05g0035711/MH01c07g0051671/MH01c03g0024971/MH01c21g0106951/MH01c02g0013221/MH01c11g0068741	25
GO:0019752	carboxylic acid metabolic process	66/550	329/6640	3.83e-12	1.46e-10	1.22e-10	MH01c04g0027071/MH01c18g0092341/MH01c24g0119061/MH01c01g0003241/MH01c13g0080081/MH01c19g0097061/MH01c18g0093741/MH01c05g0034861/MH01c15g0087801/MH01c01g0004771/MH01c02g0013571/MH01c11g0071831/MH01c03g0023531/MH01c03g0021701/MH01c01g0004321/MH01c09g0062841/MH01c03g0020671/MH01c15g0087131/MH01c20g0104531/MH01c19g0099401/MH01c08g0059381/MH01c19g0096451/MH01c13g0080121/MH01c11g0070901/MH01c22g0112351…	66
GO:0016053	organic acid biosynthetic process	44/550	173/6640	5.54e-12	2.02e-10	1.69e-10	MH01c01g0003241/MH01c13g0080081/MH01c19g0097061/MH01c18g0093741/MH01c05g0034861/MH01c01g0004771/MH01c11g0071831/MH01c01g0004321/MH01c03g0020671/MH01c20g0104531/MH01c19g0099401/MH01c08g0059381/MH01c19g0096451/MH01c11g0070901/MH01c22g0112351/MH01c24g0119231/MH01c08g0059751/MH01c04g0033351/MH01c18g0092321/MH01c24g0119401/MH01c20g0103351/MH01c05g0037181/MH01c05g0040141/MH01c24g0120371/MH01c15g0089291…	44
GO:0046394	carboxylic acid biosynthetic process	44/550	173/6640	5.54e-12	2.02e-10	1.69e-10	MH01c01g0003241/MH01c13g0080081/MH01c19g0097061/MH01c18g0093741/MH01c05g0034861/MH01c01g0004771/MH01c11g0071831/MH01c01g0004321/MH01c03g0020671/MH01c20g0104531/MH01c19g0099401/MH01c08g0059381/MH01c19g0096451/MH01c11g0070901/MH01c22g0112351/MH01c24g0119231/MH01c08g0059751/MH01c04g0033351/MH01c18g0092321/MH01c24g0119401/MH01c20g0103351/MH01c05g0037181/MH01c05g0040141/MH01c24g0120371/MH01c15g0089291…	44
GO:0009199	ribonucleoside triphosphate metabolic process	25/550	63/6640	6.48e-12	2.32e-10	1.93e-10	MH01c12g0076991/MH01c12g0074851/MH01c11g0069681/MH01c18g0093521/MH01c06g0042221/MH01c06g0046701/MH01c12g0074861/MH01c06g0042241/MH01c11g0070231/MH01c13g0080701/MH01c13g0084201/MH01c20g0103851/MH01c01g0007931/MH01c01g0001081/MH01c03g0024981/MH01c20g0103731/MH01c05g0035711/MH01c07g0051671/MH01c31g0123121/MH01c29g0122701/MH01c29g0122931/MH01c03g0024971/MH01c21g0106951/MH01c22g0114041/MH01c11g0068741	25
GO:0051186	obsolete cofactor metabolic process	47/550	194/6640	6.67e-12	2.33e-10	1.95e-10	MH01c04g0027071/MH01c18g0092331/MH01c18g0093741/MH01c05g0034861/MH01c15g0087801/MH01c24g0120461/MH01c19g0100381/MH01c11g0071831/MH01c23g0117971/MH01c03g0021701/MH01c01g0004321/MH01c03g0018461/MH01c12g0077381/MH01c06g0046701/MH01c03g0020671/MH01c19g0099401/MH01c04g0028711/MH01c13g0080121/MH01c18g0094501/MH01c22g0112351/MH01c11g0072541/MH01c23g0117981/MH01c13g0079991/MH01c24g0119231/MH01c23g0116671…	47
GO:0009123	nucleoside monophosphate metabolic process	29/550	84/6640	8e-12	2.74e-10	2.29e-10	MH01c02g0013571/MH01c12g0076991/MH01c01g0005391/MH01c12g0074851/MH01c11g0069681/MH01c18g0093521/MH01c06g0042221/MH01c12g0074861/MH01c06g0042241/MH01c11g0070231/MH01c13g0080701/MH01c13g0084201/MH01c20g0103851/MH01c01g0007931/MH01c08g0056161/MH01c01g0005401/MH01c01g0001081/MH01c20g0102331/MH01c03g0024981/MH01c20g0103731/MH01c05g0035711/MH01c07g0051671/MH01c31g0123121/MH01c29g0122701/MH01c29g0122931…	29
GO:0009144	purine nucleoside triphosphate metabolic process	25/550	64/6640	9.83e-12	3.3e-10	2.75e-10	MH01c01g0005321/MH01c12g0076991/MH01c12g0074851/MH01c11g0069681/MH01c18g0093521/MH01c06g0042221/MH01c06g0046701/MH01c12g0074861/MH01c06g0042241/MH01c11g0070231/MH01c13g0080701/MH01c13g0084201/MH01c20g0103851/MH01c01g0007931/MH01c01g0001081/MH01c03g0024981/MH01c20g0103731/MH01c05g0035711/MH01c07g0051671/MH01c31g0123121/MH01c29g0122701/MH01c29g0122931/MH01c03g0024971/MH01c21g0106951/MH01c11g0068741	25
GO:0009259	ribonucleotide metabolic process	34/550	113/6640	1.03e-11	3.41e-10	2.84e-10	MH01c15g0087801/MH01c02g0013571/MH01c12g0076991/MH01c01g0005391/MH01c12g0074851/MH01c11g0069681/MH01c18g0093521/MH01c06g0042221/MH01c06g0046701/MH01c12g0074861/MH01c06g0042241/MH01c11g0070231/MH01c13g0080701/MH01c13g0084201/MH01c20g0103851/MH01c01g0007931/MH01c08g0056161/MH01c01g0005401/MH01c24g0119231/MH01c19g0099721/MH01c01g0001081/MH01c20g0102331/MH01c03g0024981/MH01c20g0103731/MH01c05g0035711…	34
GO:0042776	mitochondrial ATP synthesis coupled proton transport	11/550	12/6640	1.28e-11	4.12e-10	3.44e-10	MH01c12g0074851/MH01c11g0069681/MH01c18g0093521/MH01c12g0074861/MH01c06g0042241/MH01c11g0070231/MH01c13g0080701/MH01c13g0084201/MH01c20g0103851/MH01c01g0007931/MH01c11g0068741	11
GO:0015986	ATP synthesis coupled proton transport	13/550	17/6640	1.32e-11	4.18e-10	3.49e-10	MH01c12g0074851/MH01c11g0069681/MH01c18g0093521/MH01c06g0042221/MH01c12g0076641/MH01c12g0074861/MH01c06g0042241/MH01c11g0070231/MH01c13g0080701/MH01c13g0084201/MH01c20g0103851/MH01c01g0007931/MH01c11g0068741	13
GO:0006164	purine nucleotide biosynthetic process	24/550	60/6640	1.41e-11	4.39e-10	3.66e-10	MH01c02g0013571/MH01c12g0074851/MH01c11g0069681/MH01c18g0093521/MH01c06g0042221/MH01c12g0074861/MH01c06g0042241/MH01c11g0070231/MH01c13g0080701/MH01c13g0084201/MH01c20g0103851/MH01c01g0007931/MH01c08g0056161/MH01c19g0099721/MH01c01g0001081/MH01c20g0102331/MH01c03g0024981/MH01c20g0103731/MH01c05g0035711/MH01c07g0051671/MH01c03g0024971/MH01c21g0106951/MH01c02g0013221/MH01c11g0068741	24
GO:0006082	organic acid metabolic process	66/550	339/6640	1.58e-11	4.75e-10	3.96e-10	MH01c04g0027071/MH01c18g0092341/MH01c24g0119061/MH01c01g0003241/MH01c13g0080081/MH01c19g0097061/MH01c18g0093741/MH01c05g0034861/MH01c15g0087801/MH01c01g0004771/MH01c02g0013571/MH01c11g0071831/MH01c03g0023531/MH01c03g0021701/MH01c01g0004321/MH01c09g0062841/MH01c03g0020671/MH01c15g0087131/MH01c20g0104531/MH01c19g0099401/MH01c08g0059381/MH01c19g0096451/MH01c13g0080121/MH01c11g0070901/MH01c22g0112351…	66
GO:0043436	oxoacid metabolic process	66/550	339/6640	1.58e-11	4.75e-10	3.96e-10	MH01c04g0027071/MH01c18g0092341/MH01c24g0119061/MH01c01g0003241/MH01c13g0080081/MH01c19g0097061/MH01c18g0093741/MH01c05g0034861/MH01c15g0087801/MH01c01g0004771/MH01c02g0013571/MH01c11g0071831/MH01c03g0023531/MH01c03g0021701/MH01c01g0004321/MH01c09g0062841/MH01c03g0020671/MH01c15g0087131/MH01c20g0104531/MH01c19g0099401/MH01c08g0059381/MH01c19g0096451/MH01c13g0080121/MH01c11g0070901/MH01c22g0112351…	66
GO:0009141	nucleoside triphosphate metabolic process	26/550	71/6640	2.13e-11	6.22e-10	5.19e-10	MH01c01g0005321/MH01c12g0076991/MH01c12g0074851/MH01c11g0069681/MH01c18g0093521/MH01c06g0042221/MH01c06g0046701/MH01c12g0074861/MH01c06g0042241/MH01c11g0070231/MH01c13g0080701/MH01c13g0084201/MH01c20g0103851/MH01c01g0007931/MH01c01g0001081/MH01c03g0024981/MH01c20g0103731/MH01c05g0035711/MH01c07g0051671/MH01c31g0123121/MH01c29g0122701/MH01c29g0122931/MH01c03g0024971/MH01c21g0106951/MH01c22g0114041…	26
GO:0009205	purine ribonucleoside triphosphate metabolic process	24/550	61/6640	2.15e-11	6.22e-10	5.19e-10	MH01c12g0076991/MH01c12g0074851/MH01c11g0069681/MH01c18g0093521/MH01c06g0042221/MH01c06g0046701/MH01c12g0074861/MH01c06g0042241/MH01c11g0070231/MH01c13g0080701/MH01c13g0084201/MH01c20g0103851/MH01c01g0007931/MH01c01g0001081/MH01c03g0024981/MH01c20g0103731/MH01c05g0035711/MH01c07g0051671/MH01c31g0123121/MH01c29g0122701/MH01c29g0122931/MH01c03g0024971/MH01c21g0106951/MH01c11g0068741	24
GO:0009150	purine ribonucleotide metabolic process	31/550	101/6640	4.91e-11	1.4e-09	1.17e-09	MH01c15g0087801/MH01c02g0013571/MH01c12g0076991/MH01c12g0074851/MH01c11g0069681/MH01c18g0093521/MH01c06g0042221/MH01c06g0046701/MH01c12g0074861/MH01c06g0042241/MH01c11g0070231/MH01c13g0080701/MH01c13g0084201/MH01c20g0103851/MH01c01g0007931/MH01c08g0056161/MH01c24g0119231/MH01c19g0099721/MH01c01g0001081/MH01c20g0102331/MH01c03g0024981/MH01c20g0103731/MH01c05g0035711/MH01c07g0051671/MH01c31g0123121…	31
GO:0019637	organophosphate metabolic process	58/550	286/6640	5.56e-11	1.54e-09	1.29e-09	MH01c04g0027071/MH01c15g0090371/MH01c18g0092331/MH01c01g0005321/MH01c15g0087801/MH01c24g0120461/MH01c02g0013571/MH01c04g0030251/MH01c12g0076991/MH01c01g0005391/MH01c12g0074851/MH01c03g0018461/MH01c04g0033201/MH01c11g0069681/MH01c18g0093521/MH01c06g0042221/MH01c06g0046701/MH01c03g0020671/MH01c12g0074861/MH01c06g0042241/MH01c11g0070231/MH01c13g0080701/MH01c13g0084201/MH01c20g0103851/MH01c01g0007931…	58
GO:0000096	sulfur amino acid metabolic process	17/550	32/6640	5.6e-11	1.54e-09	1.29e-09	MH01c18g0093741/MH01c01g0004771/MH01c01g0004321/MH01c20g0104531/MH01c19g0096451/MH01c11g0070901/MH01c08g0059751/MH01c23g0116671/MH01c18g0092321/MH01c24g0119401/MH01c06g0042301/MH01c15g0089291/MH01c22g0112131/MH01c06g0047551/MH01c07g0049431/MH01c20g0104541/MH01c07g0049501	17
GO:0046034	ATP metabolic process	23/550	59/6640	7.09e-11	1.92e-09	1.6e-09	MH01c12g0076991/MH01c12g0074851/MH01c11g0069681/MH01c18g0093521/MH01c06g0042221/MH01c12g0074861/MH01c06g0042241/MH01c11g0070231/MH01c13g0080701/MH01c13g0084201/MH01c20g0103851/MH01c01g0007931/MH01c01g0001081/MH01c03g0024981/MH01c20g0103731/MH01c05g0035711/MH01c07g0051671/MH01c31g0123121/MH01c29g0122701/MH01c29g0122931/MH01c03g0024971/MH01c21g0106951/MH01c11g0068741	23
GO:0090407	organophosphate biosynthetic process	44/550	186/6640	7.6e-11	2.03e-09	1.69e-09	MH01c04g0027071/MH01c15g0090371/MH01c18g0092331/MH01c24g0120461/MH01c02g0013571/MH01c04g0030251/MH01c01g0005391/MH01c12g0074851/MH01c11g0069681/MH01c18g0093521/MH01c06g0042221/MH01c06g0046701/MH01c03g0020671/MH01c12g0074861/MH01c06g0042241/MH01c11g0070231/MH01c13g0080701/MH01c13g0084201/MH01c20g0103851/MH01c01g0007931/MH01c08g0056161/MH01c01g0005401/MH01c11g0072541/MH01c13g0081421/MH01c21g0110391…	44
GO:0006163	purine nucleotide metabolic process	31/550	103/6640	8.61e-11	2.26e-09	1.88e-09	MH01c15g0087801/MH01c02g0013571/MH01c12g0076991/MH01c12g0074851/MH01c11g0069681/MH01c18g0093521/MH01c06g0042221/MH01c06g0046701/MH01c12g0074861/MH01c06g0042241/MH01c11g0070231/MH01c13g0080701/MH01c13g0084201/MH01c20g0103851/MH01c01g0007931/MH01c08g0056161/MH01c24g0119231/MH01c19g0099721/MH01c01g0001081/MH01c20g0102331/MH01c03g0024981/MH01c20g0103731/MH01c05g0035711/MH01c07g0051671/MH01c31g0123121…	31
GO:0042255	ribosome assembly	22/550	55/6640	1.02e-10	2.63e-09	2.19e-09	MH01c23g0116821/MH01c18g0093171/MH01c15g0087291/MH01c24g0119191/MH01c11g0071091/MH01c02g0011951/MH01c06g0044281/MH01c12g0074691/MH01c01g0000831/MH01c11g0069801/MH01c05g0040351/MH01c13g0081131/MH01c13g0083531/MH01c15g0086951/MH01c15g0087301/MH01c05g0035651/MH01c11g0070941/MH01c09g0062891/MH01c01g0005271/MH01c03g0021381/MH01c02g0015391/MH01c02g0016391	22
GO:0015985	energy coupled proton transport, down electrochemical gradient	12/550	16/6640	1.24e-10	3.17e-09	2.64e-09	MH01c12g0074851/MH01c11g0069681/MH01c18g0093521/MH01c06g0042221/MH01c12g0074861/MH01c06g0042241/MH01c11g0070231/MH01c13g0080701/MH01c13g0084201/MH01c20g0103851/MH01c01g0007931/MH01c11g0068741	12
GO:1901605	alpha-amino acid metabolic process	36/550	136/6640	1.5e-10	3.77e-09	3.14e-09	MH01c04g0027071/MH01c18g0092341/MH01c01g0003241/MH01c13g0080081/MH01c18g0093741/MH01c05g0034861/MH01c01g0004771/MH01c03g0021701/MH01c01g0004321/MH01c20g0104531/MH01c19g0099401/MH01c08g0059381/MH01c19g0096451/MH01c13g0080121/MH01c11g0070901/MH01c08g0059751/MH01c23g0116671/MH01c04g0033351/MH01c20g0103351/MH01c05g0037181/MH01c24g0120371/MH01c15g0089291/MH01c19g0097231/MH01c02g0016611/MH01c22g0112131…	36
GO:0006520	cellular amino acid metabolic process	42/550	184/6640	6.88e-10	1.7e-08	1.42e-08	MH01c04g0027071/MH01c18g0092341/MH01c01g0003241/MH01c13g0080081/MH01c18g0093741/MH01c05g0034861/MH01c01g0004771/MH01c03g0023531/MH01c03g0021701/MH01c01g0004321/MH01c20g0104531/MH01c19g0099401/MH01c08g0059381/MH01c19g0096451/MH01c13g0080121/MH01c11g0070901/MH01c08g0059751/MH01c23g0116671/MH01c04g0033351/MH01c18g0092321/MH01c24g0119401/MH01c20g0103351/MH01c05g0037181/MH01c24g0120371/MH01c06g0042301…	42
GO:0006732	obsolete coenzyme metabolic process	34/550	130/6640	7.02e-10	1.71e-08	1.42e-08	MH01c04g0027071/MH01c18g0092331/MH01c05g0034861/MH01c15g0087801/MH01c24g0120461/MH01c11g0071831/MH01c03g0021701/MH01c03g0018461/MH01c06g0046701/MH01c03g0020671/MH01c19g0099401/MH01c13g0080121/MH01c22g0112351/MH01c11g0072541/MH01c23g0117981/MH01c13g0079991/MH01c24g0119231/MH01c23g0116671/MH01c05g0040141/MH01c21g0110391/MH01c19g0099721/MH01c01g0001081/MH01c21g0110491/MH01c21g0108451/MH01c03g0024981…	34
GO:0005753	mitochondrial proton-transporting ATP synthase complex	10/550	12/6640	7.98e-10	1.89e-08	1.57e-08	MH01c11g0069681/MH01c18g0093521/MH01c06g0042221/MH01c06g0042241/MH01c11g0070231/MH01c13g0080701/MH01c13g0084201/MH01c20g0103851/MH01c01g0007931/MH01c11g0068741	10
GO:0045259	proton-transporting ATP synthase complex	10/550	12/6640	7.98e-10	1.89e-08	1.57e-08	MH01c11g0069681/MH01c18g0093521/MH01c06g0042221/MH01c06g0042241/MH01c11g0070231/MH01c13g0080701/MH01c13g0084201/MH01c20g0103851/MH01c01g0007931/MH01c11g0068741	10
GO:0016616	oxidoreductase activity, acting on the CH-OH group of donors, NAD or NADP as acceptor	20/550	52/6640	1.67e-09	3.85e-08	3.21e-08	MH01c04g0030251/MH01c09g0065841/MH01c18g0095881/MH01c15g0087131/MH01c12g0079551/MH01c18g0094501/MH01c13g0079991/MH01c04g0033351/MH01c22g0112901/MH01c18g0094341/MH01c15g0089291/MH01c05g0035941/MH01c13g0082151/MH01c04g0029101/MH01c03g0024981/MH01c09g0063461/MH01c04g0033441/MH01c03g0024971/MH01c01g0006491/MH01c02g0010221	20
GO:0072524	pyridine-containing compound metabolic process	20/550	52/6640	1.67e-09	3.85e-08	3.21e-08	MH01c04g0027071/MH01c18g0092331/MH01c24g0120461/MH01c01g0004321/MH01c03g0018461/MH01c11g0072541/MH01c23g0117981/MH01c13g0079991/MH01c21g0110391/MH01c01g0001081/MH01c21g0110491/MH01c21g0108451/MH01c03g0024981/MH01c02g0016611/MH01c20g0103731/MH01c05g0035711/MH01c07g0051671/MH01c03g0024971/MH01c21g0106951/MH01c12g0077901	20
GO:0008652	cellular amino acid biosynthetic process	27/550	96/6640	7.58e-09	1.72e-07	1.43e-07	MH01c01g0003241/MH01c13g0080081/MH01c18g0093741/MH01c01g0004771/MH01c01g0004321/MH01c20g0104531/MH01c08g0059381/MH01c19g0096451/MH01c11g0070901/MH01c08g0059751/MH01c04g0033351/MH01c18g0092321/MH01c24g0119401/MH01c20g0103351/MH01c05g0037181/MH01c24g0120371/MH01c15g0089291/MH01c19g0097231/MH01c22g0112131/MH01c19g0099511/MH01c09g0063461/MH01c06g0047551/MH01c20g0104541/MH01c01g0005201/MH01c19g0099541…	27
GO:0042254	ribosome biogenesis	51/550	267/6640	7.68e-09	1.72e-07	1.43e-07	MH01c23g0116821/MH01c18g0093171/MH01c19g0100331/MH01c15g0087291/MH01c13g0084181/MH01c03g0021701/MH01c06g0047661/MH01c06g0047481/MH01c24g0119191/MH01c11g0071091/MH01c02g0011951/MH01c06g0044281/MH01c07g0049551/MH01c12g0077751/MH01c02g0010961/MH01c12g0074691/MH01c11g0068021/MH01c20g0103611/MH01c01g0000831/MH01c11g0069801/MH01c03g0021371/MH01c07g0051161/MH01c03g0019671/MH01c05g0040351/MH01c13g0081131…	51
GO:1901607	alpha-amino acid biosynthetic process	25/550	86/6640	1.31e-08	2.91e-07	2.42e-07	MH01c01g0003241/MH01c13g0080081/MH01c18g0093741/MH01c01g0004771/MH01c01g0004321/MH01c20g0104531/MH01c08g0059381/MH01c19g0096451/MH01c11g0070901/MH01c08g0059751/MH01c04g0033351/MH01c20g0103351/MH01c05g0037181/MH01c24g0120371/MH01c15g0089291/MH01c19g0097231/MH01c22g0112131/MH01c19g0099511/MH01c09g0063461/MH01c06g0047551/MH01c20g0104541/MH01c01g0005201/MH01c19g0099541/MH01c02g0010221/MH01c01g0004201	25
GO:0006081	cellular aldehyde metabolic process	15/550	34/6640	2.07e-08	4.46e-07	3.72e-07	MH01c18g0092331/MH01c09g0065841/MH01c15g0087131/MH01c11g0072541/MH01c23g0117981/MH01c21g0107511/MH01c01g0001081/MH01c21g0108451/MH01c04g0029101/MH01c03g0024981/MH01c13g0081521/MH01c08g0059981/MH01c03g0024971/MH01c21g0106951/MH01c02g0010221	15
GO:0072525	pyridine-containing compound biosynthetic process	15/550	34/6640	2.07e-08	4.46e-07	3.72e-07	MH01c04g0027071/MH01c18g0092331/MH01c24g0120461/MH01c01g0004321/MH01c11g0072541/MH01c21g0110391/MH01c01g0001081/MH01c03g0024981/MH01c02g0016611/MH01c20g0103731/MH01c05g0035711/MH01c07g0051671/MH01c03g0024971/MH01c21g0106951/MH01c12g0077901	15
GO:0051087	chaperone binding	11/550	18/6640	2.13e-08	4.52e-07	3.77e-07	MH01c03g0019621/MH01c22g0111421/MH01c02g0010291/MH01c23g0117971/MH01c02g0010481/MH01c05g0036921/MH01c11g0072381/MH01c01g0005691/MH01c09g0063881/MH01c07g0049991/MH01c07g0052851	11
GO:0000097	sulfur amino acid biosynthetic process	13/550	26/6640	2.86e-08	6e-07	5e-07	MH01c18g0093741/MH01c01g0004771/MH01c01g0004321/MH01c20g0104531/MH01c19g0096451/MH01c11g0070901/MH01c08g0059751/MH01c18g0092321/MH01c24g0119401/MH01c15g0089291/MH01c22g0112131/MH01c06g0047551/MH01c20g0104541	13
GO:0016614	oxidoreductase activity, acting on CH-OH group of donors	20/550	60/6640	2.96e-08	6.14e-07	5.12e-07	MH01c04g0030251/MH01c09g0065841/MH01c18g0095881/MH01c15g0087131/MH01c12g0079551/MH01c18g0094501/MH01c13g0079991/MH01c04g0033351/MH01c22g0112901/MH01c18g0094341/MH01c15g0089291/MH01c05g0035941/MH01c13g0082151/MH01c04g0029101/MH01c03g0024981/MH01c09g0063461/MH01c04g0033441/MH01c03g0024971/MH01c01g0006491/MH01c02g0010221	20
GO:0002182	cytoplasmic translational elongation	9/550	12/6640	3.02e-08	6.2e-07	5.17e-07	MH01c11g0069791/MH01c13g0084181/MH01c19g0100591/MH01c01g0000831/MH01c12g0073981/MH01c08g0056111/MH01c11g0070941/MH01c24g0119171/MH01c12g0077611	9
GO:0046496	nicotinamide nucleotide metabolic process	17/550	45/6640	3.92e-08	7.93e-07	6.61e-07	MH01c04g0027071/MH01c24g0120461/MH01c03g0018461/MH01c23g0117981/MH01c13g0079991/MH01c21g0110391/MH01c01g0001081/MH01c21g0110491/MH01c21g0108451/MH01c03g0024981/MH01c02g0016611/MH01c20g0103731/MH01c05g0035711/MH01c07g0051671/MH01c03g0024971/MH01c21g0106951/MH01c12g0077901	17
GO:0019362	pyridine nucleotide metabolic process	17/550	46/6640	5.74e-08	1.15e-06	9.58e-07	MH01c04g0027071/MH01c24g0120461/MH01c03g0018461/MH01c23g0117981/MH01c13g0079991/MH01c21g0110391/MH01c01g0001081/MH01c21g0110491/MH01c21g0108451/MH01c03g0024981/MH01c02g0016611/MH01c20g0103731/MH01c05g0035711/MH01c07g0051671/MH01c03g0024971/MH01c21g0106951/MH01c12g0077901	17
GO:0006790	sulfur compound metabolic process	30/550	125/6640	6.13e-08	1.21e-06	1.01e-06	MH01c18g0093741/MH01c15g0087801/MH01c01g0004771/MH01c19g0100381/MH01c23g0117971/MH01c03g0021701/MH01c01g0004321/MH01c12g0077381/MH01c03g0020671/MH01c20g0104531/MH01c19g0096451/MH01c13g0080121/MH01c11g0070901/MH01c24g0119231/MH01c08g0059751/MH01c23g0116671/MH01c18g0092321/MH01c24g0119401/MH01c01g0006401/MH01c06g0042301/MH01c15g0089291/MH01c11g0072381/MH01c01g0002401/MH01c19g0100051/MH01c22g0112131…	30
GO:0006407	rRNA export from nucleus	10/550	16/6640	7.12e-08	1.38e-06	1.15e-06	MH01c06g0047661/MH01c02g0011951/MH01c12g0077751/MH01c02g0010961/MH01c12g0074691/MH01c11g0069801/MH01c05g0040351/MH01c13g0083531/MH01c15g0086951/MH01c02g0016391	10
GO:0051029	rRNA transport	10/550	16/6640	7.12e-08	1.38e-06	1.15e-06	MH01c06g0047661/MH01c02g0011951/MH01c12g0077751/MH01c02g0010961/MH01c12g0074691/MH01c11g0069801/MH01c05g0040351/MH01c13g0083531/MH01c15g0086951/MH01c02g0016391	10
GO:0000028	ribosomal small subunit assembly	11/550	20/6640	9.62e-08	1.84e-06	1.53e-06	MH01c23g0116821/MH01c15g0087291/MH01c02g0011951/MH01c06g0044281/MH01c12g0074691/MH01c01g0000831/MH01c11g0069801/MH01c05g0040351/MH01c13g0083531/MH01c15g0086951/MH01c15g0087301	11
GO:0006091	generation of precursor metabolites and energy	30/550	129/6640	1.31e-07	2.47e-06	2.05e-06	MH01c12g0076991/MH01c12g0074851/MH01c11g0069681/MH01c18g0093521/MH01c12g0074861/MH01c06g0042241/MH01c11g0070231/MH01c13g0080701/MH01c13g0084201/MH01c20g0103851/MH01c01g0007931/MH01c06g0041861/MH01c09g0063791/MH01c18g0094341/MH01c01g0001081/MH01c11g0072381/MH01c01g0006981/MH01c20g0102331/MH01c03g0024981/MH01c20g0103731/MH01c05g0035711/MH01c07g0051671/MH01c31g0123121/MH01c29g0122701/MH01c29g0122931…	30
GO:0003723	RNA binding	65/550	411/6640	1.5e-07	2.81e-06	2.34e-06	MH01c12g0074931/MH01c05g0036351/MH01c01g0005971/MH01c18g0093171/MH01c05g0034911/MH01c15g0087291/MH01c06g0047661/MH01c06g0047481/MH01c23g0116211/MH01c11g0071091/MH01c06g0047561/MH01c02g0011951/MH01c12g0075041/MH01c07g0049551/MH01c12g0077751/MH01c09g0061831/MH01c11g0068021/MH01c11g0069801/MH01c03g0021371/MH01c07g0051161/MH01c03g0019671/MH01c13g0081131/MH01c01g0005471/MH01c13g0083531/MH01c12g0077201…	65
GO:0031012	extracellular matrix	10/550	17/6640	1.6e-07	2.96e-06	2.47e-06	MH01c23g0117971/MH01c12g0077381/MH01c15g0087131/MH01c19g0096451/MH01c09g0063791/MH01c01g0001081/MH01c01g0002401/MH01c05g0035711/MH01c21g0106951/MH01c07g0049501	10
GO:0006119	oxidative phosphorylation	15/550	39/6640	1.9e-07	3.47e-06	2.89e-06	MH01c12g0076991/MH01c12g0074851/MH01c11g0069681/MH01c18g0093521/MH01c12g0074861/MH01c06g0042241/MH01c11g0070231/MH01c13g0080701/MH01c13g0084201/MH01c20g0103851/MH01c01g0007931/MH01c31g0123121/MH01c29g0122701/MH01c29g0122931/MH01c11g0068741	15
GO:1990748	cellular detoxification	16/550	45/6640	2.65e-07	4.78e-06	3.99e-06	MH01c18g0093741/MH01c15g0086411/MH01c23g0117971/MH01c04g0028711/MH01c03g0021681/MH01c21g0107511/MH01c11g0070931/MH01c19g0100361/MH01c18g0093081/MH01c04g0029101/MH01c19g0100051/MH01c13g0081521/MH01c03g0023491/MH01c08g0059981/MH01c08g0057461/MH01c24g0118961	16
GO:0034404	nucleobase-containing small molecule biosynthetic process	15/550	40/6640	2.81e-07	5.02e-06	4.18e-06	MH01c01g0005321/MH01c02g0013571/MH01c01g0005391/MH01c01g0005401/MH01c03g0021451/MH01c01g0001081/MH01c03g0024981/MH01c20g0103731/MH01c05g0035711/MH01c07g0051671/MH01c01g0001241/MH01c03g0024971/MH01c21g0106951/MH01c22g0114041/MH01c02g0013221	15
GO:0006555	methionine metabolic process	11/550	22/6640	3.46e-07	6.13e-06	5.11e-06	MH01c18g0093741/MH01c01g0004771/MH01c20g0104531/MH01c19g0096451/MH01c11g0070901/MH01c08g0059751/MH01c23g0116671/MH01c15g0089291/MH01c06g0047551/MH01c20g0104541/MH01c07g0049501	11
GO:0051188	obsolete cofactor biosynthetic process	27/550	114/6640	3.78e-07	6.62e-06	5.51e-06	MH01c04g0027071/MH01c18g0092331/MH01c05g0034861/MH01c24g0120461/MH01c11g0071831/MH01c23g0117971/MH01c01g0004321/MH01c06g0046701/MH01c03g0020671/MH01c19g0099401/MH01c18g0094501/MH01c22g0112351/MH01c11g0072541/MH01c23g0116671/MH01c05g0040141/MH01c21g0110391/MH01c19g0099721/MH01c01g0001081/MH01c03g0024981/MH01c02g0016611/MH01c20g0103731/MH01c05g0035711/MH01c07g0051671/MH01c06g0045231/MH01c03g0024971…	27
GO:0006414	translational elongation	12/550	27/6640	5.06e-07	8.77e-06	7.31e-06	MH01c11g0069791/MH01c07g0051031/MH01c13g0084181/MH01c19g0100591/MH01c01g0000831/MH01c12g0073981/MH01c08g0056111/MH01c11g0070941/MH01c05g0036811/MH01c24g0119171/MH01c12g0077611/MH01c02g0010641	12
GO:0098800	inner mitochondrial membrane protein complex	20/550	70/6640	5.18e-07	8.89e-06	7.41e-06	MH01c08g0059141/MH01c12g0076991/MH01c12g0074851/MH01c11g0069681/MH01c20g0103781/MH01c18g0093521/MH01c06g0042221/MH01c13g0079911/MH01c12g0074861/MH01c06g0042241/MH01c11g0070231/MH01c13g0080701/MH01c13g0084201/MH01c20g0103851/MH01c01g0007931/MH01c01g0002401/MH01c31g0123121/MH01c29g0122701/MH01c29g0122931/MH01c11g0068741	20
GO:0098754	detoxification	16/550	47/6640	5.26e-07	8.93e-06	7.44e-06	MH01c18g0093741/MH01c15g0086411/MH01c23g0117971/MH01c04g0028711/MH01c03g0021681/MH01c21g0107511/MH01c11g0070931/MH01c19g0100361/MH01c18g0093081/MH01c04g0029101/MH01c19g0100051/MH01c13g0081521/MH01c03g0023491/MH01c08g0059981/MH01c08g0057461/MH01c24g0118961	16
GO:0062039	biofilm matrix	9/550	15/6640	5.48e-07	9.12e-06	7.6e-06	MH01c12g0077381/MH01c15g0087131/MH01c19g0096451/MH01c09g0063791/MH01c01g0001081/MH01c01g0002401/MH01c05g0035711/MH01c21g0106951/MH01c07g0049501	9
GO:0062040	fungal biofilm matrix	9/550	15/6640	5.48e-07	9.12e-06	7.6e-06	MH01c12g0077381/MH01c15g0087131/MH01c19g0096451/MH01c09g0063791/MH01c01g0001081/MH01c01g0002401/MH01c05g0035711/MH01c21g0106951/MH01c07g0049501	9
GO:0009119	ribonucleoside metabolic process	13/550	32/6640	5.98e-07	9.86e-06	8.21e-06	MH01c24g0120461/MH01c02g0013571/MH01c03g0021701/MH01c01g0005391/MH01c06g0046701/MH01c01g0005401/MH01c13g0080121/MH01c03g0021451/MH01c01g0001241/MH01c22g0114041/MH01c07g0049501/MH01c02g0013221/MH01c12g0077901	13
GO:0044421	obsolete extracellular region part	10/550	19/6640	6.53e-07	1.07e-05	8.88e-06	MH01c23g0117971/MH01c12g0077381/MH01c15g0087131/MH01c19g0096451/MH01c09g0063791/MH01c01g0001081/MH01c01g0002401/MH01c05g0035711/MH01c21g0106951/MH01c07g0049501	10
GO:0019359	nicotinamide nucleotide biosynthetic process	12/550	28/6640	8.2e-07	1.32e-05	1.1e-05	MH01c04g0027071/MH01c24g0120461/MH01c21g0110391/MH01c01g0001081/MH01c03g0024981/MH01c02g0016611/MH01c20g0103731/MH01c05g0035711/MH01c07g0051671/MH01c03g0024971/MH01c21g0106951/MH01c12g0077901	12
GO:0097237	cellular response to toxic substance	17/550	54/6640	8.25e-07	1.32e-05	1.1e-05	MH01c18g0093741/MH01c15g0086411/MH01c23g0117971/MH01c04g0028711/MH01c15g0087581/MH01c03g0021681/MH01c21g0107511/MH01c11g0070931/MH01c19g0100361/MH01c18g0093081/MH01c04g0029101/MH01c19g0100051/MH01c13g0081521/MH01c03g0023491/MH01c08g0059981/MH01c08g0057461/MH01c24g0118961	17
GO:0006457	protein folding	22/550	86/6640	1.14e-06	1.81e-05	1.51e-05	MH01c03g0019621/MH01c22g0111421/MH01c07g0051041/MH01c02g0010291/MH01c24g0119051/MH01c12g0074931/MH01c13g0080691/MH01c12g0074761/MH01c02g0010481/MH01c05g0039501/MH01c05g0036921/MH01c01g0002401/MH01c01g0005691/MH01c11g0069311/MH01c09g0063881/MH01c06g0045761/MH01c07g0049991/MH01c09g0064201/MH01c07g0052851/MH01c05g0039511/MH01c13g0081861/MH01c01g0002811	22
GO:0019363	pyridine nucleotide biosynthetic process	12/550	29/6640	1.29e-06	2.03e-05	1.69e-05	MH01c04g0027071/MH01c24g0120461/MH01c21g0110391/MH01c01g0001081/MH01c03g0024981/MH01c02g0016611/MH01c20g0103731/MH01c05g0035711/MH01c07g0051671/MH01c03g0024971/MH01c21g0106951/MH01c12g0077901	12
GO:0042274	ribosomal small subunit biogenesis	25/550	107/6640	1.34e-06	2.09e-05	1.74e-05	MH01c23g0116821/MH01c19g0100331/MH01c15g0087291/MH01c13g0084181/MH01c02g0011951/MH01c06g0044281/MH01c02g0010961/MH01c12g0074691/MH01c11g0068021/MH01c20g0103611/MH01c01g0000831/MH01c11g0069801/MH01c03g0019671/MH01c05g0040351/MH01c13g0083531/MH01c20g0103621/MH01c15g0086951/MH01c12g0073981/MH01c15g0087301/MH01c15g0087601/MH01c02g0014941/MH01c09g0064761/MH01c06g0044301/MH01c08g0056111/MH01c01g0005341	25
GO:0009108	obsolete coenzyme biosynthetic process	23/550	94/6640	1.52e-06	2.34e-05	1.95e-05	MH01c04g0027071/MH01c18g0092331/MH01c05g0034861/MH01c24g0120461/MH01c11g0071831/MH01c03g0020671/MH01c19g0099401/MH01c22g0112351/MH01c11g0072541/MH01c23g0116671/MH01c05g0040141/MH01c21g0110391/MH01c19g0099721/MH01c01g0001081/MH01c03g0024981/MH01c02g0016611/MH01c20g0103731/MH01c05g0035711/MH01c07g0051671/MH01c06g0045231/MH01c03g0024971/MH01c21g0106951/MH01c12g0077901	23
GO:1901135	carbohydrate derivative metabolic process	50/550	306/6640	1.73e-06	2.61e-05	2.17e-05	MH01c15g0087801/MH01c24g0120461/MH01c02g0013571/MH01c04g0030251/MH01c12g0076991/MH01c03g0021701/MH01c01g0005391/MH01c12g0074851/MH01c11g0069681/MH01c18g0093521/MH01c06g0042221/MH01c06g0046701/MH01c03g0020671/MH01c12g0074861/MH01c06g0042241/MH01c11g0070231/MH01c13g0080701/MH01c13g0084201/MH01c20g0103851/MH01c01g0007931/MH01c08g0056161/MH01c01g0005401/MH01c13g0080121/MH01c23g0117981/MH01c24g0119231…	50
GO:0043094	cellular metabolic compound salvage	11/550	25/6640	1.74e-06	2.61e-05	2.17e-05	MH01c18g0092331/MH01c18g0093741/MH01c24g0120461/MH01c01g0004771/MH01c01g0005391/MH01c01g0005401/MH01c11g0072541/MH01c08g0059751/MH01c03g0021451/MH01c02g0013221/MH01c12g0077901	11
GO:0097064	ncRNA export from nucleus	11/550	25/6640	1.74e-06	2.61e-05	2.17e-05	MH01c06g0047661/MH01c02g0011951/MH01c12g0077751/MH01c02g0010961/MH01c12g0074691/MH01c11g0069801/MH01c05g0040351/MH01c13g0083531/MH01c15g0086951/MH01c12g0077611/MH01c02g0016391	11
GO:0046364	monosaccharide biosynthetic process	8/550	13/6640	1.87e-06	2.78e-05	2.32e-05	MH01c23g0117981/MH01c01g0001081/MH01c20g0103731/MH01c05g0035711/MH01c07g0051671/MH01c04g0033441/MH01c06g0045231/MH01c21g0106951	8
GO:0006575	cellular modified amino acid metabolic process	15/550	46/6640	2.23e-06	3.29e-05	2.74e-05	MH01c18g0093741/MH01c05g0034861/MH01c11g0071831/MH01c23g0117971/MH01c03g0021701/MH01c12g0077381/MH01c19g0099401/MH01c08g0059381/MH01c13g0080121/MH01c22g0112351/MH01c24g0119401/MH01c05g0040141/MH01c19g0100051/MH01c08g0059981/MH01c07g0049501	15
GO:0019843	rRNA binding	14/550	41/6640	2.62e-06	3.83e-05	3.19e-05	MH01c15g0087291/MH01c06g0047661/MH01c06g0047481/MH01c02g0011951/MH01c12g0075041/MH01c11g0068021/MH01c01g0005471/MH01c02g0012231/MH01c15g0087301/MH01c06g0044301/MH01c11g0070941/MH01c18g0095171/MH01c01g0005271/MH01c02g0015391	14
GO:0019674	NAD metabolic process	12/550	31/6640	3.02e-06	4.37e-05	3.64e-05	MH01c04g0027071/MH01c24g0120461/MH01c03g0018461/MH01c13g0079991/MH01c21g0110391/MH01c01g0001081/MH01c02g0016611/MH01c20g0103731/MH01c05g0035711/MH01c07g0051671/MH01c21g0106951/MH01c12g0077901	12
GO:0006733	obsolete oxidoreduction coenzyme metabolic process	17/550	59/6640	3.28e-06	4.71e-05	3.92e-05	MH01c04g0027071/MH01c24g0120461/MH01c03g0018461/MH01c23g0117981/MH01c13g0079991/MH01c21g0110391/MH01c01g0001081/MH01c21g0110491/MH01c21g0108451/MH01c03g0024981/MH01c02g0016611/MH01c20g0103731/MH01c05g0035711/MH01c07g0051671/MH01c03g0024971/MH01c21g0106951/MH01c12g0077901	17
GO:0030684	preribosome	28/550	135/6640	3.97e-06	5.65e-05	4.71e-05	MH01c15g0087291/MH01c13g0084181/MH01c06g0047661/MH01c06g0047481/MH01c11g0071091/MH01c06g0047561/MH01c02g0011951/MH01c07g0049551/MH01c12g0077751/MH01c11g0068021/MH01c20g0103611/MH01c07g0051161/MH01c03g0019671/MH01c05g0040351/MH01c20g0103621/MH01c02g0012231/MH01c15g0087301/MH01c15g0087601/MH01c03g0023681/MH01c09g0064761/MH01c12g0076131/MH01c06g0044301/MH01c02g0011061/MH01c11g0070941/MH01c01g0005271…	28
GO:0009116	nucleoside metabolic process	15/550	48/6640	4.08e-06	5.76e-05	4.8e-05	MH01c24g0120461/MH01c02g0013571/MH01c03g0021701/MH01c01g0005391/MH01c06g0046701/MH01c01g0005401/MH01c13g0080121/MH01c08g0059751/MH01c03g0021451/MH01c06g0044591/MH01c01g0001241/MH01c22g0114041/MH01c07g0049501/MH01c02g0013221/MH01c12g0077901	15
GO:0009636	response to toxic substance	17/550	60/6640	4.23e-06	5.92e-05	4.94e-05	MH01c18g0093741/MH01c15g0086411/MH01c23g0117971/MH01c04g0028711/MH01c15g0087581/MH01c03g0021681/MH01c21g0107511/MH01c11g0070931/MH01c19g0100361/MH01c18g0093081/MH01c04g0029101/MH01c19g0100051/MH01c13g0081521/MH01c03g0023491/MH01c08g0059981/MH01c08g0057461/MH01c24g0118961	17
GO:0009110	vitamin biosynthetic process	11/550	27/6640	4.35e-06	6e-05	5e-05	MH01c18g0092331/MH01c05g0034861/MH01c11g0071831/MH01c01g0004321/MH01c09g0063791/MH01c22g0112351/MH01c11g0072541/MH01c05g0040141/MH01c01g0006401/MH01c06g0045231/MH01c05g0036421	11
GO:0042364	water-soluble vitamin biosynthetic process	11/550	27/6640	4.35e-06	6e-05	5e-05	MH01c18g0092331/MH01c05g0034861/MH01c11g0071831/MH01c01g0004321/MH01c09g0063791/MH01c22g0112351/MH01c11g0072541/MH01c05g0040141/MH01c01g0006401/MH01c06g0045231/MH01c05g0036421	11
GO:0044282	small molecule catabolic process	27/550	129/6640	4.93e-06	6.73e-05	5.61e-05	MH01c04g0027071/MH01c18g0092341/MH01c24g0120461/MH01c04g0030251/MH01c03g0023531/MH01c04g0033201/MH01c09g0062841/MH01c21g0107511/MH01c03g0021451/MH01c01g0001081/MH01c05g0035941/MH01c06g0044591/MH01c04g0029101/MH01c03g0024981/MH01c02g0016611/MH01c20g0103731/MH01c05g0035711/MH01c07g0051671/MH01c04g0033441/MH01c13g0081521/MH01c13g0079961/MH01c08g0059981/MH01c03g0024971/MH01c20g0104041/MH01c21g0106951…	27
GO:1901657	glycosyl compound metabolic process	14/550	43/6640	4.98e-06	6.75e-05	5.63e-05	MH01c24g0120461/MH01c02g0013571/MH01c03g0021701/MH01c01g0005391/MH01c06g0046701/MH01c01g0005401/MH01c13g0080121/MH01c03g0021451/MH01c06g0044591/MH01c01g0001241/MH01c22g0114041/MH01c07g0049501/MH01c02g0013221/MH01c12g0077901	14
GO:1901615	organic hydroxy compound metabolic process	24/550	108/6640	5.6e-06	7.53e-05	6.28e-05	MH01c15g0090371/MH01c19g0097061/MH01c18g0092331/MH01c04g0030251/MH01c07g0051981/MH01c01g0004321/MH01c04g0033201/MH01c01g0002611/MH01c15g0087131/MH01c12g0079551/MH01c22g0112351/MH01c11g0072541/MH01c13g0079991/MH01c21g0107511/MH01c18g0094341/MH01c19g0097041/MH01c21g0108381/MH01c04g0031941/MH01c13g0082151/MH01c04g0029101/MH01c04g0033441/MH01c13g0081521/MH01c08g0059981/MH01c21g0106951	24
GO:0022613	ribonucleoprotein complex biogenesis	53/550	345/6640	5.66e-06	7.55e-05	6.29e-05	MH01c23g0116821/MH01c18g0093171/MH01c05g0034911/MH01c19g0100331/MH01c15g0087291/MH01c13g0084181/MH01c03g0021701/MH01c06g0047661/MH01c06g0047481/MH01c24g0119191/MH01c11g0071091/MH01c02g0011951/MH01c06g0044281/MH01c07g0049551/MH01c12g0077751/MH01c02g0010961/MH01c12g0074691/MH01c11g0068021/MH01c20g0103611/MH01c01g0000831/MH01c11g0069801/MH01c03g0021371/MH01c07g0051161/MH01c03g0019671/MH01c05g0040351…	53
GO:0009066	aspartate family amino acid metabolic process	13/550	38/6640	5.85e-06	7.74e-05	6.45e-05	MH01c18g0092341/MH01c18g0093741/MH01c01g0004771/MH01c20g0104531/MH01c19g0096451/MH01c11g0070901/MH01c08g0059751/MH01c23g0116671/MH01c15g0089291/MH01c06g0047551/MH01c20g0104541/MH01c07g0049501/MH01c01g0004201	13
GO:0009069	serine family amino acid metabolic process	11/550	28/6640	6.64e-06	8.72e-05	7.27e-05	MH01c01g0004321/MH01c20g0104531/MH01c19g0096451/MH01c11g0070901/MH01c20g0103351/MH01c15g0089291/MH01c22g0112131/MH01c06g0047551/MH01c06g0044291/MH01c20g0104541/MH01c07g0049501	11
GO:1990542	mitochondrial transmembrane transport	20/550	82/6640	7.71e-06	0.000100486	8.38e-05	MH01c08g0059141/MH01c12g0074851/MH01c11g0069681/MH01c18g0093521/MH01c12g0074861/MH01c06g0042241/MH01c11g0070231/MH01c05g0035631/MH01c13g0080701/MH01c13g0084201/MH01c20g0103851/MH01c01g0007931/MH01c11g0069061/MH01c01g0002401/MH01c01g0005691/MH01c07g0049121/MH01c20g0102551/MH01c19g0098681/MH01c07g0049991/MH01c11g0068741	20
GO:0006796	phosphate-containing compound metabolic process	67/550	478/6640	8.21e-06	0.000106131	8.85e-05	MH01c04g0027071/MH01c03g0019621/MH01c15g0090371/MH01c13g0080081/MH01c18g0092331/MH01c01g0005321/MH01c15g0087801/MH01c24g0120461/MH01c02g0013571/MH01c04g0030251/MH01c18g0092531/MH01c07g0051981/MH01c12g0076991/MH01c01g0005391/MH01c12g0074851/MH01c03g0018461/MH01c04g0033201/MH01c09g0065441/MH01c11g0069681/MH01c18g0093521/MH01c06g0042221/MH01c06g0046701/MH01c03g0020671/MH01c12g0074861/MH01c06g0042241…	67
GO:0042278	purine nucleoside metabolic process	9/550	20/6640	1.26e-05	0.000161444	0.000134558	MH01c24g0120461/MH01c02g0013571/MH01c03g0021701/MH01c06g0046701/MH01c13g0080121/MH01c03g0021451/MH01c07g0049501/MH01c02g0013221/MH01c12g0077901	9
GO:0019751	polyol metabolic process	10/550	25/6640	1.46e-05	0.000185691	0.000154767	MH01c15g0090371/MH01c04g0030251/MH01c07g0051981/MH01c04g0033201/MH01c12g0079551/MH01c22g0112351/MH01c21g0108381/MH01c13g0082151/MH01c04g0033441/MH01c21g0106951	10
GO:0006739	NADP metabolic process	8/550	16/6640	1.49e-05	0.000185691	0.000154767	MH01c03g0018461/MH01c23g0117981/MH01c21g0110391/MH01c01g0001081/MH01c21g0110491/MH01c21g0108451/MH01c03g0024981/MH01c03g0024971	8
GO:0009070	serine family amino acid biosynthetic process	8/550	16/6640	1.49e-05	0.000185691	0.000154767	MH01c01g0004321/MH01c20g0104531/MH01c11g0070901/MH01c20g0103351/MH01c15g0089291/MH01c22g0112131/MH01c06g0047551/MH01c20g0104541	8
GO:0046128	purine ribonucleoside metabolic process	8/550	16/6640	1.49e-05	0.000185691	0.000154767	MH01c24g0120461/MH01c02g0013571/MH01c03g0021701/MH01c06g0046701/MH01c13g0080121/MH01c03g0021451/MH01c07g0049501/MH01c02g0013221	8
GO:0006793	phosphorus metabolic process	67/550	488/6640	1.65e-05	0.000203654	0.000169738	MH01c04g0027071/MH01c03g0019621/MH01c15g0090371/MH01c13g0080081/MH01c18g0092331/MH01c01g0005321/MH01c15g0087801/MH01c24g0120461/MH01c02g0013571/MH01c04g0030251/MH01c18g0092531/MH01c07g0051981/MH01c12g0076991/MH01c01g0005391/MH01c12g0074851/MH01c03g0018461/MH01c04g0033201/MH01c09g0065441/MH01c11g0069681/MH01c18g0093521/MH01c06g0042221/MH01c06g0046701/MH01c03g0020671/MH01c12g0074861/MH01c06g0042241…	67
GO:0005576	extracellular region	21/550	93/6640	1.66e-05	0.000203654	0.000169738	MH01c23g0117971/MH01c01g0004321/MH01c12g0077381/MH01c15g0087131/MH01c19g0096451/MH01c15g0087581/MH01c12g0079551/MH01c09g0063791/MH01c12g0077081/MH01c08g0059751/MH01c01g0001081/MH01c19g0097231/MH01c01g0002401/MH01c20g0103731/MH01c05g0035711/MH01c06g0045231/MH01c08g0057461/MH01c21g0106951/MH01c22g0114041/MH01c07g0049501/MH01c01g0005341	21
GO:0009086	methionine biosynthetic process	9/550	21/6640	2.04e-05	0.000248658	0.000207248	MH01c18g0093741/MH01c01g0004771/MH01c20g0104531/MH01c19g0096451/MH01c11g0070901/MH01c08g0059751/MH01c15g0089291/MH01c06g0047551/MH01c20g0104541	9
GO:0016469	proton-transporting two-sector ATPase complex	10/550	26/6640	2.2e-05	0.000265921	0.000221636	MH01c11g0069681/MH01c18g0093521/MH01c06g0042221/MH01c06g0042241/MH01c11g0070231/MH01c13g0080701/MH01c13g0084201/MH01c20g0103851/MH01c01g0007931/MH01c11g0068741	10
GO:0006839	mitochondrial transport	22/550	102/6640	2.27e-05	0.000272059	0.000226752	MH01c12g0074931/MH01c08g0059141/MH01c12g0074851/MH01c11g0069681/MH01c18g0093521/MH01c12g0074861/MH01c06g0042241/MH01c11g0070231/MH01c05g0035631/MH01c13g0080701/MH01c13g0084201/MH01c20g0103851/MH01c01g0007931/MH01c11g0069061/MH01c01g0002401/MH01c01g0005691/MH01c07g0049121/MH01c20g0102551/MH01c08g0057041/MH01c19g0098681/MH01c07g0049991/MH01c11g0068741	22
GO:0006165	nucleoside diphosphate phosphorylation	8/550	17/6640	2.61e-05	0.000309408	0.00025788	MH01c01g0001081/MH01c03g0024981/MH01c20g0103731/MH01c05g0035711/MH01c07g0051671/MH01c03g0024971/MH01c21g0106951/MH01c22g0114041	8
GO:0046939	nucleotide phosphorylation	8/550	17/6640	2.61e-05	0.000309408	0.00025788	MH01c01g0001081/MH01c03g0024981/MH01c20g0103731/MH01c05g0035711/MH01c07g0051671/MH01c03g0024971/MH01c21g0106951/MH01c22g0114041	8
GO:1901137	carbohydrate derivative biosynthetic process	35/550	206/6640	2.82e-05	0.000329375	0.000274522	MH01c02g0013571/MH01c04g0030251/MH01c01g0005391/MH01c12g0074851/MH01c11g0069681/MH01c18g0093521/MH01c06g0042221/MH01c03g0020671/MH01c12g0074861/MH01c06g0042241/MH01c11g0070231/MH01c13g0080701/MH01c13g0084201/MH01c20g0103851/MH01c01g0007931/MH01c08g0056161/MH01c01g0005401/MH01c13g0081421/MH01c19g0099721/MH01c03g0021451/MH01c01g0001081/MH01c20g0102331/MH01c05g0037131/MH01c03g0024981/MH01c20g0103731…	35
GO:0042026	protein refolding	7/550	13/6640	2.84e-05	0.000329375	0.000274522	MH01c07g0051041/MH01c02g0010291/MH01c05g0039501/MH01c01g0002401/MH01c01g0005691/MH01c07g0049991/MH01c05g0039511	7
GO:0071265	L-methionine biosynthetic process	7/550	13/6640	2.84e-05	0.000329375	0.000274522	MH01c18g0093741/MH01c01g0004771/MH01c20g0104531/MH01c19g0096451/MH01c11g0070901/MH01c08g0059751/MH01c20g0104541	7
GO:0006766	vitamin metabolic process	11/550	33/6640	4.08e-05	0.000466414	0.000388739	MH01c18g0092331/MH01c05g0034861/MH01c11g0071831/MH01c01g0004321/MH01c09g0063791/MH01c22g0112351/MH01c11g0072541/MH01c05g0040141/MH01c01g0006401/MH01c06g0045231/MH01c05g0036421	11
GO:0006767	water-soluble vitamin metabolic process	11/550	33/6640	4.08e-05	0.000466414	0.000388739	MH01c18g0092331/MH01c05g0034861/MH01c11g0071831/MH01c01g0004321/MH01c09g0063791/MH01c22g0112351/MH01c11g0072541/MH01c05g0040141/MH01c01g0006401/MH01c06g0045231/MH01c05g0036421	11
GO:0045454	cell redox homeostasis	10/550	28/6640	4.67e-05	0.000529868	0.000441626	MH01c18g0093741/MH01c19g0100381/MH01c23g0117971/MH01c04g0028711/MH01c03g0021681/MH01c11g0070931/MH01c19g0100051/MH01c19g0098681/MH01c06g0044431/MH01c13g0082031	10
GO:0006096	glycolytic process	7/550	14/6640	5.28e-05	0.000583706	0.000486498	MH01c01g0001081/MH01c03g0024981/MH01c20g0103731/MH01c05g0035711/MH01c07g0051671/MH01c03g0024971/MH01c21g0106951	7
GO:0006534	cysteine metabolic process	7/550	14/6640	5.28e-05	0.000583706	0.000486498	MH01c01g0004321/MH01c20g0104531/MH01c19g0096451/MH01c11g0070901/MH01c22g0112131/MH01c20g0104541/MH01c07g0049501	7
GO:0006757	ATP generation from ADP	7/550	14/6640	5.28e-05	0.000583706	0.000486498	MH01c01g0001081/MH01c03g0024981/MH01c20g0103731/MH01c05g0035711/MH01c07g0051671/MH01c03g0024971/MH01c21g0106951	7
GO:0042866	pyruvate biosynthetic process	7/550	14/6640	5.28e-05	0.000583706	0.000486498	MH01c01g0001081/MH01c03g0024981/MH01c20g0103731/MH01c05g0035711/MH01c07g0051671/MH01c03g0024971/MH01c21g0106951	7
GO:0000027	ribosomal large subunit assembly	10/550	29/6640	6.6e-05	0.000725017	0.000604275	MH01c18g0093171/MH01c24g0119191/MH01c11g0071091/MH01c13g0081131/MH01c05g0035651/MH01c11g0070941/MH01c09g0062891/MH01c01g0005271/MH01c03g0021381/MH01c02g0015391	10
GO:0044272	sulfur compound biosynthetic process	16/550	66/6640	6.77e-05	0.000738517	0.000615527	MH01c18g0093741/MH01c01g0004771/MH01c01g0004321/MH01c03g0020671/MH01c20g0104531/MH01c19g0096451/MH01c11g0070901/MH01c08g0059751/MH01c23g0116671/MH01c18g0092321/MH01c24g0119401/MH01c01g0006401/MH01c15g0089291/MH01c22g0112131/MH01c06g0047551/MH01c20g0104541	16
GO:0016209	antioxidant activity	8/550	19/6640	7e-05	0.000754055	0.000628477	MH01c18g0093741/MH01c23g0117971/MH01c04g0028711/MH01c03g0021681/MH01c11g0070931/MH01c19g0100361/MH01c19g0100051/MH01c08g0057461	8
GO:0098869	cellular oxidant detoxification	8/550	19/6640	7e-05	0.000754055	0.000628477	MH01c18g0093741/MH01c23g0117971/MH01c04g0028711/MH01c03g0021681/MH01c11g0070931/MH01c19g0100361/MH01c19g0100051/MH01c08g0057461	8
GO:0009435	NAD biosynthetic process	9/550	24/6640	7.24e-05	0.000775167	0.000646073	MH01c04g0027071/MH01c24g0120461/MH01c01g0001081/MH01c02g0016611/MH01c20g0103731/MH01c05g0035711/MH01c07g0051671/MH01c21g0106951/MH01c12g0077901	9
GO:0042273	ribosomal large subunit biogenesis	18/550	81/6640	8.28e-05	0.000881324	0.000734552	MH01c18g0093171/MH01c06g0047481/MH01c24g0119191/MH01c11g0071091/MH01c07g0049551/MH01c07g0051161/MH01c13g0081131/MH01c01g0005471/MH01c07g0052501/MH01c05g0035651/MH01c09g0064761/MH01c02g0011061/MH01c11g0070941/MH01c09g0062891/MH01c01g0005271/MH01c03g0021381/MH01c09g0062251/MH01c02g0015391	18
GO:0009067	aspartate family amino acid biosynthetic process	10/550	30/6640	9.17e-05	0.000969892	0.000808369	MH01c18g0093741/MH01c01g0004771/MH01c20g0104531/MH01c19g0096451/MH01c11g0070901/MH01c08g0059751/MH01c15g0089291/MH01c06g0047551/MH01c20g0104541/MH01c01g0004201	10
GO:0044455	obsolete mitochondrial membrane part	24/550	127/6640	9.49e-05	0.000996877	0.000830861	MH01c08g0059141/MH01c12g0076991/MH01c12g0074851/MH01c11g0069681/MH01c20g0103781/MH01c18g0093521/MH01c06g0042221/MH01c13g0079911/MH01c12g0074861/MH01c06g0042241/MH01c11g0070231/MH01c05g0035631/MH01c13g0080701/MH01c13g0084201/MH01c20g0103851/MH01c01g0007931/MH01c04g0028711/MH01c04g0031941/MH01c01g0002401/MH01c31g0123121/MH01c29g0122701/MH01c29g0122931/MH01c19g0098681/MH01c11g0068741	24
GO:0006066	alcohol metabolic process	16/550	68/6640	9.94e-05	0.00103828	0.000865367	MH01c15g0090371/MH01c04g0030251/MH01c07g0051981/MH01c04g0033201/MH01c01g0002611/MH01c15g0087131/MH01c12g0079551/MH01c22g0112351/MH01c13g0079991/MH01c18g0094341/MH01c21g0108381/MH01c04g0031941/MH01c13g0082151/MH01c04g0029101/MH01c04g0033441/MH01c21g0106951	16
GO:0019682	glyceraldehyde-3-phosphate metabolic process	6/550	11/6640	0.000101189	0.00104999	0.000875129	MH01c23g0117981/MH01c01g0001081/MH01c21g0108451/MH01c03g0024981/MH01c03g0024971/MH01c21g0106951	6
GO:1901292	nucleoside phosphate catabolic process	8/550	20/6640	0.000108242	0.00111629	0.000930385	MH01c01g0005321/MH01c01g0001081/MH01c03g0024981/MH01c20g0103731/MH01c05g0035711/MH01c07g0051671/MH01c03g0024971/MH01c21g0106951	8
GO:0005758	mitochondrial intermembrane space	12/550	43/6640	0.000129989	0.00133239	0.0011105	MH01c18g0092331/MH01c18g0093741/MH01c23g0117971/MH01c13g0079911/MH01c06g0041861/MH01c09g0063791/MH01c11g0070931/MH01c19g0100361/MH01c04g0031941/MH01c01g0005691/MH01c05g0036421/MH01c22g0114041	12
GO:0030490	maturation of SSU-rRNA	18/550	84/6640	0.000136369	0.00138931	0.00115794	MH01c23g0116821/MH01c19g0100331/MH01c15g0087291/MH01c13g0084181/MH01c06g0044281/MH01c02g0010961/MH01c11g0068021/MH01c03g0019671/MH01c05g0040351/MH01c15g0086951/MH01c12g0073981/MH01c15g0087301/MH01c15g0087601/MH01c02g0014941/MH01c09g0064761/MH01c06g0044301/MH01c08g0056111/MH01c01g0005341	18
GO:0016763	pentosyltransferase activity	7/550	16/6640	0.000151834	0.00151924	0.00126623	MH01c24g0120461/MH01c01g0005391/MH01c01g0005401/MH01c08g0059751/MH01c05g0037181/MH01c02g0016611/MH01c01g0001241	7
GO:0046031	ADP metabolic process	7/550	16/6640	0.000151834	0.00151924	0.00126623	MH01c01g0001081/MH01c03g0024981/MH01c20g0103731/MH01c05g0035711/MH01c07g0051671/MH01c03g0024971/MH01c21g0106951	7
GO:0072593	reactive oxygen species metabolic process	7/550	16/6640	0.000151834	0.00151924	0.00126623	MH01c18g0093741/MH01c23g0117971/MH01c04g0028711/MH01c11g0070931/MH01c19g0100361/MH01c20g0103731/MH01c08g0057461	7
GO:0006007	glucose catabolic process	6/550	12/6640	0.000188259	0.00187257	0.00156072	MH01c02g0017041/MH01c01g0001081/MH01c20g0103731/MH01c05g0035711/MH01c07g0051671/MH01c21g0106951	6
GO:0044429	obsolete mitochondrial part	52/550	383/6640	0.000207169	0.00204854	0.00170738	MH01c01g0003241/MH01c13g0080081/MH01c18g0092331/MH01c18g0093741/MH01c07g0051041/MH01c08g0059141/MH01c08g0055951/MH01c19g0100381/MH01c23g0117971/MH01c12g0076991/MH01c12g0074851/MH01c11g0069681/MH01c20g0103781/MH01c18g0093521/MH01c06g0042221/MH01c13g0079911/MH01c03g0020671/MH01c12g0074861/MH01c06g0042241/MH01c11g0070231/MH01c05g0035631/MH01c13g0080701/MH01c13g0084201/MH01c20g0103851/MH01c01g0007931…	52
GO:0009132	nucleoside diphosphate metabolic process	8/550	22/6640	0.000236724	0.00231689	0.00193105	MH01c01g0001081/MH01c03g0024981/MH01c20g0103731/MH01c05g0035711/MH01c07g0051671/MH01c03g0024971/MH01c21g0106951/MH01c22g0114041	8
GO:0006734	NADH metabolic process	7/550	17/6640	0.000239821	0.00231689	0.00193105	MH01c03g0018461/MH01c13g0079991/MH01c01g0001081/MH01c20g0103731/MH01c05g0035711/MH01c07g0051671/MH01c21g0106951	7
GO:0009135	purine nucleoside diphosphate metabolic process	7/550	17/6640	0.000239821	0.00231689	0.00193105	MH01c01g0001081/MH01c03g0024981/MH01c20g0103731/MH01c05g0035711/MH01c07g0051671/MH01c03g0024971/MH01c21g0106951	7
GO:0009179	purine ribonucleoside diphosphate metabolic process	7/550	17/6640	0.000239821	0.00231689	0.00193105	MH01c01g0001081/MH01c03g0024981/MH01c20g0103731/MH01c05g0035711/MH01c07g0051671/MH01c03g0024971/MH01c21g0106951	7
GO:0051082	unfolded protein binding	14/550	59/6640	0.000244173	0.00234546	0.00195485	MH01c03g0019621/MH01c07g0051041/MH01c02g0010291/MH01c24g0119051/MH01c13g0080691/MH01c02g0010481/MH01c05g0039501/MH01c01g0002401/MH01c01g0005691/MH01c11g0069311/MH01c07g0049991/MH01c09g0064201/MH01c05g0039511/MH01c13g0081861	14
GO:0030686	90S preribosome	15/550	67/6640	0.000293902	0.00279124	0.00232639	MH01c15g0087291/MH01c13g0084181/MH01c06g0047561/MH01c02g0011951/MH01c12g0077751/MH01c11g0068021/MH01c20g0103611/MH01c03g0019671/MH01c05g0040351/MH01c20g0103621/MH01c15g0087301/MH01c15g0087601/MH01c06g0044301/MH01c11g0070941/MH01c01g0005341	15
GO:1901701	cellular response to oxygen-containing compound	15/550	67/6640	0.000293902	0.00279124	0.00232639	MH01c18g0093741/MH01c02g0010291/MH01c23g0117971/MH01c01g0005651/MH01c04g0028711/MH01c15g0087581/MH01c11g0070931/MH01c19g0100361/MH01c19g0097231/MH01c04g0029101/MH01c05g0035711/MH01c19g0100051/MH01c06g0045761/MH01c08g0057461/MH01c21g0106951	15
GO:0033177	proton-transporting two-sector ATPase complex, proton-transporting domain	6/550	13/6640	0.000325272	0.00305465	0.00254594	MH01c11g0069681/MH01c18g0093521/MH01c06g0042221/MH01c13g0080701/MH01c13g0084201/MH01c01g0007931	6
GO:0051187	obsolete cofactor catabolic process	6/550	13/6640	0.000325272	0.00305465	0.00254594	MH01c18g0093741/MH01c12g0077381/MH01c04g0028711/MH01c19g0100361/MH01c08g0057461/MH01c07g0049501	6
GO:0000462	maturation of SSU-rRNA from tricistronic rRNA transcript (SSU-rRNA, 5.8S rRNA, LSU-rRNA)	16/550	75/6640	0.000335413	0.00313239	0.00261073	MH01c19g0100331/MH01c15g0087291/MH01c13g0084181/MH01c06g0044281/MH01c02g0010961/MH01c11g0068021/MH01c03g0019671/MH01c05g0040351/MH01c12g0073981/MH01c15g0087301/MH01c15g0087601/MH01c02g0014941/MH01c09g0064761/MH01c06g0044301/MH01c08g0056111/MH01c01g0005341	16
GO:0009166	nucleotide catabolic process	7/550	18/6640	0.000364654	0.00338665	0.00282265	MH01c01g0001081/MH01c03g0024981/MH01c20g0103731/MH01c05g0035711/MH01c07g0051671/MH01c03g0024971/MH01c21g0106951	7
GO:0009112	nucleobase metabolic process	9/550	29/6640	0.000380649	0.00351578	0.00293027	MH01c11g0071831/MH01c01g0005391/MH01c08g0056161/MH01c19g0096451/MH01c01g0005401/MH01c20g0103351/MH01c05g0040141/MH01c01g0001241/MH01c02g0013221	9
GO:0031970	organelle envelope lumen	12/550	48/6640	0.000402318	0.00369561	0.00308016	MH01c18g0092331/MH01c18g0093741/MH01c23g0117971/MH01c13g0079911/MH01c06g0041861/MH01c09g0063791/MH01c11g0070931/MH01c19g0100361/MH01c04g0031941/MH01c01g0005691/MH01c05g0036421/MH01c22g0114041	12
GO:0034599	cellular response to oxidative stress	20/550	108/6640	0.000472051	0.0043126	0.00359439	MH01c18g0093741/MH01c02g0010291/MH01c19g0100381/MH01c23g0117971/MH01c04g0028711/MH01c03g0021681/MH01c19g0100461/MH01c23g0117981/MH01c11g0070931/MH01c19g0100361/MH01c18g0093081/MH01c04g0031941/MH01c03g0024981/MH01c20g0103731/MH01c19g0100051/MH01c03g0023491/MH01c13g0079961/MH01c03g0024971/MH01c08g0057461/MH01c04g0026731	20
GO:0018130	heterocycle biosynthetic process	56/550	435/6640	0.000475105	0.00431703	0.00359809	MH01c04g0027071/MH01c19g0097061/MH01c18g0092331/MH01c01g0005321/MH01c24g0120461/MH01c02g0013571/MH01c11g0071831/MH01c01g0004321/MH01c01g0005391/MH01c12g0074851/MH01c11g0069681/MH01c18g0093521/MH01c06g0042221/MH01c06g0046701/MH01c03g0020671/MH01c12g0074861/MH01c06g0042241/MH01c11g0070231/MH01c13g0080701/MH01c13g0084201/MH01c20g0103851/MH01c19g0099401/MH01c01g0007931/MH01c08g0056161/MH01c19g0096451…	56
GO:0046434	organophosphate catabolic process	9/550	30/6640	0.000504468	0.0045592	0.00379993	MH01c01g0005321/MH01c04g0033201/MH01c01g0001081/MH01c03g0024981/MH01c20g0103731/MH01c05g0035711/MH01c07g0051671/MH01c03g0024971/MH01c21g0106951	9
GO:0005740	mitochondrial envelope	38/550	265/6640	0.000519686	0.00465027	0.00387584	MH01c18g0092331/MH01c18g0093741/MH01c08g0059141/MH01c23g0117971/MH01c12g0076991/MH01c12g0074851/MH01c11g0069681/MH01c20g0103781/MH01c18g0093521/MH01c06g0042221/MH01c13g0079911/MH01c12g0074861/MH01c06g0042241/MH01c11g0070231/MH01c05g0035631/MH01c13g0080701/MH01c13g0084201/MH01c20g0103851/MH01c01g0007931/MH01c04g0028711/MH01c06g0041861/MH01c09g0063791/MH01c11g0070931/MH01c19g0100361/MH01c04g0031941…	38
GO:1901362	organic cyclic compound biosynthetic process	60/550	476/6640	0.000520078	0.00465027	0.00387584	MH01c04g0027071/MH01c19g0097061/MH01c18g0092331/MH01c01g0005321/MH01c24g0120461/MH01c02g0013571/MH01c11g0071831/MH01c01g0004321/MH01c01g0005391/MH01c12g0074851/MH01c11g0069681/MH01c18g0093521/MH01c06g0042221/MH01c06g0046701/MH01c03g0020671/MH01c12g0074861/MH01c06g0042241/MH01c11g0070231/MH01c01g0002611/MH01c13g0080701/MH01c13g0084201/MH01c20g0103851/MH01c19g0099401/MH01c01g0007931/MH01c08g0056161…	60
GO:0006563	L-serine metabolic process	6/550	14/6640	0.00052964	0.00471071	0.00392621	MH01c01g0004321/MH01c20g0104531/MH01c20g0103351/MH01c22g0112131/MH01c06g0044291/MH01c20g0104541	6
GO:0042455	ribonucleoside biosynthetic process	7/550	19/6640	0.000536548	0.00474704	0.00395649	MH01c02g0013571/MH01c01g0005391/MH01c01g0005401/MH01c03g0021451/MH01c01g0001241/MH01c22g0114041/MH01c02g0013221	7
GO:0019438	aromatic compound biosynthetic process	53/550	408/6640	0.000543508	0.00478344	0.00398682	MH01c04g0027071/MH01c19g0097061/MH01c18g0092331/MH01c01g0005321/MH01c24g0120461/MH01c02g0013571/MH01c11g0071831/MH01c01g0004321/MH01c01g0005391/MH01c12g0074851/MH01c11g0069681/MH01c18g0093521/MH01c06g0042221/MH01c12g0074861/MH01c06g0042241/MH01c11g0070231/MH01c13g0080701/MH01c13g0084201/MH01c20g0103851/MH01c19g0099401/MH01c01g0007931/MH01c08g0056161/MH01c19g0096451/MH01c01g0005401/MH01c22g0112351…	53
GO:0070925	organelle assembly	23/550	134/6640	0.000569788	0.00498861	0.00415783	MH01c22g0111421/MH01c23g0116821/MH01c18g0093171/MH01c15g0087291/MH01c24g0119191/MH01c11g0071091/MH01c02g0011951/MH01c06g0044281/MH01c12g0074691/MH01c01g0000831/MH01c11g0069801/MH01c05g0040351/MH01c13g0081131/MH01c13g0083531/MH01c15g0086951/MH01c15g0087301/MH01c05g0035651/MH01c11g0070941/MH01c09g0062891/MH01c01g0005271/MH01c03g0021381/MH01c02g0015391/MH01c02g0016391	23
GO:0071826	ribonucleoprotein complex subunit organization	25/550	152/6640	0.000645069	0.00561845	0.00468278	MH01c02g0010291/MH01c23g0116821/MH01c18g0093171/MH01c05g0034911/MH01c15g0087291/MH01c24g0119191/MH01c11g0071091/MH01c02g0011951/MH01c06g0044281/MH01c12g0074691/MH01c01g0000831/MH01c11g0069801/MH01c05g0040351/MH01c13g0081131/MH01c13g0083531/MH01c15g0086951/MH01c15g0087301/MH01c05g0035651/MH01c11g0070941/MH01c11g0068561/MH01c09g0062891/MH01c01g0005271/MH01c03g0021381/MH01c02g0015391/MH01c02g0016391	25
GO:0006098	pentose-phosphate shunt	5/550	10/6640	0.000678859	0.00588228	0.00490267	MH01c23g0117981/MH01c01g0001081/MH01c21g0108451/MH01c03g0024981/MH01c03g0024971	5
GO:0009163	nucleoside biosynthetic process	7/550	20/6640	0.000767175	0.0065797	0.00548394	MH01c02g0013571/MH01c01g0005391/MH01c01g0005401/MH01c03g0021451/MH01c01g0001241/MH01c22g0114041/MH01c02g0013221	7
GO:0009185	ribonucleoside diphosphate metabolic process	7/550	20/6640	0.000767175	0.0065797	0.00548394	MH01c01g0001081/MH01c03g0024981/MH01c20g0103731/MH01c05g0035711/MH01c07g0051671/MH01c03g0024971/MH01c21g0106951	7
GO:0030446	hyphal cell wall	6/550	15/6640	0.000821447	0.0070094	0.00584208	MH01c19g0096451/MH01c21g0108381/MH01c05g0035711/MH01c21g0106951/MH01c12g0077611/MH01c01g0005341	6
GO:0022618	ribonucleoprotein complex assembly	24/550	146/6640	0.000829219	0.00703999	0.00586757	MH01c23g0116821/MH01c18g0093171/MH01c05g0034911/MH01c15g0087291/MH01c24g0119191/MH01c11g0071091/MH01c02g0011951/MH01c06g0044281/MH01c12g0074691/MH01c01g0000831/MH01c11g0069801/MH01c05g0040351/MH01c13g0081131/MH01c13g0083531/MH01c15g0086951/MH01c15g0087301/MH01c05g0035651/MH01c11g0070941/MH01c11g0068561/MH01c09g0062891/MH01c01g0005271/MH01c03g0021381/MH01c02g0015391/MH01c02g0016391	24
GO:0071428	rRNA-containing ribonucleoprotein complex export from nucleus	11/550	45/6640	0.000856197	0.00722231	0.00601953	MH01c06g0047661/MH01c24g0119191/MH01c02g0011951/MH01c12g0077751/MH01c02g0010961/MH01c12g0074691/MH01c11g0069801/MH01c05g0040351/MH01c13g0083531/MH01c15g0086951/MH01c02g0016391	11
GO:0006090	pyruvate metabolic process	8/550	26/6640	0.000859287	0.00722231	0.00601953	MH01c15g0087131/MH01c01g0001081/MH01c03g0024981/MH01c20g0103731/MH01c05g0035711/MH01c07g0051671/MH01c03g0024971/MH01c21g0106951	8
GO:1901700	response to oxygen-containing compound	16/550	82/6640	0.000950563	0.00794973	0.00662582	MH01c18g0093741/MH01c02g0010291/MH01c23g0117971/MH01c01g0005651/MH01c15g0087131/MH01c04g0028711/MH01c15g0087581/MH01c11g0070931/MH01c19g0100361/MH01c19g0097231/MH01c04g0029101/MH01c05g0035711/MH01c19g0100051/MH01c06g0045761/MH01c08g0057461/MH01c21g0106951	16
GO:0006979	response to oxidative stress	20/550	114/6640	0.000966344	0.0080417	0.00670247	MH01c18g0093741/MH01c02g0010291/MH01c19g0100381/MH01c23g0117971/MH01c04g0028711/MH01c03g0021681/MH01c19g0100461/MH01c23g0117981/MH01c11g0070931/MH01c19g0100361/MH01c18g0093081/MH01c04g0031941/MH01c03g0024981/MH01c20g0103731/MH01c19g0100051/MH01c03g0023491/MH01c13g0079961/MH01c03g0024971/MH01c08g0057461/MH01c04g0026731	20
GO:0015672	NA	15/550	75/6640	0.00104288	0.00863588	0.0071977	MH01c09g0065841/MH01c12g0074851/MH01c01g0005651/MH01c11g0069681/MH01c18g0093521/MH01c06g0042221/MH01c12g0074861/MH01c06g0042241/MH01c11g0070231/MH01c13g0080701/MH01c13g0084201/MH01c20g0103851/MH01c01g0007931/MH01c11g0069391/MH01c11g0068741	15
GO:1901617	organic hydroxy compound biosynthetic process	14/550	68/6640	0.00112951	0.00919992	0.0076678	MH01c15g0090371/MH01c19g0097061/MH01c18g0092331/MH01c07g0051981/MH01c01g0004321/MH01c01g0002611/MH01c22g0112351/MH01c11g0072541/MH01c19g0097041/MH01c21g0108381/MH01c04g0031941/MH01c13g0082151/MH01c04g0029101/MH01c13g0081521	14
GO:0006526	arginine biosynthetic process	5/550	11/6640	0.00116025	0.00919992	0.0076678	MH01c01g0003241/MH01c13g0080081/MH01c08g0059381/MH01c24g0120371/MH01c19g0099511	5
GO:0006735	NADH regeneration	5/550	11/6640	0.00116025	0.00919992	0.0076678	MH01c01g0001081/MH01c20g0103731/MH01c05g0035711/MH01c07g0051671/MH01c21g0106951	5
GO:0009113	purine nucleobase biosynthetic process	5/550	11/6640	0.00116025	0.00919992	0.0076678	MH01c11g0071831/MH01c08g0056161/MH01c19g0096451/MH01c20g0103351/MH01c05g0040141	5
GO:0019400	alditol metabolic process	5/550	11/6640	0.00116025	0.00919992	0.0076678	MH01c04g0030251/MH01c07g0051981/MH01c12g0079551/MH01c04g0033441/MH01c21g0106951	5
GO:0061615	glycolytic process through fructose-6-phosphate	5/550	11/6640	0.00116025	0.00919992	0.0076678	MH01c01g0001081/MH01c20g0103731/MH01c05g0035711/MH01c07g0051671/MH01c21g0106951	5
GO:0061620	glycolytic process through glucose-6-phosphate	5/550	11/6640	0.00116025	0.00919992	0.0076678	MH01c01g0001081/MH01c20g0103731/MH01c05g0035711/MH01c07g0051671/MH01c21g0106951	5
GO:0061621	canonical glycolysis	5/550	11/6640	0.00116025	0.00919992	0.0076678	MH01c01g0001081/MH01c20g0103731/MH01c05g0035711/MH01c07g0051671/MH01c21g0106951	5
GO:0061718	glucose catabolic process to pyruvate	5/550	11/6640	0.00116025	0.00919992	0.0076678	MH01c01g0001081/MH01c20g0103731/MH01c05g0035711/MH01c07g0051671/MH01c21g0106951	5
GO:0005996	monosaccharide metabolic process	10/550	40/6640	0.00121419	0.00958243	0.00798661	MH01c23g0117981/MH01c03g0021451/MH01c01g0001081/MH01c05g0035941/MH01c20g0103731/MH01c05g0035711/MH01c07g0051671/MH01c04g0033441/MH01c06g0045231/MH01c21g0106951	10
GO:0006144	purine nucleobase metabolic process	6/550	16/6640	0.00122321	0.00960852	0.00800835	MH01c11g0071831/MH01c08g0056161/MH01c19g0096451/MH01c20g0103351/MH01c05g0040141/MH01c02g0013221	6
GO:0016310	phosphorylation	34/550	243/6640	0.00155843	0.0121848	0.0101556	MH01c03g0019621/MH01c15g0090371/MH01c13g0080081/MH01c12g0076991/MH01c01g0005391/MH01c12g0074851/MH01c11g0069681/MH01c18g0093521/MH01c12g0074861/MH01c06g0042241/MH01c11g0070231/MH01c13g0080701/MH01c13g0084201/MH01c20g0103851/MH01c01g0007931/MH01c01g0005401/MH01c11g0072541/MH01c21g0110391/MH01c15g0089291/MH01c01g0001081/MH01c20g0105281/MH01c03g0024981/MH01c20g0103731/MH01c05g0035711/MH01c07g0051671…	34
GO:1902600	proton transmembrane transport	13/550	63/6640	0.00164509	0.0128028	0.0106706	MH01c12g0074851/MH01c01g0005651/MH01c11g0069681/MH01c18g0093521/MH01c06g0042221/MH01c12g0074861/MH01c06g0042241/MH01c11g0070231/MH01c13g0080701/MH01c13g0084201/MH01c20g0103851/MH01c01g0007931/MH01c11g0068741	13
GO:0006364	rRNA processing	28/550	189/6640	0.00168682	0.013067	0.0108909	MH01c23g0116821/MH01c19g0100331/MH01c15g0087291/MH01c13g0084181/MH01c06g0047481/MH01c11g0071091/MH01c06g0044281/MH01c07g0049551/MH01c02g0010961/MH01c11g0068021/MH01c20g0103611/MH01c03g0021371/MH01c07g0051161/MH01c03g0019671/MH01c05g0040351/MH01c20g0103621/MH01c15g0086951/MH01c12g0073981/MH01c15g0087301/MH01c15g0087601/MH01c02g0014941/MH01c09g0064761/MH01c06g0044301/MH01c02g0011061/MH01c08g0056111…	28
GO:0017001	antibiotic catabolic process	6/550	17/6640	0.00175961	0.0135064	0.0112571	MH01c18g0093741/MH01c04g0028711/MH01c19g0100361/MH01c04g0029101/MH01c08g0057461/MH01c20g0104041	6
GO:0097305	response to alcohol	6/550	17/6640	0.00175961	0.0135064	0.0112571	MH01c23g0117971/MH01c15g0087581/MH01c19g0097231/MH01c05g0035711/MH01c06g0045761/MH01c21g0106951	6
GO:0070069	cytochrome complex	7/550	23/6640	0.00194889	0.0148239	0.0123552	MH01c12g0076991/MH01c12g0074851/MH01c13g0079911/MH01c12g0074861/MH01c31g0123121/MH01c29g0122701/MH01c29g0122931	7
GO:1901659	glycosyl compound biosynthetic process	7/550	23/6640	0.00194889	0.0148239	0.0123552	MH01c02g0013571/MH01c01g0005391/MH01c01g0005401/MH01c03g0021451/MH01c01g0001241/MH01c22g0114041/MH01c02g0013221	7
GO:0046677	response to antibiotic	9/550	36/6640	0.00211918	0.0160466	0.0133743	MH01c18g0093741/MH01c23g0117971/MH01c04g0028711/MH01c15g0087581/MH01c19g0097231/MH01c05g0035711/MH01c06g0045761/MH01c08g0057461/MH01c21g0106951	9
GO:0006006	glucose metabolic process	6/550	18/6640	0.00245709	0.0184391	0.0153684	MH01c03g0021451/MH01c01g0001081/MH01c20g0103731/MH01c05g0035711/MH01c07g0051671/MH01c21g0106951	6
GO:0046112	nucleobase biosynthetic process	6/550	18/6640	0.00245709	0.0184391	0.0153684	MH01c11g0071831/MH01c08g0056161/MH01c19g0096451/MH01c20g0103351/MH01c05g0040141/MH01c01g0001241	6
GO:0046365	monosaccharide catabolic process	7/550	24/6640	0.00255816	0.0191123	0.0159294	MH01c01g0001081/MH01c05g0035941/MH01c20g0103731/MH01c05g0035711/MH01c07g0051671/MH01c04g0033441/MH01c21g0106951	7
GO:0016620	oxidoreductase activity, acting on the aldehyde or oxo group of donors, NAD or NADP as acceptor	5/550	13/6640	0.00281032	0.0207199	0.0172693	MH01c13g0080081/MH01c15g0087131/MH01c20g0103731/MH01c06g0047551/MH01c20g0104041	5
GO:0046131	pyrimidine ribonucleoside metabolic process	5/550	13/6640	0.00281032	0.0207199	0.0172693	MH01c01g0005391/MH01c01g0005401/MH01c01g0001241/MH01c22g0114041/MH01c12g0077901	5
GO:1901658	glycosyl compound catabolic process	5/550	13/6640	0.00281032	0.0207199	0.0172693	MH01c24g0120461/MH01c03g0021451/MH01c06g0044591/MH01c07g0049501/MH01c12g0077901	5
GO:0071236	cellular response to antibiotic	8/550	31/6640	0.00299877	0.0220128	0.0183468	MH01c18g0093741/MH01c04g0028711/MH01c15g0087581/MH01c19g0097231/MH01c05g0035711/MH01c06g0045761/MH01c08g0057461/MH01c21g0106951	8
GO:0034614	cellular response to reactive oxygen species	7/550	25/6640	0.00330385	0.0241468	0.0201255	MH01c18g0093741/MH01c02g0010291/MH01c23g0117971/MH01c04g0028711/MH01c11g0070931/MH01c19g0100361/MH01c08g0057461	7
GO:0003755	peptidyl-prolyl cis-trans isomerase activity	6/550	19/6640	0.00334349	0.0242259	0.0201914	MH01c12g0074761/MH01c05g0039501/MH01c06g0045761/MH01c05g0039511/MH01c05g0037321/MH01c01g0002811	6
GO:0016846	carbon-sulfur lyase activity	6/550	19/6640	0.00334349	0.0242259	0.0201914	MH01c12g0074101/MH01c11g0070901/MH01c24g0119401/MH01c01g0000731/MH01c08g0059981/MH01c05g0038581	6
GO:0009060	aerobic respiration	11/550	53/6640	0.00350693	0.0253011	0.0210875	MH01c12g0076991/MH01c12g0074851/MH01c12g0074861/MH01c06g0041861/MH01c09g0063791/MH01c11g0072381/MH01c20g0102331/MH01c31g0123121/MH01c29g0122701/MH01c29g0122931/MH01c01g0006491	11
GO:0009064	glutamine family amino acid metabolic process	10/550	46/6640	0.00371896	0.0266923	0.0222471	MH01c18g0092341/MH01c01g0003241/MH01c13g0080081/MH01c19g0099401/MH01c08g0059381/MH01c08g0059751/MH01c24g0120371/MH01c19g0097231/MH01c19g0099511/MH01c13g0079961	10
GO:0043648	dicarboxylic acid metabolic process	12/550	61/6640	0.00373153	0.0266923	0.0222471	MH01c01g0003241/MH01c02g0013571/MH01c11g0071831/MH01c19g0099401/MH01c22g0112351/MH01c08g0059751/MH01c05g0040141/MH01c24g0120371/MH01c19g0097231/MH01c02g0016611/MH01c13g0079961/MH01c01g0006491	12
GO:0006525	arginine metabolic process	5/550	14/6640	0.00407736	0.0285585	0.0238025	MH01c01g0003241/MH01c13g0080081/MH01c08g0059381/MH01c24g0120371/MH01c19g0099511	5
GO:0006749	glutathione metabolic process	5/550	14/6640	0.00407736	0.0285585	0.0238025	MH01c18g0093741/MH01c23g0117971/MH01c12g0077381/MH01c19g0100051/MH01c08g0059981	5
GO:0046173	polyol biosynthetic process	5/550	14/6640	0.00407736	0.0285585	0.0238025	MH01c15g0090371/MH01c07g0051981/MH01c22g0112351/MH01c21g0108381/MH01c13g0082151	5
GO:0051156	glucose 6-phosphate metabolic process	5/550	14/6640	0.00407736	0.0285585	0.0238025	MH01c23g0117981/MH01c01g0001081/MH01c21g0108451/MH01c03g0024981/MH01c03g0024971	5
GO:0097306	cellular response to alcohol	5/550	14/6640	0.00407736	0.0285585	0.0238025	MH01c15g0087581/MH01c19g0097231/MH01c05g0035711/MH01c06g0045761/MH01c21g0106951	5
GO:0032787	monocarboxylic acid metabolic process	21/550	137/6640	0.00410074	0.0286031	0.0238396	MH01c18g0092341/MH01c24g0119061/MH01c19g0097061/MH01c05g0034861/MH01c15g0087801/MH01c09g0062841/MH01c03g0020671/MH01c15g0087131/MH01c24g0119231/MH01c21g0107511/MH01c01g0001081/MH01c03g0024981/MH01c20g0103731/MH01c05g0035711/MH01c07g0051671/MH01c13g0081521/MH01c08g0059981/MH01c03g0024971/MH01c20g0104041/MH01c21g0106951/MH01c02g0010221	21
GO:0009084	glutamine family amino acid biosynthetic process	7/550	26/6640	0.00420448	0.0292055	0.0243417	MH01c01g0003241/MH01c13g0080081/MH01c08g0059381/MH01c08g0059751/MH01c24g0120371/MH01c19g0097231/MH01c19g0099511	7
GO:0009295	nucleoid	6/550	20/6640	0.00444763	0.0303921	0.0253307	MH01c08g0055951/MH01c01g0002401/MH01c01g0005691/MH01c09g0063461/MH01c19g0099541/MH01c11g0068741	6
GO:0042398	cellular modified amino acid biosynthetic process	6/550	20/6640	0.00444763	0.0303921	0.0253307	MH01c05g0034861/MH01c11g0071831/MH01c19g0099401/MH01c22g0112351/MH01c24g0119401/MH01c05g0040141	6
GO:0042645	mitochondrial nucleoid	6/550	20/6640	0.00444763	0.0303921	0.0253307	MH01c08g0055951/MH01c01g0002401/MH01c01g0005691/MH01c09g0063461/MH01c19g0099541/MH01c11g0068741	6
GO:0061077	chaperone-mediated protein folding	6/550	20/6640	0.00444763	0.0303921	0.0253307	MH01c03g0019621/MH01c02g0010291/MH01c01g0005691/MH01c06g0045761/MH01c07g0049991/MH01c09g0064201	6
GO:0005743	mitochondrial inner membrane	25/550	176/6640	0.0051433	0.0350036	0.0291742	MH01c08g0059141/MH01c12g0076991/MH01c12g0074851/MH01c11g0069681/MH01c20g0103781/MH01c18g0093521/MH01c06g0042221/MH01c13g0079911/MH01c12g0074861/MH01c06g0042241/MH01c11g0070231/MH01c05g0035631/MH01c13g0080701/MH01c13g0084201/MH01c20g0103851/MH01c01g0007931/MH01c04g0028711/MH01c01g0002401/MH01c07g0049121/MH01c20g0102551/MH01c31g0123121/MH01c29g0122701/MH01c29g0122931/MH01c08g0057041/MH01c11g0068741	25
GO:0016052	carbohydrate catabolic process	15/550	88/6640	0.00532867	0.036119	0.0301038	MH01c04g0030251/MH01c12g0074211/MH01c15g0087581/MH01c12g0077081/MH01c01g0001081/MH01c05g0035941/MH01c01g0006981/MH01c03g0024981/MH01c20g0103731/MH01c05g0035711/MH01c07g0051671/MH01c04g0033441/MH01c12g0077241/MH01c03g0024971/MH01c21g0106951	15
GO:0070887	cellular response to chemical stimulus	43/550	351/6640	0.00544722	0.0367742	0.03065	MH01c03g0019621/MH01c18g0093741/MH01c02g0010291/MH01c15g0086411/MH01c24g0119051/MH01c19g0100331/MH01c02g0013571/MH01c19g0100381/MH01c23g0117971/MH01c01g0005651/MH01c04g0028711/MH01c15g0087581/MH01c02g0010481/MH01c03g0021681/MH01c19g0100461/MH01c23g0117981/MH01c21g0107511/MH01c11g0070931/MH01c19g0100361/MH01c01g0000421/MH01c05g0036921/MH01c18g0093081/MH01c19g0097231/MH01c04g0031941/MH01c04g0029101…	43
GO:0044275	cellular carbohydrate catabolic process	8/550	34/6640	0.00553562	0.0372215	0.0310228	MH01c04g0030251/MH01c15g0087581/MH01c01g0006981/MH01c03g0024981/MH01c04g0033441/MH01c12g0077241/MH01c03g0024971/MH01c21g0106951	8
GO:0030687	preribosome, large subunit precursor	12/550	64/6640	0.00560282	0.0375233	0.0312743	MH01c06g0047481/MH01c11g0071091/MH01c07g0049551/MH01c07g0051161/MH01c02g0012231/MH01c03g0023681/MH01c09g0064761/MH01c12g0076131/MH01c02g0011061/MH01c01g0005271/MH01c03g0021511/MH01c02g0015391	12
GO:0016831	carboxy-lyase activity	6/550	21/6640	0.00579883	0.0386819	0.03224	MH01c05g0034861/MH01c19g0099721/MH01c04g0026471/MH01c04g0026391/MH01c13g0079961/MH01c11g0069641	6
GO:0009277	fungal-type cell wall	11/550	57/6640	0.00627855	0.0417164	0.0347691	MH01c19g0096451/MH01c15g0087581/MH01c06g0041691/MH01c21g0108381/MH01c01g0002401/MH01c20g0103731/MH01c05g0035711/MH01c21g0106951/MH01c12g0077611/MH01c01g0005341/MH01c05g0034591	11
GO:0009396	folic acid-containing compound biosynthetic process	4/550	10/6640	0.00652434	0.0425093	0.03543	MH01c11g0071831/MH01c19g0099401/MH01c22g0112351/MH01c05g0040141	4
GO:0016790	thiolester hydrolase activity	4/550	10/6640	0.00652434	0.0425093	0.03543	MH01c24g0119061/MH01c15g0087801/MH01c24g0119231/MH01c21g0107511	4
GO:0044571	[2Fe-2S] cluster assembly	4/550	10/6640	0.00652434	0.0425093	0.03543	MH01c19g0100381/MH01c03g0020671/MH01c11g0072381/MH01c01g0002401	4
GO:0046134	pyrimidine nucleoside biosynthetic process	4/550	10/6640	0.00652434	0.0425093	0.03543	MH01c01g0005391/MH01c01g0005401/MH01c01g0001241/MH01c22g0114041	4
GO:0050667	homocysteine metabolic process	4/550	10/6640	0.00652434	0.0425093	0.03543	MH01c20g0104531/MH01c19g0096451/MH01c11g0070901/MH01c20g0104541	4
GO:0098803	respiratory chain complex	8/550	35/6640	0.00666839	0.0432802	0.0360725	MH01c12g0076991/MH01c12g0074851/MH01c20g0103781/MH01c13g0079911/MH01c12g0074861/MH01c31g0123121/MH01c29g0122701/MH01c29g0122931	8
GO:0016667	oxidoreductase activity, acting on a sulfur group of donors	6/550	22/6640	0.00742653	0.0480154	0.0400191	MH01c18g0093741/MH01c19g0100381/MH01c18g0092321/MH01c11g0070931/MH01c19g0100051/MH01c04g0026731	6
GO:0006213	pyrimidine nucleoside metabolic process	5/550	16/6640	0.00774264	0.0498674	0.0415626	MH01c01g0005391/MH01c01g0005401/MH01c01g0001241/MH01c22g0114041/MH01c12g0077901	5
