# Supplementary material for: Temperature-responsive regulation of the fermentation of hypocrellin A by Shiraia bambusicola (GDMCC 60438)
Source: Microb Cell Fact. 2022 Jul 5;21:135. doi: 10.1186/s12934-022-01862-w (PMC9254528; doi:10.1186/s12934-022-01862-w)
Supplement: Supplementary file 7 — Additional file 7: Table S7. DEGs in coexpression network analysis. [file 12934_2022_1862_MOESM7_ESM.xlsx]

## Sheet: Table S7
DEGs in coexpression network analysis
Number	GeneID
1	MH01c18g0092281
2	MH01c01g0002041
3	MH01c19g0100201
4	MH01c03g0018551
5	MH01c07g0051611
6	MH01c04g0026201
7	MH01c07g0052411
8	MH01c24g0120861
9	MH01c20g0102431
10	MH01c01g0008611
11	MH01c07g0051691
12	MH01c01g0006871
13	MH01c07g0050431
14	MH01c18g0093821
15	MH01c07g0051881
16	MH01c22g0115111
17	MH01c09g0062621
18	MH01c06g0046321
19	MH01c22g0111121
20	MH01c02g0014601
21	MH01c09g0063841
22	MH01c20g0104641
23	MH01c12g0073341
24	MH01c08g0057831
25	MH01c04g0031501
26	MH01c03g0017711
27	MH01c22g0113571
28	MH01c13g0084791
29	MH01c02g0012071
30	MH01c02g0015341
31	MH01c15g0090661
32	MH01c20g0104551
33	MH01c09g0062351
34	MH01c05g0041171
35	MH01c02g0015241
36	MH01c02g0010411
37	MH01c09g0061151
38	MH01c06g0047441
39	MH01c23g0118251
40	MH01c01g0007611
41	MH01c22g0113081
42	MH01c01g0008231
43	MH01c02g0010451
44	MH01c22g0111101
45	MH01c09g0064261
46	MH01c24g0118861
47	MH01c06g0043651
48	MH01c21g0107491
49	MH01c24g0121571
50	MH01c04g0026701
51	MH01c13g0081531
52	MH01c15g0089241
53	MH01c06g0044191
54	MH01c09g0064591
55	MH01c08g0057101
56	MH01c03g0022281
57	MH01c02g0012091
58	MH01c20g0104011
59	MH01c01g0007681
60	MH01c18g0095391
61	MH01c20g0104121
62	MH01c15g0090491
63	MH01c05g0037801
64	MH01c06g0044701
65	MH01c04g0030881
66	MH01c23g0116981
67	MH01c20g0106031
68	MH01c03g0025181
69	MH01c22g0111151
70	MH01c24g0119371
71	MH01c22g0113141
72	MH01c04g0033461
73	MH01c06g0045221
74	MH01c11g0067561
75	MH01c23g0116511
76	MH01c01g0006461
77	MH01c02g0014401
78	MH01c21g0109741
79	MH01c21g0109721
80	MH01c11g0071391
81	MH01c01g0008221
82	MH01c21g0108941
83	MH01c15g0088991
84	MH01c22g0113741
85	MH01c15g0088281
86	MH01c24g0120391
87	MH01c05g0040131
88	MH01c05g0037531
89	MH01c01g0008751
90	MH01c04g0033451
91	MH01c04g0028071
92	MH01c04g0029911
93	MH01c04g0030401
94	MH01c20g0104051
95	MH01c04g0030891
96	MH01c23g0115961
97	MH01c23g0115361
98	MH01c07g0051791
99	MH01c03g0019231
100	MH01c22g0111141
101	MH01c15g0090601
102	MH01c23g0117141
103	MH01c13g0082381
104	MH01c05g0038221
105	MH01c08g0054781
106	MH01c05g0036321
107	MH01c13g0079841
108	MH01c09g0061201
109	MH01c19g0098121
110	MH01c09g0062951
111	MH01c05g0038121
112	MH01c08g0055531
113	MH01c01g0008761
114	MH01c24g0119331
115	MH01c15g0090671
116	MH01c01g0006781
117	MH01c01g0003201
118	MH01c01g0006791
119	MH01c04g0030411
120	MH01c11g0072911
121	MH01c03g0021621
122	MH01c04g0032541
123	MH01c01g0005101
124	MH01c06g0047231
125	MH01c08g0054821
126	MH01c24g0120641
127	MH01c01g0001251
128	MH01c03g0021151
129	MH01c03g0025511
130	MH01c04g0029531
131	MH01c22g0111191
132	MH01c08g0059171
133	MH01c21g0106781
134	MH01c15g0089671
135	MH01c09g0064581
136	MH01c12g0075691
137	MH01c15g0087041
138	MH01c26g0122521
139	MH01c01g0001261
140	MH01c08g0057021
141	MH01c03g0019471
142	MH01c06g0047991
143	MH01c09g0063911
144	MH01c01g0006861
145	MH01c01g0001531
146	MH01c11g0069591
147	MH01c01g0008771
148	MH01c01g0000571
149	MH01c07g0053891
150	MH01c04g0026051
151	MH01c20g0102771
152	MH01c03g0023291
153	MH01c12g0079621
154	MH01c07g0051051
155	MH01c18g0095541
156	MH01c01g0008741
157	MH01c22g0114151
158	MH01c09g0063721
159	MH01c08g0056611
160	MH01c01g0002491
161	MH01c13g0084831
162	MH01c01g0005851
163	MH01c09g0061811
164	MH01c20g0104111
165	MH01c04g0032491
166	MH01c22g0112631
167	MH01c01g0006411
168	MH01c04g0030501
169	MH01c01g0002501
170	MH01c05g0040461
171	MH01c08g0055051
172	MH01c04g0030921
173	MH01c04g0027291
174	MH01c11g0069181
175	MH01c03g0018581
176	MH01c08g0054901
177	MH01c01g0004121
178	MH01c08g0056811
179	MH01c15g0089931
180	MH01c13g0080571
181	MH01c01g0007131
182	MH01c02g0009661
183	MH01c12g0073291
184	MH01c03g0023741
185	MH01c09g0063031
186	MH01c22g0113461
187	MH01c13g0080561
188	MH01c04g0029901
189	MH01c26g0122531
190	MH01c12g0074181
191	MH01c06g0044531
192	MH01c07g0052821
193	MH01c02g0015801
194	MH01c23g0117581
195	MH01c18g0095531
196	MH01c23g0115371
197	MH01c18g0093811
198	MH01c09g0062651
199	MH01c24g0118871
200	MH01c06g0046081
201	MH01c01g0004721
202	MH01c11g0069201
203	MH01c13g0079861
204	MH01c03g0019801
205	MH01c15g0090451
206	MH01c08g0055521
207	MH01c07g0052801
208	MH01c08g0055581
209	MH01c12g0073331
210	MH01c11g0071161
211	MH01c19g0100121
212	MH01c13g0081941
213	MH01c07g0052021
214	MH01c20g0103671
215	MH01c22g0112681
216	MH01c07g0053181
217	MH01c11g0069211
218	MH01c11g0067411
219	MH01c12g0076661
220	MH01c09g0061191
221	MH01c02g0016161
222	MH01c04g0030761
223	MH01c23g0116471
224	MH01c12g0076101
225	MH01c05g0038871
226	MH01c12g0079071
227	MH01c01g0006011
228	MH01c22g0113421
229	MH01c24g0121281
230	MH01c20g0106361
231	MH01c02g0012081
232	MH01c04g0027301
233	MH01c12g0076621
234	MH01c13g0080241
235	MH01c11g0072731
236	MH01c04g0030911
237	MH01c03g0023851
238	MH01c07g0052811
239	MH01c05g0037541
240	MH01c07g0051711
241	MH01c01g0002741
242	MH01c11g0069221
243	MH01c12g0075011
244	MH01c22g0111181
245	MH01c20g0102471
246	MH01c08g0060351
247	MH01c03g0017741
248	MH01c11g0070611
249	MH01c04g0030561
250	MH01c11g0073001
251	MH01c22g0113071
252	MH01c01g0002751
253	MH01c07g0053541
254	MH01c06g0046461
255	MH01c19g0100861
256	MH01c08g0058351
257	MH01c21g0109661
258	MH01c07g0052031
259	MH01c05g0035681
260	MH01c01g0005041
261	MH01c22g0114021
262	MH01c11g0069471
263	MH01c04g0033391
264	MH01c18g0096311
265	MH01c09g0062451
266	MH01c08g0056421
267	MH01c20g0104631
268	MH01c05g0037521
269	MH01c02g0011001
270	MH01c24g0120681
271	MH01c04g0026551
272	MH01c23g0118261
273	MH01c04g0033471
274	MH01c09g0063061
275	MH01c24g0119971
276	MH01c11g0067591
277	MH01c01g0002011
278	MH01c11g0072721
279	MH01c03g0017701
280	MH01c01g0001961
281	MH01c02g0010341
282	MH01c06g0043701
283	MH01c13g0080441
284	MH01c21g0108821
285	MH01c23g0116941
286	MH01c05g0036941
287	MH01c22g0113191
288	MH01c01g0007121
289	MH01c11g0066681
290	MH01c02g0010151
291	MH01c23g0117871
292	MH01c19g0098901
293	MH01c18g0095831
294	MH01c01g0001671
295	MH01c03g0018571
296	MH01c03g0020891
297	MH01c13g0082801
298	MH01c22g0113961
299	MH01c20g0106431
300	MH01c07g0050801
301	MH01c11g0068601
302	MH01c04g0026351
303	MH01c02g0013101
304	MH01c03g0024591
305	MH01c03g0017751
306	MH01c04g0031781
307	MH01c07g0050581
308	MH01c15g0090121
309	MH01c02g0012061
310	MH01c02g0012271
311	MH01c03g0022951
312	MH01c18g0095731
313	MH01c03g0019241
314	MH01c03g0024181
315	MH01c04g0032531
316	MH01c04g0030701
317	MH01c12g0073651
318	MH01c04g0030711
319	MH01c04g0032521
320	MH01c07g0048351
321	MH01c01g0006641
322	MH01c13g0080631
323	MH01c07g0053901
324	MH01c20g0103491
325	MH01c21g0106861
326	MH01c02g0009511
327	MH01c08g0060781
328	MH01c03g0025351
329	MH01c03g0017981
330	MH01c11g0069191
331	MH01c20g0102781
332	MH01c04g0030781
333	MH01c21g0106851
334	MH01c22g0112081
335	MH01c08g0054851
336	MH01c11g0071661
337	MH01c03g0022961
338	MH01c02g0014801
339	MH01c09g0064191
340	MH01c19g0100871
341	MH01c12g0075591
342	MH01c03g0017691
343	MH01c07g0052381
344	MH01c03g0022161
345	MH01c23g0118151
346	MH01c01g0000351
347	MH01c01g0004421
348	MH01c19g0096861
349	MH01c03g0020381
350	MH01c06g0042051
351	MH01c02g0010551
352	MH01c12g0075251
353	MH01c05g0039651
354	MH01c22g0114741
355	MH01c04g0030741
356	MH01c08g0056441
357	MH01c06g0047221
358	MH01c12g0076631
359	MH01c08g0059011
360	MH01c13g0080351
361	MH01c21g0109861
362	MH01c24g0120911
363	MH01c02g0010811
364	MH01c07g0048081
365	MH01c20g0102831
366	MH01c08g0059131
367	MH01c12g0078881
368	MH01c02g0012891
369	MH01c11g0070281
370	MH01c01g0007731
371	MH01c15g0085801
372	MH01c23g0118441
373	MH01c04g0033671
374	MH01c21g0107171
375	MH01c22g0113581
376	MH01c11g0066741
377	MH01c09g0062441
378	MH01c15g0087801
379	MH01c19g0101041
380	MH01c21g0108981
381	MH01c05g0035051
382	MH01c13g0084041
383	MH01c05g0039151
384	MH01c09g0063741
385	MH01c07g0052851
386	MH01c07g0051031
387	MH01c20g0105191
388	MH01c23g0118161
389	MH01c03g0018991
390	MH01c19g0100331
391	MH01c08g0057681
392	MH01c13g0080161
393	MH01c11g0070271
394	MH01c02g0010221
395	MH01c08g0055231
396	MH01c21g0110071
397	MH01c12g0076591
398	MH01c03g0022651
399	MH01c19g0098581
400	MH01c24g0120461
401	MH01c04g0032791
402	MH01c03g0022971
403	MH01c04g0030571
404	MH01c21g0108991
405	MH01c11g0071061
406	MH01c05g0039671
407	MH01c19g0098341
408	MH01c05g0039851
409	MH01c09g0064201
410	MH01c02g0009801
411	MH01c21g0106791
412	MH01c02g0011731
413	MH01c18g0096351
414	MH01c05g0037711
415	MH01c09g0061931
416	MH01c03g0018561
417	MH01c07g0052591
418	MH01c03g0017721
419	MH01c07g0049311
420	MH01c01g0006721
421	MH01c13g0080181
422	MH01c01g0001681
423	MH01c18g0091581
424	MH01c01g0001431
425	MH01c11g0070691
426	MH01c01g0004231
427	MH01c15g0085371
428	MH01c20g0104871
429	MH01c05g0039511
430	MH01c15g0087291
431	MH01c01g0005921
432	MH01c11g0066931
433	MH01c06g0046171
434	MH01c01g0008341
435	MH01c08g0054831
436	MH01c20g0104301
437	MH01c01g0008031
438	MH01c15g0089381
439	MH01c15g0089441
440	MH01c13g0084521
441	MH01c20g0103751
442	MH01c05g0037341
443	MH01c05g0040391
444	MH01c09g0061421
445	MH01c01g0008731
446	MH01c05g0035471
447	MH01c20g0102841
448	MH01c03g0025191
449	MH01c06g0045941
450	MH01c24g0120791
451	MH01c01g0006851
452	MH01c22g0112811
453	MH01c20g0103891
454	MH01c15g0087481
455	MH01c03g0024831
456	MH01c08g0059311
457	MH01c12g0077731
458	MH01c02g0014321
459	MH01c21g0110351
460	MH01c06g0047001
461	MH01c24g0119591
462	MH01c05g0034341
463	MH01c19g0096571
464	MH01c23g0117911
465	MH01c05g0040381
466	MH01c02g0015411
467	MH01c06g0042101
468	MH01c20g0103081
469	MH01c23g0118081
470	MH01c22g0115141
471	MH01c15g0089371
472	MH01c09g0065231
473	MH01c12g0079381
474	MH01c06g0046451
475	MH01c08g0060581
476	MH01c20g0106631
477	MH01c07g0053551
478	MH01c05g0036911
479	MH01c08g0057291
480	MH01c11g0070291
481	MH01c11g0068741
482	MH01c15g0090881
483	MH01c07g0049611
484	MH01c05g0033931
485	MH01c03g0019261
486	MH01c20g0105321
487	MH01c06g0043771
488	MH01c11g0069861
489	MH01c02g0012121
490	MH01c03g0019631
491	MH01c15g0086721
492	MH01c15g0085581
493	MH01c19g0101821
494	MH01c06g0045421
